# Supplementary material for: Deciphering the microbial and molecular responses of geographically diverse Setaria accessions grown in a nutrient-poor soil
Source: PLoS One. 2021 Dec 8;16(12):e0259937. doi: 10.1371/journal.pone.0259937 (PMC8654227; doi:10.1371/journal.pone.0259937)
Supplement: S1 Table — Contains supporting Tables A through E. (XLSX) [file pone.0259937.s013.xlsx]

## Sheet: Table A
Table A. TOC and TNb measurements including injection volumes and soil weights. Note: Actual PPM=area*dilutionfactor*1.5/injectedvolume
				Carbon					Nitrogen
Sample	Description	Treatment	Soil (g)	TC Vol.	TC (mg/l)	TC Area	PPM	Actual PPM	ug C	ug C g-1	TC Vol.	TNb [mg/l]	TNb Area	PPM	Actual PPM	ug N	ug N g-1
Ecto 1-1_WF	S. viridis	WNA	2.382	0.508	18.948	11582	3.47846	102.71	1027.1	431.194	0.508	18.948	11582	1.04269	15.3941	153.941	64.6268
Ecto 1-1_WF	S. viridis	WNA	2.382	0.508	19.273	11762	3.53766	104.459	1044.59	438.533	0.508	19.273	11762	1.051	15.5167	155.167	65.1417
Ecto 1-1_WF	S. viridis	WNA	2.382	0.508	19.228	11737	3.52944	104.216	1042.16	437.514	0.508	19.228	11737	1.04985	15.4997	154.997	65.0702
Ecto 1-2_WF	S. viridis	WNA	4.2946	0.204	50.285	12296	3.7133	273.037	2730.37	635.768	0.204	50.285	12296	1.07564	39.5457	395.457	92.0824
Ecto 1-2_WF	S. viridis	WNA	4.2946	0.204	49.845	12198	3.68107	270.667	2706.67	630.249	0.204	49.845	12198	1.07112	39.3794	393.794	91.6953
Ecto 1-2_WF	S. viridis	WNA	4.2946	0.204	50.566	12358	3.7337	274.536	2745.36	639.26	0.204	50.566	12358	1.0785	39.6509	396.509	92.3273
Ecto 1-3_WF	S. viridis	WNA	3.7226	0.371	23.677	10672	3.17915	128.537	1285.37	345.288	0.371	23.677	10672	1.0007	20.2298	202.298	54.3432
Ecto 1-3_WF	S. viridis	WNA	3.7226	0.371	24.743	11102	3.32058	134.255	1342.55	360.649	0.371	24.743	11102	1.02054	20.6309	206.309	55.4208
Ecto 1-3_WF	S. viridis	WNA	3.7226	0.371	24.283	10917	3.25973	131.795	1317.95	354.041	0.371	24.283	10917	1.01201	20.4584	204.584	54.9572
Ecto 2-1_WF	S. italica (India accession)	WNA	13.8415	0.312	32.797	12237	3.6939	177.591	1775.91	128.303	0.312	32.797	12237	1.07292	25.7914	257.914	18.6334
Ecto 2-1_WF	S. italica (India accession)	WNA	13.8415	0.312	33.368	12431	3.75771	180.659	1806.59	130.52	0.312	33.368	12431	1.08187	26.0066	260.066	18.7888
Ecto 2-1_WF	S. italica (India accession)	WNA	13.8415	0.312	33.476	12468	3.76988	181.244	1812.44	130.942	0.312	33.476	12468	1.08358	26.0476	260.476	18.8185
Ecto 2-2_WF	S. italica (India accession)	WNA	10.599	0.351	25.998	11058	3.30611	141.287	1412.87	133.302	0.351	25.998	11058	1.01851	21.7631	217.631	20.5332
Ecto 2-2_WF	S. italica (India accession)	WNA	10.599	0.351	26.895	11401	3.41893	146.108	1461.08	137.851	0.351	26.895	11401	1.03434	22.1013	221.013	20.8523
Ecto 2-2_WF	S. italica (India accession)	WNA	10.599	0.351	26.631	11300	3.38571	144.688	1446.88	136.511	0.351	26.631	11300	1.02968	22.0017	220.017	20.7583
Ecto 2-3_WF	S. italica (India accession)	WNA	15.0068	0.428	24.189	12369	3.73731	130.981	1309.81	87.2808	0.428	24.189	12369	1.07901	18.9079	189.079	12.5996
Ecto 2-3_WF	S. italica (India accession)	WNA	15.0068	0.428	26.184	13298	4.04287	141.689	1416.89	94.4168	0.428	26.184	13298	1.12188	19.6592	196.592	13.1002
Ecto 2-3_WF	S. italica (India accession)	WNA	15.0068	0.428	26.365	13382	4.0705	142.658	1426.58	95.0621	0.428	26.365	13382	1.12576	19.7271	197.271	13.1454
Ecto 3-1_WF	S italica (China accession)	WNA	14.6354	0.642	14.882	11513	3.45576	80.7422	807.422	55.1691	0.642	14.882	11513	1.03951	12.1438	121.438	8.29756
Ecto 3-1_WF	S italica (China accession)	WNA	14.6354	0.642	16.085	12354	3.73238	87.2051	872.051	59.5851	0.642	16.085	12354	1.07832	12.5972	125.972	8.60735
Ecto 3-1_WF	S italica (China accession)	WNA	14.6354	0.642	16.122	12380	3.74093	87.4049	874.049	59.7216	0.642	16.122	12380	1.07952	12.6112	126.112	8.61692
Ecto 3-2_WF	S italica (China accession)	WNA	2.7533	0.265	41.699	13123	3.98531	225.584	2255.84	819.321	0.265	41.699	13123	1.11381	31.5228	315.228	114.491
Ecto 3-2_WF	S italica (China accession)	WNA	2.7533	0.265	45.27	14152	4.32376	244.741	2447.41	888.902	0.265	45.27	14152	1.16129	32.8668	328.668	119.372
Ecto 3-2_WF	S italica (China accession)	WNA	2.7533	0.265	45.671	14268	4.36192	246.901	2469.01	896.745	0.265	45.671	14268	1.16664	33.0183	330.183	119.922
Ecto 3-3_WF	S italica (China accession)	WNA	1.3308	0.59	11.711	8636	2.50949	63.8005	638.005	479.415	0.59	11.711	8636	0.906746	11.5264	115.264	86.6128
Ecto 3-3_WF	S italica (China accession)	WNA	1.3308	0.59	12.749	9304	2.7292	69.3864	693.864	521.389	0.59	12.749	9304	0.937572	11.9183	119.183	89.5573
Ecto 3-3_WF	S italica (China accession)	WNA	1.3308	0.59	12.828	9354	2.74564	69.8045	698.045	524.531	0.59	12.828	9354	0.939879	11.9476	119.476	89.7777
Ecto 4-1_WF	S. italica (Afghanistan accession)	WNA	13.1157	0.454	25.129	13529	4.11885	136.085	1360.85	103.758	0.454	2.405	7912	0.873335	14.4273	144.273	11.0001
Ecto 4-1_WF	S. italica (Afghanistan accession)	WNA	13.1157	0.454	27.003	14455	4.42342	146.148	1461.48	111.43	0.454	2.524	8310	0.891702	14.7308	147.308	11.2314
Ecto 4-1_WF	S. italica (Afghanistan accession)	WNA	13.1157	0.454	27.392	14647	4.48657	148.235	1482.35	113.021	0.454	2.548	8389	0.895347	14.791	147.91	11.2773
Ecto 4-2_WF	S. italica (Afghanistan accession)	WNA	5.7915	0.376	27.845	12508	3.78303	150.919	1509.19	260.587	0.376	2.616	7117	0.836649	16.6885	166.885	28.8155
Ecto 4-2_WF	S. italica (Afghanistan accession)	WNA	5.7915	0.376	29.203	13064	3.96591	158.214	1582.14	273.184	0.376	2.712	7381	0.848831	16.9315	169.315	29.235
Ecto 4-2_WF	S. italica (Afghanistan accession)	WNA	5.7915	0.376	29.428	13156	3.99617	159.422	1594.22	275.268	0.376	2.716	7394	0.849431	16.9434	169.434	29.2557
Ecto 4-3_WF	S. italica (Afghanistan accession)	WNA	12.164	0.267	36.255	11632	3.49491	196.343	1963.43	161.413	0.267	2.493	4772	0.728434	20.4616	204.616	16.8215
Ecto 4-3_WF	S. italica (Afghanistan accession)	WNA	12.164	0.267	36.005	11559	3.47089	194.994	1949.94	160.304	0.267	2.511	4807	0.730049	20.507	205.07	16.8588
Ecto 4-3_WF	S. italica (Afghanistan accession)	WNA	12.164	0.267	36.026	11565	3.47287	195.105	1951.05	160.395	0.267	2.527	4838	0.73148	20.5472	205.472	16.8918
Ecto 1-1_NF	S. viridis	NNA	10.5055	0.546	14.904	9972	2.94891	81.0141	810.141	77.1159	0.546	1.032	4030	0.694193	9.53562	95.3562	9.07679
Ecto 1-1_NF	S. viridis	NNA	10.5055	0.546	15.477	10313	3.06107	84.0954	840.954	80.0489	0.546	1.059	4136	0.699085	9.60281	96.0281	9.14075
Ecto 1-1_NF	S. viridis	NNA	10.5055	0.546	15.187	10140	3.00417	82.5321	825.321	78.5609	0.546	1.068	4176	0.700931	9.62817	96.2817	9.16488
Ecto 1-2_NF	S. viridis	NNA	1.853	0.588	19.068	13322	4.05077	103.336	1033.36	557.668	0.588	1.42	6028	0.786395	10.0305	100.305	54.1314
Ecto 1-2_NF	S. viridis	NNA	1.853	0.588	19.458	13572	4.13299	105.434	1054.34	568.988	0.588	1.476	6268	0.79747	10.1718	101.718	54.8937
Ecto 1-2_NF	S. viridis	NNA	1.853	0.588	19.803	13793	4.20568	107.288	1072.88	578.995	0.588	1.483	6299	0.798901	10.1901	101.901	54.9922
Ecto 1-3_NF	S. viridis	NNA	5.0583	0.859	11.272	11652	3.50148	61.1435	611.435	120.878	0.859	0.624	3829	0.684918	5.98007	59.8007	11.8223
Ecto 1-3_NF	S. viridis	NNA	5.0583	0.859	11.625	11982	3.61002	63.0388	630.388	124.625	0.859	0.641	3936	0.689855	6.02318	60.2318	11.9075
Ecto 1-3_NF	S. viridis	NNA	5.0583	0.859	11.728	12079	3.64193	63.596	635.96	125.726	0.859	0.603	3693	0.678642	5.92528	59.2528	11.714
Ecto 2-1_NF	S. italica (India accession)	NNA	14.712	0.972	11.81	13605	4.14385	63.9483	639.483	43.4667	0.972	0.828	5804	0.776058	5.9881	59.881	4.07022
Ecto 2-1_NF	S. italica (India accession)	NNA	14.712	0.972	12.663	14508	4.44086	68.5317	685.317	46.5822	0.972	0.908	6374	0.802362	6.19106	61.9106	4.20817
Ecto 2-1_NF	S. italica (India accession)	NNA	14.712	0.972	12.893	14751	4.52078	69.7651	697.651	47.4206	0.972	0.974	6842	0.823958	6.3577	63.577	4.32144
Ecto 2-2_NF	S. italica (India accession)	NNA	17.5434	0.614	18.563	13528	4.11852	100.615	1006.15	57.3523	0.614	1.193	5274	0.7516	9.18078	91.8078	5.23318
Ecto 2-2_NF	S. italica (India accession)	NNA	17.5434	0.614	19.27	14000	4.27377	104.408	1044.08	59.5141	0.614	1.226	5422	0.75843	9.26421	92.6421	5.28074
Ecto 2-2_NF	S. italica (India accession)	NNA	17.5434	0.614	19.521	14168	4.32903	105.758	1057.58	60.2836	0.614	1.269	5616	0.767382	9.37356	93.7356	5.34307
Ecto 2-3_NF	S. italica (India accession)	NNA	22.7033	0.486	19.858	11610	3.48767	107.644	1076.44	47.4134	0.486	3.136	11086	1.01981	15.7377	157.377	6.93192
Ecto 2-3_NF	S. italica (India accession)	NNA	22.7033	0.486	20.225	11804	3.55148	109.614	1096.14	48.2809	0.486	3.091	10925	1.01238	15.6231	156.231	6.88142
Ecto 2-3_NF	S. italica (India accession)	NNA	22.7033	0.486	19.977	11673	3.50839	108.284	1082.84	47.6951	0.486	3.151	11139	1.02225	15.7755	157.755	6.94854
Ecto 3-1_NF	S italica (China accession)	NNA	9.9316	0.634	16.506	12509	3.78336	89.5117	895.117	90.1282	0.634	2.15	9912	0.965629	11.4231	114.231	11.5017
Ecto 3-1_NF	S italica (China accession)	NNA	9.9316	0.634	16.869	12760	3.86592	91.4649	914.649	92.0949	0.634	2.182	10060	0.972459	11.5039	115.039	11.5831
Ecto 3-1_NF	S italica (China accession)	NNA	9.9316	0.634	16.995	12847	3.89453	92.1419	921.419	92.7765	0.634	2.174	10024	0.970798	11.4842	114.842	11.5633
Ecto 3-2_NF	S italica (China accession)	NNA	19.0527	0.501	19.298	11644	3.49885	104.756	1047.56	54.9823	0.501	1.613	5832	0.77735	11.637	116.37	6.10778
Ecto 3-2_NF	S italica (China accession)	NNA	19.0527	0.501	19.826	11933	3.59391	107.602	1076.02	56.476	0.501	1.642	5937	0.782195	11.7095	117.095	6.14585
Ecto 3-2_NF	S italica (China accession)	NNA	19.0527	0.501	19.819	11929	3.59259	107.563	1075.63	56.4553	0.501	1.641	5937	0.782195	11.7095	117.095	6.14585
Ecto 3-3_NF	S italica (China accession)	NNA	11.6708	0.555	16.342	10990	3.28374	88.7498	887.498	76.0444	0.555	1.121	4464	0.714221	9.65163	96.5163	8.2699
Ecto 3-3_NF	S italica (China accession)	NNA	11.6708	0.555	16.659	11181	3.34657	90.4477	904.477	77.4992	0.555	1.175	4685	0.724419	9.78945	97.8945	8.38799
Ecto 3-3_NF	S italica (China accession)	NNA	11.6708	0.555	16.597	11144	3.3344	90.1188	901.188	77.2173	0.555	1.147	4568	0.71902	9.71649	97.1649	8.32547
Ecto 4-1_NF	S. italica (Afghanistan accession)	NNA	8.404	1.206	6.389	9498	2.79301	34.7389	347.389	41.3362	1.206	0.318	2705	0.633049	3.93687	39.3687	4.68452
Ecto 4-1_NF	S. italica (Afghanistan accession)	NNA	8.404	1.206	6.583	9753	2.87688	35.7821	357.821	42.5775	1.206	0.347	2958	0.644724	4.00948	40.0948	4.77091
Ecto 4-1_NF	S. italica (Afghanistan accession)	NNA	8.404	1.206	6.63	9814	2.89694	36.0316	360.316	42.8744	1.206	0.391	3354	0.662998	4.12312	41.2312	4.90614
Ecto 4-2_NF	S. italica (Afghanistan accession)	NNA	9.2129	0.761	11.514	10645	3.17027	62.4889	624.889	67.8276	0.761	0.717	3895	0.687963	6.78019	67.8019	7.35945
Ecto 4-2_NF	S. italica (Afghanistan accession)	NNA	9.2129	0.761	11.768	10856	3.23967	63.8568	638.568	69.3124	0.761	0.714	3880	0.687271	6.77337	67.7337	7.35205
Ecto 4-2_NF	S. italica (Afghanistan accession)	NNA	9.2129	0.761	11.776	10862	3.24164	63.8957	638.957	69.3546	0.761	0.753	4099	0.697377	6.87297	68.7297	7.46016
Ecto 4-3_NF	S. italica (Afghanistan accession)	NNA	1.7959	0.504	19.666	11899	3.58272	106.629	1066.29	593.734	0.504	1.03	3700	0.678965	10.1036	101.036	56.2595
Ecto 4-3_NF	S. italica (Afghanistan accession)	NNA	1.7959	0.504	19.73	11934	3.59424	106.971	1069.71	595.642	0.504	1.048	3769	0.682149	10.151	101.51	56.5233
Ecto 4-3_NF	S. italica (Afghanistan accession)	NNA	1.7959	0.504	19.775	11959	3.60246	107.216	1072.16	597.005	0.504	1.075	3868	0.686717	10.219	102.19	56.9019
Loose Soil 1-1_WF	Bulk S. viridis	WNA	6.053	0.69	6.688	6132	1.77306	19.2724	192.724	31.8395	0.69	1.31	6531	0.488073	5.30514	53.0514	8.76447
Loose Soil 1-1_WF	Bulk S. viridis	WNA	6.053	0.69	6.77	6194	1.7928	19.487	194.87	32.194	0.69	1.301	6485	0.486062	5.28328	52.8328	8.72837
Loose Soil 1-1_WF	Bulk S. viridis	WNA	6.053	0.69	7.163	6489	1.88673	20.508	205.08	33.8807	0.69	1.331	6635	0.492618	5.35454	53.5454	8.8461
Loose Soil 1-2_WF	Bulk S. viridis	WNA	5.8704	1.035	9.683	12022	3.64847	26.4382	264.382	45.0365	1.035	0.902	6748	0.497557	3.60548	36.0548	6.1418
Loose Soil 1-2_WF	Bulk S. viridis	WNA	5.8704	1.035	7.608	9684	2.90404	21.0438	210.438	35.8473	1.035	0.754	5626	0.448519	3.25014	32.5014	5.53648
Loose Soil 1-2_WF	Bulk S. viridis	WNA	5.8704	1.035	7.809	9911	2.97632	21.5675	215.675	36.7395	1.035	0.776	5794	0.455862	3.30334	33.0334	5.62712
Loose Soil 1-3_WF	Bulk S. viridis	WNA	5.989	1.364	6.472	10719	3.23359	17.78	177.8	29.6878	1.364	0.74	7310	0.522119	2.87089	28.7089	4.79361
Loose Soil 1-3_WF	Bulk S. viridis	WNA	5.989	1.364	6.827	11245	3.40107	18.7009	187.009	31.2254	1.364	0.735	7255	0.519715	2.85767	28.5767	4.77154
Loose Soil 1-3_WF	Bulk S. viridis	WNA	5.989	1.364	7.09	11636	3.52557	19.3855	193.855	32.3684	1.364	0.768	7581	0.533963	2.93602	29.3602	4.90235
Loose Soil 2-1_WF	Bulk S. italica (India accession)	WNA	5.8506	0.923	8.421	9573	2.8687	23.3101	233.101	39.8423	0.923	0.752	4988	0.420635	3.41794	34.1794	5.84204
Loose Soil 2-1_WF	Bulk S. italica (India accession)	WNA	5.8506	0.923	8.868	10022	3.01166	24.4718	244.718	41.8278	0.923	0.686	4542	0.401142	3.25955	32.5955	5.57131
Loose Soil 2-1_WF	Bulk S. italica (India accession)	WNA	5.8506	0.923	9.076	10230	3.07789	25.0099	250.099	42.7477	0.923	0.717	4750	0.410233	3.33342	33.3342	5.69757
Loose Soil 2-2_WF	Bulk S. italica (India accession)	WNA	5.8332	0.922	7.948	9087	2.71395	22.0766	220.766	37.8465	0.922	0.611	4029	0.378721	3.0807	30.807	5.28133
Loose Soil 2-2_WF	Bulk S. italica (India accession)	WNA	5.8332	0.922	8.287	9427	2.82221	22.9572	229.572	39.3562	0.922	0.595	3918	0.37387	3.04124	30.4124	5.21367
Loose Soil 2-2_WF	Bulk S. italica (India accession)	WNA	5.8332	0.922	8.346	9486	2.841	23.1101	231.101	39.6182	0.922	0.604	3978	0.376492	3.06257	30.6257	5.25024
Loose Soil 2-3_WF	Bulk S. italica (India accession)	WNA	5.8436	0.672	5.868	5405	1.54158	17.2052	172.052	29.4427	0.672	1.261	6118	0.470022	5.24578	52.4578	8.97697
Loose Soil 2-3_WF	Bulk S. italica (India accession)	WNA	5.8436	0.672	6.558	5910	1.70238	18.9997	189.997	32.5138	0.672	1.27	6165	0.472076	5.26871	52.6871	9.0162
Loose Soil 2-3_WF	Bulk S. italica (India accession)	WNA	5.8436	0.672	6.848	6122	1.76988	19.7531	197.531	33.803	0.672	1.208	5856	0.458571	5.11798	51.1798	8.75827
Loose Soil 3-1_WF	Bulk S italica (China accession)	WNA	5.8343	1.182	5.998	8830	2.63212	16.7013	167.013	28.626	1.182	0.555	4711	0.408528	2.59219	25.9219	4.44301
Loose Soil 3-1_WF	Bulk S italica (China accession)	WNA	5.8343	1.182	6.239	9141	2.73115	17.3296	173.296	29.703	1.182	0.527	4468	0.397908	2.5248	25.248	4.32751
Loose Soil 3-1_WF	Bulk S italica (China accession)	WNA	5.8343	1.182	6.354	9288	2.77795	17.6266	176.266	30.212	1.182	0.542	4599	0.403633	2.56113	25.6113	4.38977
Loose Soil 3-2_WF	Bulk S italica (China accession)	WNA	6.0431	1.253	6.763	10332	3.11037	18.6175	186.175	30.8079	1.253	0.733	6636	0.492662	2.94889	29.4889	4.87977
Loose Soil 3-2_WF	Bulk S italica (China accession)	WNA	6.0431	1.253	7.202	10931	3.30109	19.7591	197.591	32.697	1.253	0.733	6637	0.492705	2.94915	29.4915	4.8802
Loose Soil 3-2_WF	Bulk S italica (China accession)	WNA	6.0431	1.253	7.415	11222	3.39375	20.3137	203.137	33.6148	1.253	0.771	6983	0.507827	3.03967	30.3967	5.02998
Loose Soil 3-3_WF	Bulk S italica (China accession)	WNA	5.8657	1.5	5.516	10118	3.04223	15.2111	152.111	25.9324	1.5	1.042	11375	0.699782	3.49891	34.9891	5.96504
Loose Soil 3-3_WF	Bulk S italica (China accession)	WNA	5.8657	1.5	5.899	10743	3.24123	16.2062	162.062	27.6287	1.5	0.999	10908	0.679372	3.39686	33.9686	5.79106
Loose Soil 3-3_WF	Bulk S italica (China accession)	WNA	5.8657	1.5	6.039	10973	3.31447	16.5723	165.723	28.253	1.5	1.133	12386	0.743969	3.71984	37.1984	6.34169
Loose Soil 4-1_WF	Bulk S. italica (Afghanistan accession)	WNA	5.8657	1.5	4.701	8787	2.61843	13.0922	130.922	22.3199	1.5	0.448	4822	0.41338	2.0669	20.669	3.5237
Loose Soil 4-1_WF	Bulk S. italica (Afghanistan accession)	WNA	5.8657	1.5	4.989	9258	2.7684	13.842	138.42	23.5982	1.5	0.464	5007	0.421465	2.10733	21.0733	3.59263
Loose Soil 4-1_WF	Bulk S. italica (Afghanistan accession)	WNA	5.8657	1.5	5.083	9411	2.81712	14.0856	140.856	24.0135	1.5	0.495	5346	0.436281	2.18141	21.8141	3.71892
Loose Soil 4-2_WF	Bulk S. italica (Afghanistan accession)	WNA	5.8302	1.173	5.929	8682	2.585	16.5281	165.281	28.3492	1.173	0.677	5726	0.45289	2.89571	28.9571	4.96675
Loose Soil 4-2_WF	Bulk S. italica (Afghanistan accession)	WNA	5.8302	1.173	5.709	8400	2.49521	15.954	159.54	27.3644	1.173	0.661	5588	0.446858	2.85715	28.5715	4.9006
Loose Soil 4-2_WF	Bulk S. italica (Afghanistan accession)	WNA	5.8302	1.173	5.743	8445	2.50954	16.0456	160.456	27.5216	1.173	0.644	5436	0.440215	2.81467	28.1467	4.82775
Loose Soil 4-3_WF	Bulk S. italica (Afghanistan accession)	WNA	5.832	1.384	6.122	10337	3.11196	16.8639	168.639	28.9162	1.384	0.841	8442	0.571594	3.09751	30.9751	5.31123
Loose Soil 4-3_WF	Bulk S. italica (Afghanistan accession)	WNA	5.832	1.384	6.066	10253	3.08521	16.719	167.19	28.6677	1.384	0.867	8713	0.583438	3.1617	31.617	5.42129
Loose Soil 4-3_WF	Bulk S. italica (Afghanistan accession)	WNA	5.832	1.384	6.054	10234	3.07916	16.6862	166.862	28.6115	1.384	0.851	8550	0.576314	3.12309	31.2309	5.35509
Loose Soil 1-1_NF	Bulk S. viridis	NNA	5.8704	1.39	8.273	13628	4.15983	22.4451	224.451	38.2344	1.39	0.882	8899	0.591567	3.19191	31.9191	5.4373
Loose Soil 1-1_NF	Bulk S. viridis	NNA	5.8704	1.39	7.043	11768	3.5676	19.2496	192.496	32.791	1.39	0.801	8074	0.55551	2.99736	29.9736	5.10588
Loose Soil 1-1_NF	Bulk S. viridis	NNA	5.8704	1.39	6.987	11683	3.54053	19.1036	191.036	32.5423	1.39	0.81	8161	0.559313	3.01787	30.1787	5.14083
Loose Soil 1-2_NF	Bulk S. viridis	NNA	5.8302	1.5	4.889	9093	2.71586	13.5793	135.793	23.2913	1.5	0.645	6996	0.508396	2.54198	25.4198	4.36002
Loose Soil 1-2_NF	Bulk S. viridis	NNA	5.8302	1.5	4.837	9009	2.68912	13.4456	134.456	23.062	1.5	0.633	6872	0.502976	2.51488	25.1488	4.31354
Loose Soil 1-2_NF	Bulk S. viridis	NNA	5.8302	1.5	4.855	9038	2.69835	13.4918	134.918	23.1412	1.5	0.652	7074	0.511805	2.55902	25.5902	4.38926
Loose Soil 1-3_NF	Bulk S. viridis	NNA	5.8332	1.257	7.006	10699	3.22722	19.2555	192.555	33.0102	1.257	0.804	7322	0.522644	3.1184	31.184	5.34595
Loose Soil 1-3_NF	Bulk S. viridis	NNA	5.8332	1.257	7.145	10890	3.28804	19.6184	196.184	33.6323	1.257	0.829	7546	0.532434	3.17681	31.7681	5.44609
Loose Soil 1-3_NF	Bulk S. viridis	NNA	5.8332	1.257	7.105	10835	3.27053	19.5139	195.139	33.4531	1.257	0.809	7361	0.524348	3.12857	31.2857	5.36338
Loose Soil 2-1_NF	Bulk S. italica (India accession)	NNA	5.8396	1.121	8.65	11665	3.5348	23.6494	236.494	40.4984	1.121	0.683	5512	0.443537	2.96746	29.6746	5.08162
Loose Soil 2-1_NF	Bulk S. italica (India accession)	NNA	5.8396	1.121	8.862	11925	3.61759	24.2033	242.033	41.4469	1.121	0.66	5328	0.435495	2.91366	29.1366	4.98948
Loose Soil 2-1_NF	Bulk S. italica (India accession)	NNA	5.8396	1.121	8.93	12007	3.6437	24.378	243.78	41.746	1.121	0.656	5294	0.434009	2.90372	29.0372	4.97246
Loose Soil 2-2_NF	Bulk S. italica (India accession)	NNA	5.8349	1.142	7.702	10689	3.22404	21.1736	211.736	36.2879	1.142	0.556	4552	0.401579	2.63734	26.3734	4.51994
Loose Soil 2-2_NF	Bulk S. italica (India accession)	NNA	5.8349	1.142	7.924	10965	3.31192	21.7508	217.508	37.277	1.142	0.637	5237	0.431518	2.83396	28.3396	4.85691
Loose Soil 2-2_NF	Bulk S. italica (India accession)	NNA	5.8349	1.142	8.083	11162	3.37465	22.1627	221.627	37.9831	1.142	0.671	5523	0.444017	2.91605	29.1605	4.9976
Loose Soil 2-3_NF	Bulk S. italica (India accession)	NNA	5.839	1.5	5.24	9667	2.89863	14.4931	144.931	24.8213	1.5	0.673	7310	0.522119	2.6106	26.106	4.47096
Loose Soil 2-3_NF	Bulk S. italica (India accession)	NNA	5.839	1.5	5.319	9796	2.9397	14.6985	146.985	25.173	1.5	0.667	7241	0.519104	2.59552	25.9552	4.44514
Loose Soil 2-3_NF	Bulk S. italica (India accession)	NNA	5.839	1.5	5.384	9903	2.97377	14.8689	148.689	25.4647	1.5	0.681	7395	0.525834	2.62917	26.2917	4.50278
Loose Soil 3-1_NF	Bulk S italica (China accession)	NNA	5.8297	1.301	6.628	10500	3.16386	18.239	182.39	31.2864	1.301	0.656	6165	0.472076	2.72142	27.2142	4.66821
Loose Soil 3-1_NF	Bulk S italica (China accession)	NNA	5.8297	1.301	6.808	10754	3.24474	18.7052	187.052	32.0861	1.301	0.703	6612	0.491613	2.83405	28.3405	4.86139
Loose Soil 3-1_NF	Bulk S italica (China accession)	NNA	5.8297	1.301	7.008	11037	3.33484	19.2247	192.247	32.9772	1.301	0.68	6392	0.481997	2.77862	27.7862	4.76631
Loose Soil 3-2_NF	Bulk S italica (China accession)	NNA	5.8349	0.584	12.498	9055	2.70376	34.723	347.23	59.5092	0.584	0.684	2822	0.325969	4.18624	41.8624	7.17448
Loose Soil 3-2_NF	Bulk S italica (China accession)	NNA	5.8349	0.584	11.576	8469	2.51718	32.3268	323.268	55.4024	0.584	0.686	2833	0.326449	4.19241	41.9241	7.18507
Loose Soil 3-2_NF	Bulk S italica (China accession)	NNA	5.8349	0.584	11.25	8262	2.45127	31.4803	314.803	53.9518	0.584	0.664	2734	0.322122	4.13685	41.3685	7.08983
Loose Soil 3-3_NF	Bulk S italica (China accession)	NNA	5.8355	0.915	8.459	9540	2.85819	23.4278	234.278	40.147	0.915	0.839	5531	0.444367	3.64235	36.4235	6.24171
Loose Soil 3-3_NF	Bulk S italica (China accession)	NNA	5.8355	0.915	8.112	9194	2.74802	22.5248	225.248	38.5996	0.915	0.835	5506	0.443274	3.6334	36.334	6.22637
Loose Soil 3-3_NF	Bulk S italica (China accession)	NNA	5.8355	0.915	7.771	8854	2.63976	21.6374	216.374	37.0789	0.915	0.844	5566	0.445897	3.65489	36.5489	6.2632
Loose Soil 4-1_NF	Bulk S. italica (Afghanistan accession)	NNA	5.8337	1.193	5.771	8603	2.55984	16.0929	160.929	27.5861	1.193	0.602	5161	0.428196	2.69193	26.9193	4.61444
Loose Soil 4-1_NF	Bulk S. italica (Afghanistan accession)	NNA	5.8337	1.193	5.363	8073	2.39109	15.032	150.32	25.7675	1.193	0.618	5305	0.43449	2.73149	27.3149	4.68227
Loose Soil 4-1_NF	Bulk S. italica (Afghanistan accession)	NNA	5.8337	1.193	5.451	8187	2.42739	15.2602	152.602	26.1587	1.193	0.62	5323	0.435276	2.73644	27.3644	4.69074
Loose Soil 4-2_NF	Bulk S. italica (Afghanistan accession)	NNA	5.8256	0.932	5.458	6648	1.93736	15.5904	155.904	26.7618	0.932	0.536	3556	0.358048	2.88129	28.8129	4.94591
Loose Soil 4-2_NF	Bulk S. italica (Afghanistan accession)	NNA	5.8256	0.932	4.933	6116	1.76797	14.2272	142.272	24.4219	0.932	0.532	3533	0.357043	2.8732	28.732	4.93203
Loose Soil 4-2_NF	Bulk S. italica (Afghanistan accession)	NNA	5.8256	0.932	4.727	5907	1.70142	13.6917	136.917	23.5026	0.932	0.494	3268	0.345461	2.78	27.8	4.77204
Loose Soil 4-3_NF	Bulk S. italica (Afghanistan accession)	NNA	5.8244	1.085	5.451	7548	2.22393	15.3728	153.728	26.3937	1.085	0.551	4280	0.389691	2.69372	26.9372	4.62489
Loose Soil 4-3_NF	Bulk S. italica (Afghanistan accession)	NNA	5.8244	1.085	5.522	7633	2.25099	15.5598	155.598	26.7149	1.085	0.533	4140	0.383573	2.65142	26.5142	4.55227
Loose Soil 4-3_NF	Bulk S. italica (Afghanistan accession)	NNA	5.8244	1.085	5.637	7769	2.29429	15.8592	158.592	27.2289	1.085	0.57	4432	0.396335	2.73964	27.3964	4.70373
Control 1_WF	No plant control	WNA	5.9774	1.149	7.638	10663	3.21576	20.9906	209.906	35.1166	1.149	6.249	52674	2.50478	16.3497	163.497	27.3526
Control 1_WF	No plant control	WNA	5.9774	1.149	7.771	10830	3.26893	21.3377	213.377	35.6973	1.149	6.32	53273	2.53096	16.5206	165.206	27.6385
Control 1_WF	No plant control	WNA	5.9774	1.149	7.821	10892	3.28868	21.4666	214.666	35.9129	1.149	6.292	53036	2.5206	16.453	164.53	27.5254
Control 2_WF	No plant control	WNA	5.843	1.189	7.066	10257	3.08649	19.469	194.69	33.3202	1.189	6.164	53777	2.55299	16.1038	161.038	27.5608
Control 2_WF	No plant control	WNA	5.843	1.189	7.13	10339	3.1126	19.6337	196.337	33.6021	1.189	6.125	53434	2.538	16.0092	160.092	27.399
Control 2_WF	No plant control	WNA	5.843	1.189	7.174	10397	3.13106	19.7502	197.502	33.8015	1.189	6.192	54019	2.56356	16.1705	161.705	27.675
Control 3_WF	No plant control	WNA	5.8436	1.033	7.729	9799	2.94066	21.3504	213.504	36.5363	1.033	11.366	86191	3.96966	28.8213	288.213	49.3212
Control 3_WF	No plant control	WNA	5.8436	1.033	8.213	10343	3.11387	22.608	226.08	38.6884	1.033	11.422	86615	3.98819	28.9559	289.559	49.5515
Control 3_WF	No plant control	WNA	5.8436	1.033	7.914	10007	3.00689	21.8312	218.312	37.3592	1.033	11.418	86586	3.98692	28.9467	289.467	49.5357
Control 1_NF	No plant control	NNA	5.8314	1.201	5.769	8650	2.57481	16.0792	160.792	27.5734	1.201	1.542	13496	0.792482	4.94889	49.4889	8.48662
Control 1_NF	No plant control	NNA	5.8314	1.201	5.879	8794	2.62066	16.3655	163.655	28.0644	1.201	1.52	13306	0.784178	4.89703	48.9703	8.39769
Control 1_NF	No plant control	NNA	5.8314	1.201	5.914	8840	2.63531	16.457	164.57	28.2213	1.201	1.532	13412	0.788811	4.92596	49.2596	8.44731
Control 2_NF	No plant control	NNA	6.0285	0.945	9.095	10471	3.15463	25.0367	250.367	41.5306	0.945	1.698	11687	0.713419	5.66205	56.6205	9.39214
Control 2_NF	No plant control	NNA	6.0285	0.945	9.32	10702	3.22818	25.6205	256.205	42.4989	0.945	1.691	11638	0.711277	5.64506	56.4506	9.36395
Control 2_NF	No plant control	NNA	6.0285	0.945	9.237	10617	3.20111	25.4057	254.057	42.1426	0.945	1.705	11739	0.715691	5.68009	56.8009	9.42206
Control 3_NF	No plant control	NNA	5.8396	1.075	6.617	8851	2.63881	18.4103	184.103	31.5266	1.075	1.374	10743	0.672161	4.68949	46.8949	8.0305
Control 3_NF	No plant control	NNA	5.8396	1.075	6.855	9130	2.72764	19.0301	190.301	32.588	1.075	1.356	10600	0.665911	4.64589	46.4589	7.95583
Control 3_NF	No plant control	NNA	5.8396	1.075	6.805	9071	2.70886	18.899	188.99	32.3635	1.075	1.353	10579	0.664993	4.63948	46.3948	7.94487

## Sheet: Table B
Table B. FTICR-MS features identified from S. italica accessions and S. viridis. Features with assigned chemical formula and organic matter classification are included. See Materials and Methods for specific S. italica accession number. Values in cells were converted to binary data for analysis.
Mass	El_comp	Class	A10-2_WNA	A10-3_NNA	A10-3_WNA	Pl633416-1_NNA	Pl633416-1_WNA	Pl633416-2_NNA	Pl633416-2_WNA	Pl633416-3_NNA	Pl633416-3_WNA	Pl633417-1_NNA	Pl633417-1_WNA	Pl633417-2_NNA	Pl633417-2_WNA	Pl633417-3_NNA	Pl633417-3_WNA	Pl207502-1_NNA	Pl207502-1_WNA	Pl207502-2_NNA	Pl207502-2_WNA	Pl207502-3_NNA	Pl207502-3_WNA	CTL_1_NNA	CTL_1_WNA	CTL_2_NNA	CTL_2_WNA	CTL_3_NNA	CTL_3_WNA	A10-1_NNA	A10-1_WNA	A10-2_NNA
145.051	CHO	AminoSugar	0	0	0	0	0	0	0	1.47565e+06	0	1.89965e+06	1.30336e+06	0	0	0	0	0	0	0	0	2.86282e+06	2.04949e+06	0	0	0	0	0	0	1.90102e+06	0	2.9307e+06
159.066	CHO	AminoSugar	0	0	0	0	0	0	0	2.20988e+06	0	1.11489e+06	4994367	0	0	0	0	0	0	0	0	1.13155e+06	6813009	0	0	1.2276e+06	0	0	0	3.37488e+06	1.39563e+06	1099170
187.061	CHO	AminoSugar	0	0	0	1.61025e+06	2230210	1.661e+06	0	3.52805e+06	0	2.52475e+06	11469169	1.48482e+06	0	0	0	2.08183e+06	1.41882e+06	2.05618e+06	2252452	3.49989e+06	9584227	0	0	1.58851e+06	0	1381562	0	5.65913e+06	3.40084e+06	1.74401e+06
187.072	CHON	AminoSugar	0	0	0	0	0	0	0	0	0	0	0	0	0	0	0	0	0	0	0	0	0	0	0	0	0	0	0	0	0	0
188.065	CHO	AminoSugar	0	0	0	0	0	0	0	0	0	0	1.24051e+06	0	0	0	0	0	0	0	0	0	0	0	0	0	0	0	0	0	0	0
189.032	CHOP	AminoSugar	0	0	0	0	0	0	0	0	0	0	0	0	0	0	0	0	0	0	0	1.15862e+06	0	0	0	0	0	0	0	0	0	0
189.077	CHO	AminoSugar	1.22628e+06	0	0	3.26494e+06	1.82361e+06	2.52211e+06	1.48446e+06	2.55107e+06	0	2.92023e+06	2714877	1.18454e+06	0	1.38118e+06	0	2.61756e+06	1.41616e+06	1.63368e+06	1.72769e+06	2.78557e+06	4.89833e+06	1.74923e+06	3.26766e+06	3.56372e+06	1.82052e+06	1.63676e+06	1.18852e+06	4.49886e+06	4.53737e+06	1.36843e+06
201.077	CHO	AminoSugar	1.25655e+06	0	0	1.50443e+06	1.51526e+06	2.01046e+06	0	3.50186e+06	0	1.85433e+06	8653855	0	0	0	0	1.48172e+06	0	1.4917e+06	0	3.10185e+06	6.25622e+06	1.16353e+06	1.24946e+06	1.34987e+06	0	1.36729e+06	0	6.57307e+06	1.84661e+06	1.4632e+06
203.092	CHO	AminoSugar	0	0	0	0	0	1.47454e+06	0	1.79524e+06	0	1.57677e+06	2.20556e+06	0	0	0	0	0	0	0	0	2.3701e+06	3408111	0	0	1.19053e+06	0	0	0	2.66257e+06	1.37515e+06	1.78047e+06
215.067	CHON	AminoSugar	0	0	0	0	0	0	0	0	0	0	0	0	0	0	0	0	0	0	0	0	0	0	0	0	0	0	0	0	0	0
216.071	CHON	AminoSugar	0	0	0	0	0	0	0	0	0	0	0	0	0	0	0	0	0	0	0	0	0	0	0	0	0	0	0	0	0	0
216.088	CHON	AminoSugar	0	0	0	1.53722e+06	0	1.16496e+06	0	0	0	0	1.85348e+06	0	0	0	0	0	0	1.54786e+06	1.40639e+06	2.39604e+06	2.32781e+06	0	0	0	0	0	0	1.60694e+06	1.34281e+06	0
217.072	CHO	AminoSugar	0	0	0	1.41999e+06	0	1.67712e+06	0	2.36344e+06	0	2.29239e+06	6474029	0	0	1.15579e+06	0	1247611	0	3.30428e+06	1.65141e+06	2.17335e+06	5.76029e+06	1.8788e+06	0	1.53104e+06	1.36836e+06	0	0	4.1337e+06	0	0
218.103	CHON	AminoSugar	1.61242e+06	0	0	1196136	2.64883e+06	0	0	2103871	0	2.20258e+06	1.28543e+06	0	0	0	0	1.72471e+06	1.13735e+06	1.49412e+06	2.85337e+06	1.84187e+06	5002568	0	0	0	0	0	0	1.90399e+06	3336804	0
219.087	CHO	AminoSugar	0	0	0	0	0	0	0	0	0	1.30535e+06	0	0	0	0	0	1.18677e+06	0	0	0	2.67877e+06	1.41758e+06	0	0	0	0	0	0	0	0	1.99412e+06
223.074	CHOP	AminoSugar	0	0	0	0	0	0	0	0	0	0	0	0	0	0	0	0	0	0	0	1.5701e+06	0	0	0	0	0	0	0	0	0	0
231.087	CHO	AminoSugar	0	0	0	1.75951e+06	1.42688e+06	0	0	2.54142e+06	0	2.63077e+06	4.15881e+06	0	0	0	0	0	0	1.17558e+06	0	1.97763e+06	5119129	1990131	0	2.0033e+06	0	1.46877e+06	0	3.73585e+06	1.3555e+06	3.52586e+06
232.083	CHON	AminoSugar	0	0	0	0	0	0	0	0	0	0	0	0	0	0	0	0	0	0	0	0	1.25723e+06	0	0	0	0	0	0	0	1.32321e+06	0
233.103	CHO	AminoSugar	0	1.18521e+06	0	1.68084e+06	1621893	1.96441e+06	0	1880354	0	2.0253e+06	1.92183e+06	0	0	0	0	1313683	1.14466e+06	1.89553e+06	1461786	1.86779e+06	3.41697e+06	0	0	0	0	0	0	1696554	1.14463e+06	0
235.074	CHOP	AminoSugar	0	0	0	0	0	0	0	1.32095e+06	0	0	0	0	0	0	0	0	0	0	1.18622e+06	1.1812e+06	2.74396e+06	0	0	0	0	0	0	1.23054e+06	1.52169e+06	0
237.08	CHOS	AminoSugar	0	0	0	1.17965e+06	0	0	0	0	0	0	0	0	0	0	0	0	0	0	0	0	0	0	0	0	0	0	0	0	0	0
237.09	CHOP	AminoSugar	0	0	0	0	0	0	0	1.23058e+06	0	0	0	0	0	0	0	0	0	0	0	1.52147e+06	2.00751e+06	0	0	0	0	0	0	0	0	0
244.083	CHON	AminoSugar	0	0	0	0	0	0	0	1.51533e+06	0	0	1.56573e+06	0	0	0	0	0	0	0	0	0	2154526	0	0	1.20419e+06	0	0	0	0	1.2644e+06	0
247.094	CHON	AminoSugar	0	0	0	0	0	0	0	0	0	0	0	0	0	0	0	0	0	0	0	0	0	0	0	0	0	0	0	0	0	0
249.054	CHOP	AminoSugar	0	0	0	0	0	0	0	0	0	0	0	0	0	0	0	0	0	0	0	0	1.27352e+06	0	0	0	0	0	0	1.53844e+06	0	0
251.059	CHOS	AminoSugar	0	0	0	0	0	0	0	0	0	1.52209e+06	1.35026e+06	0	0	0	0	0	0	0	0	0	0	0	0	0	0	0	0	0	0	0
251.069	CHOP	AminoSugar	0	0	0	1.50301e+06	1.46879e+06	0	0	1.18396e+06	0	0	0	0	0	0	0	0	0	0	0	0	1.66879e+06	0	0	0	0	1425722	1.28892e+06	1.54562e+06	1.44444e+06	0
253.075	CHOS	AminoSugar	0	0	0	0	0	0	0	0	0	3.64786e+06	0	0	0	0	0	1.34333e+06	0	0	0	0	0	0	0	0	0	0	0	0	0	0
253.075	CHOS	AminoSugar	0	0	0	0	0	0	0	0	0	0	0	0	0	0	0	0	0	1.55271e+06	0	0	0	0	0	0	0	0	0	0	0	0
253.085	CHOP	AminoSugar	0	0	0	0	0	0	0	0	0	8.1125e+06	0	0	0	0	0	0	0	0	0	3304598	1.74485e+06	0	0	0	0	0	0	0	0	51223136
254.088	CHOP	AminoSugar	0	0	0	0	0	0	0	0	0	0	0	0	0	0	0	0	0	0	0	0	0	0	0	0	0	0	0	0	0	4.05387e+06
261.054	CHOP	AminoSugar	0	0	0	0	0	0	0	1.34488e+06	0	0	0	0	0	0	1372122	0	0	0	0	0	0	0	0	0	0	0	0	0	0	0
261.098	CHO	AminoSugar	0	0	0	2.39585e+06	2011139	2.44296e+06	1.5505e+06	2819967	0	0	4.774e+06	1.3341e+06	0	1.23988e+06	1.3345e+06	1.26168e+06	0	1510316	1.95571e+06	1782348	3.67843e+06	1.69908e+06	0	2270575	0	1.46008e+06	1.24289e+06	3.55574e+06	3.02678e+06	1.58872e+06
263.069	CHOP	AminoSugar	0	0	0	1.53316e+06	1.26158e+06	0	0	2.07272e+06	0	0	1319628	0	0	0	0	1202620	0	0	0	1.29397e+06	2257718	0	0	1.22075e+06	0	0	1.70449e+06	2.28196e+06	1.23231e+06	0
263.08	CHONP	AminoSugar	0	0	0	0	0	0	0	0	0	0	0	0	0	0	0	0	0	0	0	2.21814e+06	0	0	0	0	0	0	0	0	0	0
265.085	CHOP	AminoSugar	0	0	0	1313062	0	0	0	1.54438e+06	0	1.56655e+06	0	0	0	0	0	0	0	0	0	0	2.26961e+06	1.50178e+06	0	0	1.41132e+06	0	1.94467e+06	2.27029e+06	1.52709e+06	1.47595e+06
267.1	CHOP	AminoSugar	0	0	0	0	0	0	0	0	0	23491450	0	0	0	0	0	0	0	0	0	10799715	1.89853e+06	0	0	0	0	0	0	1.20089e+06	0	138267056
268.104	CHOP	AminoSugar	0	0	0	0	0	0	0	0	0	2.95694e+06	0	0	0	0	0	0	0	0	0	0	0	0	0	0	0	0	0	0	0	11279068
273.098	CHO	AminoSugar	3775907	1.74059e+06	0	5.18875e+06	4484842	5749640	2.11544e+06	6.46212e+06	0	2.95168e+06	8871740	4.15395e+06	1.49935e+06	4188606	1.47824e+06	2.42364e+06	2046459	3.58893e+06	2153423	3.75956e+06	7.30974e+06	7.96982e+06	3.25481e+06	8.12801e+06	4.19501e+06	5848902	5440074	8356866	2.92977e+06	3.24878e+06
274.101	CHO	AminoSugar	0	0	0	0	0	0	0	0	0	0	0	0	0	0	0	0	0	0	0	0	0	1.69444e+06	0	0	0	0	0	1.94079e+06	0	0
274.104	CHON	AminoSugar	0	0	0	0	0	0	0	0	0	0	0	0	0	0	0	0	0	0	0	0	0	0	0	0	0	0	0	0	0	0
275.114	CHO	AminoSugar	3.7693e+06	6.43543e+06	0	15873800	6.79556e+06	10376730	4.19116e+06	10105082	2.11324e+06	15643705	7.55655e+06	3927327	3282972	5539295	4.00984e+06	19164562	3.87541e+06	6205838	6539265	14965833	13140018	6.75706e+06	29575310	24834292	10237159	10985877	8778887	18480754	24058632	6.03926e+06
276.117	CHO	AminoSugar	0	0	0	1.71143e+06	0	1.88477e+06	0	1.76771e+06	0	1.87682e+06	1.28181e+06	0	0	0	0	2.6938e+06	0	0	1.26287e+06	1.93627e+06	2.09497e+06	0	3.91111e+06	3395687	0	1.25587e+06	1.54512e+06	2.86353e+06	2.95074e+06	0
277.06	CHONP	AminoSugar	2.71309e+06	2.02409e+06	0	27130230	13855573	25448600	7030253	39750452	6642926	7830112	3.80064e+06	6486470	2.57237e+06	6599660	0	3.75391e+06	5922967	3.92442e+06	10624534	3787961	19165860	6524253	15088364	24662980	37050092	15463384	9709228	7226570	6225300	4.9339e+06
277.129	CHO	AminoSugar	0	0	0	1.25377e+06	0	1.31371e+06	0	0	0	0	0	0	0	0	0	0	0	0	0	1.52494e+06	1493947	0	0	0	0	0	0	0	0	0
278.063	CHONP	AminoSugar	0	0	0	2491322	0	1.92048e+06	0	3703389	0	0	0	0	0	0	0	0	0	0	0	0	2262503	0	0	2368056	3.47032e+06	1.60308e+06	0	0	0	0
289.093	CHO	AminoSugar	2.62759e+06	1.39686e+06	0	3386122	2.97026e+06	3.57631e+06	1.25919e+06	4990181	0	1.90505e+06	7.44013e+06	2.83534e+06	0	2.39107e+06	0	1.69554e+06	1.42886e+06	2.99738e+06	0	2.44676e+06	4409168	4974997	3713851	4799250	2.58866e+06	4.05103e+06	3.48959e+06	6924945	1.75262e+06	1753062
289.104	CHON	AminoSugar	0	0	0	0	0	0	0	0	0	0	0	0	0	0	0	0	0	0	0	0	0	0	0	0	0	0	0	0	0	0
291.064	CHOP	AminoSugar	8617581	7.54572e+06	26285508	10296230	155671216	4117100	531293344	125164312	139190080	3.15845e+06	69360976	7403520	20729328	4840964	245816528	8563910	21912424	22080112	17005416	2.40027e+06	8616857	2.04831e+06	1.77625e+06	2.14754e+06	2.30489e+06	1.69645e+06	2.64835e+06	3.69118e+06	22372266	1.9791e+06
291.109	CHO	AminoSugar	0	0	0	2.34591e+06	1.32218e+06	1.81593e+06	0	1.61949e+06	0	0	2.33865e+06	0	0	1.25454e+06	0	0	0	0	0	1.37782e+06	2333094	0	0	0	0	0	0	1.34418e+06	1.67494e+06	0
292.067	CHOP	AminoSugar	0	0	2.5448e+06	1.34681e+06	17296324	0	35751324	14017585	14749744	0	7538298	0	2498312	0	19377590	0	2543194	2.19837e+06	1.78387e+06	0	1.35878e+06	0	0	0	0	0	0	0	3.07019e+06	0
293.08	CHOP	AminoSugar	4.044e+06	2.79897e+06	7.41773e+06	3.10946e+06	32201942	2.03518e+06	93857424	16797006	25796902	1.61967e+06	27160484	1.7404e+06	9353250	1.66859e+06	94199448	1.81102e+06	8.34286e+06	6254683	5320970	1.93855e+06	6807014	1.80683e+06	1.59251e+06	1.94372e+06	2.26944e+06	2.36474e+06	2.51572e+06	3.03943e+06	10132014	0
293.124	CHO	AminoSugar	6.1125e+06	3.8834e+06	2026123	9072229	26557666	12608765	51594912	14005595	27828530	4.98276e+06	13107121	3.01274e+06	86401072	15092728	19537568	5.80975e+06	5629270	3.34551e+06	9000211	5.33568e+06	18478580	0	0	0	0	0	0	5669588	13515324	4227547
294.083	CHOP	AminoSugar	0	0	1.34102e+06	0	4121061	0	6.36301e+06	2.02455e+06	3.63369e+06	0	2.99591e+06	0	1.92492e+06	0	9148273	0	0	1.30056e+06	0	0	0	0	0	0	0	0	0	0	0	0
294.128	CHO	AminoSugar	0	0	0	1338044	2895857	0	4.65909e+06	1.55557e+06	3.27428e+06	0	1.37109e+06	0	7.95066e+06	1.28945e+06	2.52915e+06	0	0	0	1.21929e+06	0	1.63689e+06	0	0	0	0	0	0	0	0	0
295.095	CHOP	AminoSugar	0	0	0	1243144	2.96626e+06	1.6636e+06	3290231	1.87533e+06	1.55777e+06	3.62752e+06	1.98321e+06	0	2.06395e+06	0	2543692	0	0	0	1.32905e+06	4.37884e+06	2.36088e+06	1.41892e+06	0	2.00716e+06	2.65023e+06	2.59783e+06	2.05643e+06	1.6847e+06	1.94168e+06	7.10137e+06
295.107	CHONP	AminoSugar	0	0	0	1.47483e+06	0	0	0	1.78727e+06	0	0	0	0	0	0	0	0	0	0	0	0	0	0	0	0	0	0	0	0	0	0
295.14	CHO	AminoSugar	1.41579e+06	0	0	1.24444e+06	0	0	0	0	0	0	2.19468e+06	0	0	0	0	1.36315e+06	0	0	0	1.54903e+06	0	0	0	1.49645e+06	0	3.26601e+06	0	0	1.62937e+06	0
296.099	CHOP	AminoSugar	0	0	0	0	0	0	0	0	0	0	0	0	0	0	0	0	0	0	0	1.402e+06	0	0	0	0	0	0	0	0	0	0
296.143	CHO	AminoSugar	0	0	0	0	0	0	0	0	0	0	0	0	0	0	0	0	0	0	0	0	0	0	0	0	0	0	0	0	0	0
297.111	CHOP	AminoSugar	0	0	0	1.34547e+06	0	0	0	0	0	2.01578e+06	0	0	0	0	0	1.30936e+06	1.39608e+06	0	1.48483e+06	3.01241e+06	0	0	0	1.54861e+06	0	1.6779e+06	0	1658601	0	2.35408e+06
303.108	CHO	AminoSugar	3.13737e+06	1.42056e+06	0	2.87741e+06	2.53931e+06	3.35597e+06	1.38129e+06	5.3689e+06	0	2.20761e+06	6.54716e+06	3.02368e+06	0	2.68986e+06	0	1.87933e+06	1.8066e+06	3481981	1.8323e+06	2371137	6.1596e+06	5496425	1.79626e+06	5.27063e+06	2.24766e+06	3.03919e+06	2.94864e+06	7189732	1.72527e+06	2670898
303.12	CHON	AminoSugar	0	1.34274e+06	0	8.27696e+06	1.30283e+06	6516040	0	5.78363e+06	0	8.02879e+06	2.15625e+06	1.64794e+06	0	1.92954e+06	0	8580386	1.57774e+06	4.44352e+06	3.22468e+06	6.90848e+06	5.13253e+06	0	0	0	0	0	0	5.025e+06	1720412	1.45951e+06
304.112	CHO	AminoSugar	0	0	0	0	0	0	0	0	0	0	1.7354e+06	0	0	0	0	0	0	0	0	0	0	0	0	0	0	0	0	0	0	0
304.123	CHON	AminoSugar	0	0	0	0	0	0	0	0	0	0	0	0	0	0	0	1.56154e+06	0	0	0	0	0	0	0	0	0	0	0	0	0	0
305.07	CHOS	AminoSugar	0	0	0	0	0	1.54974e+06	0	0	0	1.48263e+06	0	0	0	0	0	0	0	1.81971e+06	0	0	1.32072e+06	0	0	0	0	0	0	1.59867e+06	0	0
305.08	CHOP	AminoSugar	4.13384e+06	5120227	5905657	4578961	20113708	4.89976e+06	24580446	13087342	12031029	2.874e+06	10358011	3.81095e+06	13655310	3.72354e+06	50088032	3.34601e+06	4.93969e+06	4291903	5.22694e+06	6.94388e+06	6004495	2.85979e+06	2.26168e+06	3.53204e+06	3.23205e+06	2.96712e+06	3.64183e+06	5571285	10821804	2.74688e+06
305.124	CHO	AminoSugar	0	0	0	0	0	0	0	0	0	0	1.88826e+06	0	0	0	0	0	0	0	0	1.38895e+06	1.42339e+06	0	0	0	0	0	0	1.49347e+06	0	0
306.073	CHOS	AminoSugar	0	0	0	0	0	0	0	0	0	0	0	1.2538e+06	0	0	0	0	0	0	0	0	0	0	0	0	0	0	0	0	0	0
306.074	CHOS	AminoSugar	0	0	0	0	0	0	0	0	0	0	0	0	0	0	0	0	0	0	0	0	0	1298283	0	0	0	0	0	0	0	0
306.083	CHOP	AminoSugar	0	0	0	0	2951213	0	3.10457e+06	2.13287e+06	0	0	1553426	0	1.85859e+06	0	6066474	0	0	0	0	1.52671e+06	0	0	0	0	0	0	0	1.32245e+06	1.63529e+06	0
306.128	CHO	AminoSugar	0	0	0	0	0	0	0	0	0	0	0	0	0	0	0	0	0	0	0	0	0	0	0	0	0	0	0	0	0	0
307.095	CHOP	AminoSugar	3.42076e+06	2.20793e+06	0	3907412	7.07256e+06	3.45194e+06	4.17615e+06	5035172	2.86106e+06	2.29521e+06	4329771	2.33339e+06	3.20851e+06	2500343	3.72684e+06	1.91273e+06	2.205e+06	1.7124e+06	2.35497e+06	3.11011e+06	4543796	3.42062e+06	3.45415e+06	3.89983e+06	4.61581e+06	5050592	4877226	5476561	4.57396e+06	2.61654e+06
307.14	CHO	AminoSugar	2.13514e+06	1252040	0	0	2537275	2.08696e+06	3.21565e+06	0	2.35163e+06	1.53465e+06	1.32998e+06	0	9649990	2.25459e+06	2.65318e+06	1.89892e+06	2434902	0	2902301	2812138	5485888	0	0	0	0	0	0	2595036	4.81461e+06	0
308.099	CHOP	AminoSugar	0	0	0	0	0	0	0	0	0	0	0	0	0	0	0	0	0	0	0	0	0	0	0	0	0	0	0	0	0	0
308.143	CHO	AminoSugar	0	0	0	0	0	0	0	0	0	0	0	0	1817691	0	0	0	0	0	0	0	0	0	0	0	0	0	0	0	0	0
309.101	CHOS	AminoSugar	5.24925e+06	3.20168e+06	0	6.84341e+06	3.15678e+06	5.12834e+06	2.57762e+06	5.88054e+06	0	10748111	8300887	4.20124e+06	3200868	2.22486e+06	1.62215e+06	5218521	4707050	4.24828e+06	5272679	17491244	6595411	0	1.54518e+06	3874909	3.32489e+06	3.2275e+06	3.79122e+06	4.13972e+06	5.93852e+06	7.71397e+06
309.111	CHOP	AminoSugar	2.3288e+06	1.3206e+06	1.32502e+06	2.22262e+06	2.82245e+06	1.67721e+06	1.91816e+06	2.52028e+06	1.39747e+06	2.96623e+06	2.39958e+06	0	2.18097e+06	0	0	2.08457e+06	1.33656e+06	0	1.50513e+06	4.05739e+06	4.04258e+06	1.83336e+06	2.0902e+06	2.18915e+06	2.73865e+06	3.16094e+06	2.79128e+06	3397325	3374943	2.82028e+06
310.105	CHOS	AminoSugar	0	0	0	1.32134e+06	0	0	0	0	0	1.36394e+06	0	0	0	0	0	0	0	0	0	2.43003e+06	0	0	0	0	0	0	0	0	0	0
310.114	CHOP	AminoSugar	0	0	0	0	0	0	0	0	0	0	0	0	0	0	0	0	0	0	0	0	0	0	0	0	0	0	0	0	0	0
311.127	CHOP	AminoSugar	0	0	0	0	1.67275e+06	0	0	0	0	1.9671e+06	0	0	1.40661e+06	0	0	0	0	0	0	1.50656e+06	1.70585e+06	0	0	0	0	0	0	0	1.39384e+06	1.49723e+06
312.122	CHONP	AminoSugar	0	0	0	0	0	0	0	0	0	0	0	0	0	0	0	0	0	0	0	0	0	0	0	0	0	0	0	0	0	0
313.132	CHOS	AminoSugar	0	0	0	0	0	0	0	0	0	0	0	0	0	0	0	2588507	0	0	0	0	0	0	0	0	0	0	0	0	0	0
317.124	CHO	AminoSugar	3313389	0	0	3952435	2496259	2.96867e+06	2.22251e+06	3.89525e+06	0	2.79026e+06	5752326	2.91567e+06	0	2715313	3.10061e+06	2.17956e+06	1.31157e+06	1801280	0	2.855e+06	4.85677e+06	4352912	1363176	4.22215e+06	1.89832e+06	3.58951e+06	2.4209e+06	6.17339e+06	1.9534e+06	2.41388e+06
318.075	CHONP	AminoSugar	0	0	0	0	0	0	0	0	0	0	0	0	0	0	0	0	0	0	0	0	0	0	0	0	0	0	1.69382e+06	0	0	0
319.103	CHO	AminoSugar	0	0	0	0	0	2.00008e+06	0	1926423	0	0	2.7756e+06	0	0	0	0	0	0	0	0	2.09475e+06	2153939	1.48757e+06	0	1.65909e+06	0	0	0	2300120	0	0
319.14	CHO	AminoSugar	0	0	0	1.90874e+06	0	1540572	0	0	0	1.52541e+06	1.53222e+06	0	1.58321e+06	0	0	0	0	0	1654892	1.3777e+06	2.21334e+06	1.53046e+06	0	0	0	0	0	2.02826e+06	1.66009e+06	0
321.065	CHOS	AminoSugar	2.46523e+06	4.02419e+06	0	17691826	1647820	6916924	0	11390044	0	3.69453e+06	0	0	0	0	0	1.99644e+06	1.33439e+06	6.14454e+06	2.1228e+06	5485274	2.10327e+06	0	0	0	0	0	0	20958948	5.56617e+06	0
321.075	CHOP	AminoSugar	1.75791e+06	0	0	0	2.19976e+06	2364223	0	2.54678e+06	0	2.07892e+06	2.97071e+06	1.67218e+06	1.30933e+06	1.47885e+06	0	1.50825e+06	1.25043e+06	2925083	1.4124e+06	1.92739e+06	1.57233e+06	0	0	0	1414210	1.92319e+06	2397773	2.05847e+06	1.9023e+06	1.59029e+06
321.155	CHO	AminoSugar	0	0	1.29787e+06	0	0	0	0	0	0	0	0	0	0	0	0	0	0	0	0	0	0	0	0	0	0	0	0	0	0	0
322.068	CHOS	AminoSugar	0	0	0	2.61583e+06	0	0	0	1.91297e+06	0	0	0	0	0	0	0	0	0	0	0	0	0	0	0	0	0	0	0	2.85029e+06	0	0
322.078	CHOP	AminoSugar	0	0	0	0	0	0	0	0	0	0	0	0	0	0	0	0	0	0	0	0	0	0	0	0	0	0	0	0	0	0
322.106	CHONP	AminoSugar	0	0	0	1.37066e+06	0	0	0	0	0	0	0	0	0	0	0	0	0	0	0	4668427	0	0	0	0	0	0	0	0	0	2.0808e+06
323.038	CHONS	AminoSugar	0	0	0	0	0	0	0	0	0	0	0	0	0	0	0	0	0	0	0	0	0	0	0	1.34484e+06	0	0	0	0	0	0
323.081	CHOS	AminoSugar	0	1927512	0	3.9218e+06	0	2.90246e+06	0	2.09657e+06	0	1.81069e+06	0	0	0	1.32376e+06	0	0	0	2.50116e+06	0	2.58385e+06	1.35373e+06	0	0	0	1.47273e+06	0	0	4992263	0	0
323.09	CHOP	AminoSugar	1.66254e+06	0	1.65914e+06	1.87738e+06	11123387	2.02361e+06	16691426	8.03398e+06	7.10984e+06	1.34862e+06	16175249	0	2.17903e+06	1.87928e+06	14063232	1346191	2.15453e+06	4049446	1.75707e+06	2067499	2.81447e+06	0	1.90508e+06	2416220	0	2393332	1.93849e+06	2.27099e+06	3.49416e+06	1.64124e+06
323.135	CHO	AminoSugar	2.45923e+06	1.39709e+06	0	0	5.41972e+06	1.66446e+06	3.98513e+06	0	3.07017e+06	8705045	1.86461e+06	0	2.47933e+06	1.38188e+06	0	6.38006e+06	4193834	4.50667e+06	7784855	4167992	9940498	0	0	0	0	0	0	2.71593e+06	12813600	0
324.084	CHOS	AminoSugar	0	0	0	0	0	1.36396e+06	0	0	0	0	0	0	0	0	0	0	0	0	0	0	0	0	0	1363867	0	0	0	0	0	0
324.094	CHOP	AminoSugar	0	0	0	0	1.78321e+06	0	2.15418e+06	0	1.51879e+06	0	2.20408e+06	0	0	0	2.33045e+06	0	0	0	0	0	0	0	0	0	0	0	0	0	0	0
324.138	CHO	AminoSugar	0	0	0	0	0	0	0	0	0	1.41266e+06	0	0	0	0	0	0	0	1.30169e+06	1.79207e+06	0	1.75747e+06	0	0	0	0	0	0	0	1.72652e+06	0
325.096	CHOS	AminoSugar	0	0	0	0	0	0	0	0	0	0	0	0	0	0	0	0	0	1.62208e+06	0	0	0	0	0	0	0	0	0	0	0	0
325.106	CHOP	AminoSugar	0	1.45375e+06	0	2.40393e+06	2.1946e+06	1.53478e+06	1.86693e+06	2.4671e+06	1.39104e+06	2214735	6.45602e+06	0	0	0	0	2.13903e+06	1.3588e+06	1.40704e+06	0	0	2.8483e+06	2189008	1.85208e+06	3.02103e+06	2.49588e+06	2.37656e+06	2.32914e+06	2.26079e+06	0	1.7045e+06
325.107	CHONS	AminoSugar	3.00564e+06	0	0	0	0	0	0	0	0	0	0	0	1.57367e+06	0	4958245	0	2.63265e+06	0	4771570	1.95366e+06	3.44734e+06	0	0	0	0	0	0	0	15886150	0
325.117	CHONP	AminoSugar	0	0	0	0	0	0	0	0	0	0	8.25007e+06	0	0	0	0	0	0	2781251	0	0	0	0	0	0	0	0	0	0	0	0
326.137	CHONP	AminoSugar	0	0	0	0	0	0	0	0	0	0	6.98572e+06	0	0	0	0	0	0	0	0	0	0	0	0	0	0	0	0	0	0	0
327.122	CHOP	AminoSugar	0	0	0	1.53118e+06	0	0	0	0	0	0	7.44168e+06	0	0	0	0	0	0	2.11748e+06	0	0	0	0	0	0	1.78157e+06	1730798	0	0	0	1.53455e+06
327.123	CHONS	AminoSugar	0	0	0	0	0	0	0	0	0	0	0	0	0	0	0	0	0	0	0	0	0	0	0	0	0	0	0	0	1.69381e+06	0
327.141	CHONP	AminoSugar	0	0	0	0	0	0	0	0	0	0	1421593	0	0	0	0	0	0	0	0	0	0	0	0	0	0	0	0	0	0	0
329.127	CHOS	AminoSugar	0	0	0	0	1.66667e+06	0	0	1555198	0	2.62424e+06	0	0	1.30121e+06	0	0	2.68719e+06	1.59314e+06	0	2467280	1.72444e+06	3.37881e+06	0	0	0	0	0	0	0	3.48304e+06	0
330.131	CHOS	AminoSugar	0	0	0	0	0	0	0	0	0	0	0	0	0	0	0	0	0	0	0	0	1.45063e+06	0	0	0	0	0	0	0	0	0
333.119	CHO	AminoSugar	1.45238e+06	0	0	1.62934e+06	0	1.55735e+06	0	2.56998e+06	0	1.94116e+06	2781691	1.50729e+06	0	0	0	0	0	0	1.40335e+06	3.59494e+06	2.56737e+06	1.65286e+06	0	1.7154e+06	0	1.46079e+06	1.72966e+06	2.54116e+06	0	2.38976e+06
334.07	CHONP	AminoSugar	0	0	0	0	0	0	0	0	0	0	0	0	0	0	0	0	0	0	0	1.38658e+06	0	0	0	0	0	0	0	0	1.59945e+06	0
335.09	CHOP	AminoSugar	8670370	5.63323e+06	7.54999e+06	10594399	7616009	11759852	18029594	9299332	10045698	8392200	5.07758e+06	6390901	30281476	11384617	18415812	11910235	6281365	5412289	10220138	17220358	8944378	5255018	3.36131e+06	7.04337e+06	5.80024e+06	9563030	6.89733e+06	12027602	21836270	6.96815e+06
335.135	CHO	AminoSugar	0	0	0	0	0	0	0	0	0	0	0	0	0	0	0	0	0	0	0	1.48994e+06	0	0	0	0	0	0	0	0	0	1.42935e+06
336.086	CHONP	AminoSugar	0	0	0	0	0	0	0	0	0	0	0	0	0	0	0	0	0	0	1.27852e+06	0	0	0	0	0	0	0	0	0	0	0
336.094	CHOP	AminoSugar	1.36596e+06	0	0	1448392	0	1.88166e+06	1962012	1.74562e+06	0	1614658	0	0	3.76685e+06	2.30515e+06	2.13087e+06	1.55274e+06	0	0	1.59033e+06	2.56722e+06	1.6758e+06	0	0	0	0	1782216	0	1.66299e+06	3.63955e+06	1.38664e+06
337.106	CHOP	AminoSugar	1417203	1.59074e+06	0	1.86373e+06	1.9978e+06	2.00487e+06	1409571	2.65476e+06	1.37017e+06	2.07475e+06	8603837	0	1.45652e+06	1594836	2.11831e+06	0	0	4.19132e+06	1783830	2474339	3297082	0	1.54292e+06	2572182	2.67711e+06	2.50316e+06	1.91923e+06	2.99043e+06	1.67579e+06	1.58178e+06
337.15	CHO	AminoSugar	0	0	0	0	0	0	0	0	0	0	0	0	0	0	0	0	0	0	1.50326e+06	0	1.41575e+06	0	0	0	0	0	0	0	0	0
339.122	CHOP	AminoSugar	1637435	0	0	2.5083e+06	2.49083e+06	1.6492e+06	1.50841e+06	1.66575e+06	0	2.92993e+06	7.5948e+06	0	2.70235e+06	0	1.93601e+06	2.19665e+06	1.46444e+06	3.78753e+06	3.03304e+06	3.10215e+06	3.58336e+06	0	1.84957e+06	3.5287e+06	3460580	2.78998e+06	2.417e+06	2.40639e+06	2.81399e+06	2528863
339.166	CHO	AminoSugar	1.4329e+06	0	0	1.91849e+06	1.43996e+06	0	0	1.44509e+06	0	0	2.22701e+06	0	0	0	0	1.3022e+06	0	0	0	0	1.80673e+06	0	0	0	0	3.80631e+06	0	0	2.51653e+06	0
340.117	CHONP	AminoSugar	0	0	0	0	0	0	0	0	0	0	0	0	0	0	0	0	0	0	0	0	0	0	0	0	0	0	0	0	0	0
340.125	CHOP	AminoSugar	0	0	0	0	0	0	0	0	0	0	0	0	0	0	0	0	0	0	0	0	0	0	0	0	0	0	0	0	0	0
340.169	CHO	AminoSugar	0	0	0	0	0	0	0	0	0	0	0	0	0	0	0	0	0	0	0	0	0	0	0	0	0	0	0	0	0	0
341.127	CHOS	AminoSugar	0	0	0	0	0	0	0	0	0	0	0	0	0	0	0	0	0	0	1.70589e+06	0	2.54408e+06	0	0	0	0	0	0	0	1.97663e+06	0
341.137	CHOP	AminoSugar	2.21375e+06	1.36601e+06	0	2.05795e+06	2491309	1.58076e+06	2.46614e+06	2157459	2157005	3654036	14239157	1.49959e+06	3.69424e+06	0	2.61287e+06	2.30631e+06	1.51437e+06	2.57378e+06	3534756	3.8682e+06	3.63259e+06	0	2.17594e+06	3.04906e+06	3.87698e+06	3.83148e+06	3.11395e+06	2.48849e+06	4527162	5.85191e+06
342.131	CHOS	AminoSugar	0	0	0	0	0	0	0	1.37803e+06	0	0	0	0	0	0	0	0	0	0	0	0	1.61279e+06	0	0	0	0	0	0	0	0	0
342.132	CHONP	AminoSugar	0	0	0	0	0	0	0	0	0	0	0	0	0	0	0	0	0	0	0	0	0	0	0	0	0	0	0	0	0	0
342.14	CHOP	AminoSugar	0	0	0	0	0	0	0	0	0	0	2.19826e+06	0	0	0	0	0	0	0	0	0	0	0	0	0	0	0	0	0	0	0
343.143	CHOS	AminoSugar	0	0	0	0	0	0	0	0	0	0	0	0	0	0	0	0	0	0	0	0	1.80253e+06	0	0	0	0	0	0	0	0	0
344.146	CHOS	AminoSugar	0	0	0	0	0	0	0	0	0	0	0	0	0	0	0	0	0	0	0	0	1369938	0	0	0	0	0	0	0	0	0
344.979	CHOSP	AminoSugar	0	0	0	0	0	0	0	0	0	0	0	0	0	0	0	0	0	0	0	0	0	0	0	0	0	0	0	0	0	0
345.13	CHON	AminoSugar	0	0	0	1.93779e+06	0	1.65944e+06	2005700	2.164e+06	0	0	0	0	0	0	0	0	0	0	0	0	0	0	0	0	0	0	0	0	0	0
347.09	CHOP	AminoSugar	5354993	2512721	1.27978e+06	3939643	2953529	4390100	1995005	4460010	1.89361e+06	3.74511e+06	0	4165505	4632185	3.86774e+06	10689697	4608676	1.75381e+06	0	3.24541e+06	4.5602e+06	2753230	4.15333e+06	2.91823e+06	0	4317374	4809099	5.59348e+06	4.06913e+06	5349972	2.20141e+06
347.135	CHO	AminoSugar	1730813	0	0	2284363	1.44314e+06	2.84848e+06	0	2.9486e+06	0	5314920	3.81475e+06	1.47317e+06	0	1.67102e+06	0	0	0	0	1.4058e+06	11342168	4.19145e+06	2.42483e+06	1.84355e+06	2.35456e+06	1.88155e+06	2590104	2.08322e+06	4151067	2.59389e+06	8444752
348.094	CHOP	AminoSugar	0	0	0	0	0	0	0	0	0	0	0	0	0	0	1314994	0	0	0	0	0	0	0	0	0	0	0	0	0	0	0
348.138	CHO	AminoSugar	0	0	0	0	0	0	0	0	0	0	0	0	0	0	0	0	0	0	0	1.48929e+06	0	0	0	0	0	0	0	0	0	0
349.096	CHOS	AminoSugar	0	0	0	1.6379e+06	0	1.57736e+06	0	1.32884e+06	0	0	0	0	0	0	0	0	0	0	0	0	0	0	0	0	0	0	0	1.42591e+06	0	0
349.106	CHOP	AminoSugar	4397076	2.07911e+06	0	5373965	2.86492e+06	4.77787e+06	1.906e+06	5.3588e+06	0	4.06375e+06	2.17599e+06	3.32225e+06	3.56741e+06	4.16551e+06	3.1961e+06	4736365	1.98631e+06	1.71105e+06	2.6085e+06	6.23609e+06	3526456	0	1538356	0	3.23373e+06	4.0765e+06	4.08275e+06	4654589	5.8881e+06	2.59614e+06
350.1	CHOS	AminoSugar	0	0	0	0	0	0	0	0	0	0	0	0	0	0	0	0	0	0	0	0	0	0	0	0	0	0	0	0	0	0
350.109	CHOP	AminoSugar	0	0	0	0	0	0	0	0	0	1.32874e+06	0	0	0	0	0	1442008	0	0	0	1.59743e+06	0	0	0	1.58719e+06	0	0	0	0	0	0
351.085	CHOP	AminoSugar	4808232	4316601	2.77439e+06	2.10914e+06	1.49324e+06	1796673	1324449	0	0	2.93189e+06	4934293	0	2.74991e+06	0	2.00216e+06	2343486	1.67097e+06	4.22014e+06	3.21472e+06	10202657	2.63209e+06	0	0	0	0	0	1.42591e+06	4827374	24531554	0
351.122	CHOP	AminoSugar	2.48325e+06	1.55232e+06	0	2.98262e+06	2.73433e+06	2.26107e+06	2075564	2.40377e+06	1.5754e+06	0	6.93008e+06	0	2.18161e+06	2.15263e+06	1.88646e+06	1.72628e+06	1.43777e+06	5.12332e+06	2.12776e+06	2.49195e+06	0	0	2.21161e+06	2.90922e+06	3.67894e+06	4.14108e+06	3409668	3.11424e+06	3.93176e+06	2.31223e+06
352.089	CHOP	AminoSugar	0	0	0	0	0	0	0	0	0	0	0	0	0	0	0	0	0	0	0	1.73859e+06	0	0	0	0	0	0	0	1.49515e+06	3377510	0
352.107	CHONS	AminoSugar	0	0	0	0	0	0	0	0	0	0	0	0	0	0	0	0	0	0	0	0	0	0	0	0	0	0	0	0	0	0
352.125	CHOP	AminoSugar	0	0	0	0	0	0	0	0	0	0	0	0	0	0	0	0	0	0	0	0	0	0	0	0	0	0	0	0	0	0
352.128	CHONP	AminoSugar	0	0	0	0	0	0	0	0	0	0	0	0	0	0	0	0	0	0	0	0	1.34243e+06	0	0	0	0	0	0	0	0	0
353.101	CHOP	AminoSugar	0	0	0	0	0	1.54138e+06	0	0	0	0	8.0377e+06	0	0	0	0	0	0	2.70392e+06	0	0	0	0	0	0	0	2.23906e+06	0	1.67833e+06	0	0
353.132	CHONP	AminoSugar	0	0	2.17412e+06	0	0	1.56724e+06	6074382	0	1.75679e+06	0	0	0	5644963	0	3059502	0	0	0	0	0	0	0	0	0	0	0	0	0	0	0
353.137	CHOP	AminoSugar	2.19297e+06	0	0	2.61624e+06	2.04464e+06	1.81275e+06	1.99221e+06	2903213	1.38149e+06	63907196	5900625	1.49062e+06	2917029	1.37267e+06	1.99506e+06	2.01657e+06	1.39765e+06	0	2.04024e+06	146417824	3.7663e+06	2798472	3.16134e+06	3.16941e+06	4603411	4.98595e+06	4.034e+06	2.4402e+06	3672181	147499056
354.132	CHONP	AminoSugar	0	0	0	0	0	0	0	0	0	0	1.72586e+06	0	0	0	0	0	0	0	0	0	0	0	0	0	0	0	0	0	0	0
354.141	CHOP	AminoSugar	0	0	0	0	0	0	0	0	0	8.02582e+06	0	0	0	0	0	0	0	0	0	17553882	0	0	0	0	0	0	0	0	0	13513150
355.116	CHOP	AminoSugar	0	0	0	0	1.475e+06	0	0	0	0	0	11737080	0	0	0	0	0	0	2.63206e+06	1.56054e+06	0	0	0	0	0	0	0	0	0	0	0
355.118	CHONS	AminoSugar	0	0	0	0	0	0	0	0	0	0	0	0	0	0	0	0	0	0	0	0	0	0	0	0	0	0	0	0	2.80332e+06	0
355.153	CHOP	AminoSugar	1.87606e+06	0	0	2188409	1670340	1711054	1.37894e+06	2.09962e+06	0	4652094	5803012	0	1.89937e+06	0	1573743	1.39245e+06	0	2.07912e+06	2.28708e+06	3.28988e+06	2769046	0	0	2.04771e+06	2.40111e+06	2.92265e+06	1864367	1.695e+06	2.54528e+06	2641741
356.12	CHOP	AminoSugar	0	0	0	0	0	0	0	0	0	0	2.16712e+06	0	0	0	0	0	0	0	0	0	0	0	0	0	0	0	0	0	0	0
356.148	CHONP	AminoSugar	0	0	0	0	0	0	0	0	0	0	3.74204e+06	0	0	0	0	0	0	0	0	0	0	0	0	0	0	0	0	0	0	0
357.132	CHOP	AminoSugar	2.38653e+06	0	0	1.6062e+06	2710177	0	2.19773e+06	1.68949e+06	2.25677e+06	2.13887e+06	5126830	0	2.12278e+06	0	1.44606e+06	1902405	1.45822e+06	1.38492e+06	2.6911e+06	2.25062e+06	2.73076e+06	0	2884291	2.84703e+06	5.40381e+06	4.85704e+06	3.93818e+06	2.05417e+06	3.2846e+06	0
358.126	CHON	AminoSugar	0	0	0	0	0	0	0	1.57953e+06	0	0	0	0	0	0	0	0	0	0	0	0	1.44071e+06	0	0	0	0	0	0	0	0	0
358.135	CHOP	AminoSugar	0	0	0	0	0	0	0	0	0	0	0	0	0	0	0	0	0	0	0	0	0	0	0	0	0	0	0	0	0	0
359.129	CHON	AminoSugar	0	0	0	0	0	0	0	0	0	0	0	0	0	0	0	0	0	0	0	0	0	1.42415e+06	0	0	0	1488396	1.4419e+06	0	0	0
359.135	CHO	AminoSugar	5.15339e+06	2464478	0	4.53683e+06	2.52839e+06	4.63187e+06	0	5220229	0	2.54969e+06	4036962	5.52451e+06	0	4.2045e+06	0	2.18813e+06	0	3.10431e+06	2.00176e+06	2.15909e+06	4237189	7.55074e+06	2.12497e+06	6.9339e+06	3504636	5.08904e+06	4.1171e+06	6.01733e+06	2687103	2.1426e+06
360.138	CHO	AminoSugar	0	0	0	1.40937e+06	0	0	0	0	0	0	0	0	0	0	0	0	0	0	0	0	0	1.40331e+06	0	0	0	0	0	0	0	0
360.141	CHON	AminoSugar	0	0	0	2.12054e+06	1.66796e+06	2.0566e+06	0	3.04768e+06	0	1.41007e+06	2.03385e+06	0	0	0	0	0	1.46474e+06	1.51575e+06	2.7744e+06	0	2.82285e+06	0	0	0	0	0	0	1.9225e+06	2145666	0
361.15	CHO	AminoSugar	1.60806e+06	2.26642e+06	0	4526270	2.40037e+06	3629052	2.44986e+06	3.4121e+06	2235024	9769088	3.93372e+06	1.35431e+06	3.94076e+06	1828146	2.73619e+06	12435334	2.07944e+06	3.32278e+06	3121832	12761707	5.88647e+06	4307531	10410141	8506347	3.80811e+06	4116812	4.88892e+06	6655061	7.98221e+06	8.30995e+06
362.154	CHO	AminoSugar	0	0	0	0	0	0	0	0	0	1.89514e+06	0	0	0	0	0	2.46147e+06	0	0	0	1.99978e+06	0	0	2.45033e+06	1.91158e+06	0	0	0	1570531	1.53588e+06	0
362.953	CHOS	AminoSugar	0	0	0	0	0	0	0	0	0	0	0	0	0	0	0	0	0	0	0	0	0	0	0	0	0	0	0	0	0	0
363.085	CHOP	AminoSugar	4.77964e+06	2701172	0	3.78864e+06	3.7602e+06	4.53187e+06	3.09661e+06	4677981	2.21619e+06	4.32209e+06	2.44012e+06	0	10202175	4012650	7.03245e+06	4788884	2.08156e+06	2988771	3895011	4996297	4.38181e+06	0	0	0	2354367	3.81631e+06	3.46834e+06	3332949	7714423	2.98543e+06
363.13	CHO	AminoSugar	0	0	0	0	1410385	0	0	0	1.31739e+06	0	0	0	0	0	0	0	0	0	1.31454e+06	0	0	0	0	0	0	0	0	0	0	0
363.166	CHO	AminoSugar	0	0	0	0	1.40015e+06	0	0	0	0	2.22497e+06	0	0	2.22883e+06	0	1.68361e+06	2.25349e+06	0	0	1737979	0	1.97416e+06	0	0	0	0	0	0	1619829	1.9291e+06	0
364.089	CHOP	AminoSugar	0	0	0	0	0	0	0	0	0	1.50235e+06	0	0	1.98748e+06	0	1.8234e+06	0	0	0	0	0	0	0	0	0	0	0	0	0	1.7143e+06	0
365.101	CHOP	AminoSugar	2.16793e+06	1.33192e+06	0	0	1.95948e+06	2101078	0	2663510	0	1.54674e+06	4902259	0	0	0	1.49372e+06	1.65166e+06	0	5822543	0	1.75392e+06	2.0329e+06	0	1.63545e+06	0	0	2.56709e+06	2.36574e+06	2.40396e+06	2.45209e+06	0
365.145	CHO	AminoSugar	0	0	0	0	0	2.0801e+06	0	0	0	1.62061e+06	2.10701e+06	0	2.82856e+06	0	2.19773e+06	1.98294e+06	2.34022e+06	1.51203e+06	2.88698e+06	1458510	3196174	0	0	0	0	0	0	2.88167e+06	2517641	0
365.182	CHO	AminoSugar	0	0	0	0	0	0	0	0	1.39177e+06	1.57186e+06	0	0	2620184	0	0	1.88081e+06	0	0	1.3684e+06	0	2.42409e+06	0	0	0	0	0	0	0	1.75938e+06	0
367.107	CHOS	AminoSugar	0	5787690	0	6.25071e+06	0	3.32289e+06	0	2315080	0	0	0	0	0	0	0	0	0	0	0	7.52888e+06	0	0	0	0	0	0	0	10610062	2155138	0
367.116	CHOP	AminoSugar	1.90017e+06	0	0	0	1.74084e+06	0	0	0	0	1.71948e+06	9379882	0	1.62143e+06	0	0	0	0	6.72147e+06	2.07503e+06	1.5285e+06	2.10446e+06	0	0	0	1.75635e+06	2.01727e+06	1.60669e+06	1.83106e+06	0	2.9656e+06
367.161	CHO	AminoSugar	0	0	0	0	0	0	0	0	1.88826e+06	0	0	0	0	0	0	0	0	0	0	0	0	0	0	0	0	0	0	0	0	0
368.11	CHOS	AminoSugar	0	0	0	1.53323e+06	0	1503328	0	0	0	0	0	1676077	0	0	0	0	0	0	0	0	0	0	0	0	0	0	0	1.71164e+06	0	0
368.11	CHOS	AminoSugar	0	0	0	0	0	0	0	0	0	0	0	0	0	0	0	0	0	0	0	0	0	0	0	0	0	0	0	0	0	0
368.12	CHOP	AminoSugar	0	0	0	0	0	0	0	0	0	0	0	0	0	0	0	0	0	0	0	0	0	0	0	0	0	0	0	0	0	0
368.148	CHONP	AminoSugar	0	0	0	0	0	0	0	0	0	0	0	0	0	0	0	0	0	0	0	0	0	0	0	0	0	0	0	0	0	0
369.122	CHOS	AminoSugar	0	0	0	0	0	0	0	0	0	2.08576e+06	0	0	0	0	0	0	0	0	0	2228265	0	0	0	0	0	0	0	0	0	1.37514e+06
369.132	CHOP	AminoSugar	1.84693e+06	1.59656e+06	0	2242450	0	0	1.97927e+06	0	2.07832e+06	2803072	10672863	0	2.93591e+06	0	1.68026e+06	1.88984e+06	1762836	4.41322e+06	3.24044e+06	1.60312e+06	0	2.3787e+06	2.16895e+06	2230632	3.64064e+06	4.54508e+06	4.04099e+06	2.08401e+06	2.58011e+06	1.78116e+06
370.135	CHOP	AminoSugar	0	0	0	0	0	0	0	0	0	0	0	0	0	0	0	0	0	0	0	0	0	0	0	0	0	0	0	0	0	0
370.164	CHONP	AminoSugar	0	0	0	0	0	0	0	0	0	0	0	0	0	0	0	0	0	0	0	0	0	0	0	0	0	0	0	0	0	0
371.114	CHONP	AminoSugar	0	0	1.28473e+06	0	0	0	0	0	0	0	0	0	0	0	0	0	0	0	0	0	0	0	0	0	0	0	0	0	0	0
371.148	CHOP	AminoSugar	1.44707e+06	1.34552e+06	0	0	1.91643e+06	0	0	0	1.6998e+06	1.89267e+06	6927760	0	2.89103e+06	0	1.87389e+06	1.51946e+06	0	1.9657e+06	2041176	1.62166e+06	2.04868e+06	1.73604e+06	1936513	1.6358e+06	3.33946e+06	3.82886e+06	3.6301e+06	0	2963093	0
372.151	CHOP	AminoSugar	0	0	0	0	0	0	0	0	0	0	0	0	0	0	0	0	0	0	0	0	0	0	0	0	0	0	0	0	0	0
374.146	CHON	AminoSugar	0	0	0	0	0	0	0	0	0	0	0	0	0	0	0	0	0	0	0	0	1.5717e+06	1.5763e+06	0	0	0	1.64554e+06	0	0	0	1.46479e+06
375.13	CHO	AminoSugar	3290282	1.55434e+06	0	2959753	1.56492e+06	3.06397e+06	0	2.86844e+06	0	1.73482e+06	3.02613e+06	2.84261e+06	0	2.21953e+06	0	1.74123e+06	0	1.86576e+06	0	2.17381e+06	3.15333e+06	4.10366e+06	1.85308e+06	3420339	1.59045e+06	2.78502e+06	2.24509e+06	4281785	0	2398069
377.076	CHOS	AminoSugar	0	0	0	0	0	0	0	0	0	0	0	0	0	0	0	0	0	0	0	0	0	0	0	0	0	0	0	0	0	0
377.101	CHOP	AminoSugar	3993776	2.21951e+06	0	0	2.29425e+06	0	1.72726e+06	3400089	0	9815626	4480355	0	1.96168e+06	2.79529e+06	1.60403e+06	12185785	2.61043e+06	4664404	6.64765e+06	3.1165e+06	7.97649e+06	0	2.09272e+06	0	2782479	3.09946e+06	3.1321e+06	3071135	3255967	2.55966e+06
377.112	CHONP	AminoSugar	0	0	0	0	1.38366e+06	0	0	0	0	0	1.51818e+06	0	0	0	0	0	0	2.83708e+06	0	0	0	0	0	0	0	0	0	0	0	0
377.145	CHO	AminoSugar	0	0	0	0	0	1.66712e+06	0	1687465	0	1.38479e+06	0	0	0	0	0	0	0	0	1.45726e+06	0	2679868	0	0	0	0	0	0	0	0	0
378.104	CHOP	AminoSugar	0	0	0	0	0	0	0	0	0	2.26806e+06	0	0	0	0	0	1.95181e+06	0	0	1.33518e+06	0	0	0	0	0	0	0	0	0	1.37604e+06	0
379.116	CHOP	AminoSugar	2.78548e+06	1.714e+06	0	0	3.23173e+06	0	1523326	2.62051e+06	0	3245302	19798012	0	2.40367e+06	0	1891602	4.13998e+06	1.85476e+06	5.46702e+06	3.60493e+06	2.53856e+06	4.47199e+06	0	1.74562e+06	0	2.87142e+06	2691988	2923941	0	2.89963e+06	2.04875e+06
379.161	CHO	AminoSugar	0	0	0	0	3.37715e+06	4.02836e+06	1.79777e+06	0	0	3776261	3577866	0	1.97079e+06	1.47309e+06	0	4.1615e+06	3713331	3.20451e+06	6529483	1458382	7940296	0	0	0	0	0	0	1.85487e+06	0	1.83091e+06
380.113	CHONS	AminoSugar	0	0	0	0	0	0	0	0	0	0	0	0	0	0	0	0	0	0	0	0	0	0	0	0	0	0	0	0	0	0
380.12	CHOP	AminoSugar	0	0	0	0	0	0	0	0	0	0	2814275	0	0	0	0	0	0	0	0	0	0	0	0	0	0	0	0	0	0	0
381.132	CHOP	AminoSugar	2.38358e+06	1.92325e+06	0	2095444	4.42419e+06	2.49043e+06	2.9716e+06	2836252	3.30341e+06	10009498	5791371	0	5.26946e+06	0	2.17379e+06	11800271	5.64e+06	4577975	10699800	3853481	12090180	0	1.58669e+06	0	3.16053e+06	3.55633e+06	3105409	2.9098e+06	6858944	7840044
382.135	CHOP	AminoSugar	0	0	0	0	0	0	0	0	0	2.09713e+06	0	0	0	0	0	2051657	0	0	2.42362e+06	0	1.81748e+06	0	0	0	0	0	0	0	0	0
382.139	CHONP	AminoSugar	0	0	0	0	0	0	0	0	0	0	2212815	0	0	0	0	0	0	0	0	0	0	0	0	0	0	0	0	0	0	0
383.103	CHOP	AminoSugar	0	0	0	0	0	0	0	0	0	0	2.6048e+06	0	0	0	0	0	0	1.58048e+06	0	0	0	0	0	0	0	0	0	0	0	0
383.138	CHOS	AminoSugar	0	0	0	0	0	0	0	0	0	4.74475e+06	0	0	0	0	0	0	0	0	0	3.26888e+06	0	0	0	0	0	0	0	0	0	3.33424e+06
383.148	CHOP	AminoSugar	2.23923e+06	2.05544e+06	1.76478e+06	1.90513e+06	5238793	1.96934e+06	6.45533e+06	1.95118e+06	6243835	12533301	6506769	0	5940808	0	3055522	16318914	6616404	5.27304e+06	14585453	4729102	13675980	1.49938e+06	1.91366e+06	1569733	2.35498e+06	3.32091e+06	2.59874e+06	2.51115e+06	8037076	2.17661e+06
383.192	CHO	AminoSugar	0	0	0	1.61125e+06	0	0	0	0	0	1.71629e+06	2.27254e+06	0	0	0	0	0	0	0	0	1.66633e+06	0	0	0	0	0	3880536	0	0	2.54589e+06	0
384.106	CHOP	AminoSugar	0	0	0	0	0	0	0	0	0	0	1.6272e+06	0	0	0	0	0	0	1.54784e+06	0	0	0	0	0	0	0	0	0	0	0	0
384.143	CHONP	AminoSugar	0	0	0	0	0	0	0	0	0	0	0	0	0	0	0	0	0	0	0	0	0	0	0	0	0	0	0	0	0	0
384.151	CHOP	AminoSugar	0	0	0	0	1.44667e+06	0	1.38221e+06	0	0	1.8784e+06	0	0	0	0	0	2.2956e+06	0	0	3.0934e+06	0	2.33294e+06	0	0	0	0	0	0	0	0	0
384.154	CHONP	AminoSugar	0	0	0	0	0	0	0	0	0	0	3.01883e+06	0	0	0	0	0	0	1.67304e+06	0	0	0	0	0	0	0	0	0	0	0	0
384.196	CHO	AminoSugar	0	0	0	0	0	0	0	0	0	0	0	0	0	0	0	0	0	0	0	0	0	0	0	0	0	0	0	0	0	0
385.082	CHOP	AminoSugar	0	0	0	0	0	0	0	0	0	0	0	0	0	0	0	0	0	0	0	0	0	0	0	0	0	0	0	0	0	0
385.163	CHOP	AminoSugar	1.39933e+06	0	0	0	0	0	0	0	0	1.89537e+06	4980620	0	0	0	0	0	0	1832401	2.53715e+06	1.79211e+06	1.54991e+06	1676861	0	0	1979488	2119343	1.74236e+06	0	1901803	1.42018e+06
386.085	CHOP	AminoSugar	0	0	0	0	0	0	0	0	0	0	0	0	0	0	0	0	0	0	0	0	0	0	0	0	0	0	0	0	0	0
386.149	CHONS	AminoSugar	0	0	0	1.95064e+06	0	0	0	0	0	0	0	0	0	0	0	0	0	0	0	1397400	0	0	0	0	0	0	0	0	1.942e+06	0
389.145	CHO	AminoSugar	2.46104e+06	0	0	1810791	0	2585561	0	2487142	0	0	2.36398e+06	2130865	0	1.73932e+06	0	0	0	0	0	2.2815e+06	2.23162e+06	3409797	0	2.93264e+06	1.55585e+06	2.26035e+06	1.67768e+06	2785546	0	0
391.116	CHOP	AminoSugar	3025822	1.77389e+06	0	2.51899e+06	3.5247e+06	0	0	3.01972e+06	0	1.75542e+06	2.06121e+06	0	1.5494e+06	3.06296e+06	1.92315e+06	1.36693e+06	0	1.59748e+06	0	1.96413e+06	2.09247e+06	2.58318e+06	2191448	3.02215e+06	2827632	3.58193e+06	3120639	2.01868e+06	2.21214e+06	1.52416e+06
391.125	CHO	AminoSugar	0	0	0	1.42703e+06	0	1.64585e+06	0	0	0	0	0	0	0	0	0	0	0	0	0	0	0	0	0	0	0	1.67755e+06	0	1.79417e+06	0	0
391.125	CHO	AminoSugar	0	0	0	0	0	0	0	0	0	0	0	0	0	0	0	0	0	0	0	0	0	0	0	0	0	0	0	0	0	0
391.161	CHO	AminoSugar	0	0	0	0	0	5.05809e+06	0	0	1.3786e+06	1.39165e+06	2.90167e+06	0	0	0	0	0	0	0	0	1.42731e+06	1.71002e+06	0	0	0	0	0	0	1616257	1.47077e+06	0
392.12	CHOP	AminoSugar	0	0	0	0	0	0	0	0	0	0	0	0	0	0	0	0	0	0	0	0	0	0	0	0	0	1.64535e+06	1.69863e+06	0	0	0
393.096	CHOP	AminoSugar	3.31106e+06	1.90374e+06	0	0	1.83769e+06	0	1.67033e+06	2350609	1.6291e+06	4.3516e+06	4378837	0	6052202	0	5.38122e+06	6417155	1.3531e+06	5022650	3.65197e+06	7774371	2.72131e+06	0	0	0	0	0	0	2.65057e+06	7.77556e+06	2.33157e+06
393.132	CHOP	AminoSugar	1.73206e+06	0	0	1.95027e+06	2.07168e+06	0	0	1.95024e+06	1.45272e+06	2.66252e+06	3.71837e+06	0	2.53887e+06	0	1.64926e+06	2450190	1.64674e+06	2193350	2.83688e+06	1.83313e+06	4.00439e+06	0	1.62375e+06	2398721	2507343	2.34814e+06	2.34305e+06	1.72693e+06	2.09186e+06	0
393.177	CHO	AminoSugar	0	0	0	0	0	4406372	0	0	1.41535e+06	0	3.32158e+06	2.90041e+06	2.11725e+06	0	0	0	0	0	1.40662e+06	0	0	0	0	0	0	0	0	1.41437e+06	0	0
394.099	CHOP	AminoSugar	0	0	0	0	0	0	0	0	0	1.41558e+06	0	0	0	0	0	0	0	0	0	0	1.47977e+06	0	0	0	0	0	0	0	0	0
395.111	CHOP	AminoSugar	0	0	0	0	0	0	1.41189e+06	0	0	0	7172878	0	0	0	0	2.68323e+06	0	4304442	1.56151e+06	0	2.43419e+06	0	0	0	0	0	0	0	1.71992e+06	1.85438e+06
395.148	CHOP	AminoSugar	0	0	0	0	1671852	0	1.51187e+06	1.48618e+06	1737251	3.24936e+06	3565848	0	1.7376e+06	0	0	0	1471795	0	0	2.79423e+06	2104732	1.6645e+06	1.52505e+06	1786569	2.49781e+06	2627829	2.01652e+06	1.77026e+06	2.56447e+06	12948150
395.156	CHO	AminoSugar	0	0	0	0	0	0	0	0	0	0	0	0	0	0	0	0	1.3333e+06	0	1.60965e+06	0	1.50493e+06	0	0	0	0	0	0	0	0	0
395.192	CHO	AminoSugar	0	0	0	0	0	0	0	0	0	0	0	0	0	0	0	0	0	0	0	0	0	0	0	0	0	0	0	0	0	0
396.151	CHOP	AminoSugar	0	0	0	0	0	0	0	0	0	1.39442e+06	0	0	0	0	0	0	0	0	0	0	0	0	0	0	0	0	0	0	0	2.66295e+06
397.117	CHOS	AminoSugar	0	0	0	0	0	2071713	0	0	0	1.76282e+06	0	0	0	0	0	0	0	0	3.54451e+06	3.53515e+06	0	0	0	0	0	0	0	2.26719e+06	0	2.88295e+06
397.127	CHOP	AminoSugar	0	0	0	1.65043e+06	1724115	0	0	2.06708e+06	0	3.90734e+06	5956921	0	1.84562e+06	0	1.38867e+06	5.76195e+06	1.39231e+06	2.8264e+06	2.76986e+06	2.93202e+06	2876670	0	4754343	3.52296e+06	2049197	2.12159e+06	2370405	3.00959e+06	4.4159e+06	2471310
397.154	CHOS	AminoSugar	0	0	0	0	0	0	0	0	0	1.72866e+06	0	0	0	0	0	0	0	0	0	1.52556e+06	0	0	0	0	0	0	0	0	0	0
397.163	CHOP	AminoSugar	2.39014e+06	0	0	2.44148e+06	2179293	1.55205e+06	2.27575e+06	2079887	3.00377e+06	5066516	7.80218e+06	0	3.41542e+06	0	2.26829e+06	4287402	2.68179e+06	3401385	4344265	3.12044e+06	6778633	2496842	2.63775e+06	2.20099e+06	4287929	4.5106e+06	3338608	1.68224e+06	3.61514e+06	2.22428e+06
397.172	CHO	AminoSugar	0	0	0	0	0	0	0	0	0	0	0	0	0	0	0	0	0	0	0	1.71117e+06	0	0	1.52364e+06	0	0	0	0	0	1.44042e+06	0
398.13	CHOP	AminoSugar	0	0	0	0	0	0	0	0	0	0	0	0	0	0	0	0	0	0	0	1468752	0	0	0	0	0	0	0	0	0	0
398.159	CHONP	AminoSugar	0	0	0	0	0	0	0	0	0	1.39307e+06	0	0	0	0	0	0	0	0	0	0	0	0	0	0	0	0	0	0	0	0
398.167	CHOP	AminoSugar	0	0	0	0	0	0	0	0	0	0	0	0	0	0	0	0	0	0	0	0	1.59059e+06	0	0	0	1.63866e+06	0	0	0	0	0
398.17	CHONP	AminoSugar	0	0	0	0	0	0	0	0	0	0	2.69423e+06	0	0	0	0	0	0	2.51234e+06	0	0	0	0	0	0	0	0	0	0	0	0
399.1	CHONSP	AminoSugar	0	1.47256e+06	0	3.55669e+06	2.93145e+06	2.65183e+06	0	0	0	3.78501e+06	4.03643e+06	0	0	0	0	2437048	0	3.4936e+06	1.83879e+06	1.81898e+06	2.82044e+06	2509690	5372446	6021205	4.7299e+06	4.37504e+06	3.44107e+06	3.95066e+06	3.14105e+06	1.64207e+06
399.143	CHOP	AminoSugar	0	0	0	0	0	0	1.44396e+06	0	0	1.52506e+06	7.19138e+06	0	1.41884e+06	0	0	2.19437e+06	1493047	2.40407e+06	3.27009e+06	1.77957e+06	1.95773e+06	0	0	0	0	0	0	0	2.49543e+06	0
399.179	CHOP	AminoSugar	0	0	0	0	0	0	0	0	0	0	5.28266e+06	0	0	0	0	0	0	2.20491e+06	0	0	0	1.59029e+06	0	1.81208e+06	3.27636e+06	2966558	1.67982e+06	0	1.41871e+06	0
400.164	CHONS	AminoSugar	0	0	0	1.90273e+06	0	0	0	0	0	1.71939e+06	0	0	0	0	0	1.86798e+06	0	0	0	0	0	0	0	0	0	0	0	0	1.64682e+06	0
400.182	CHOP	AminoSugar	0	0	0	0	0	0	0	0	0	0	0	0	0	0	0	0	0	0	0	0	0	0	0	0	0	0	0	0	0	0
401.148	CHOS	AminoSugar	0	0	0	0	0	0	0	0	0	5.43524e+06	0	0	0	0	0	9951178	0	0	6.68923e+06	0	2.31623e+06	0	0	0	0	0	0	0	0	0
401.158	CHOP	AminoSugar	1.58288e+06	0	0	0	0	0	0	0	0	0	2.53066e+06	0	0	0	0	0	0	0	1.45557e+06	1.70897e+06	0	0	0	0	0	0	0	0	2.01369e+06	12784429
401.168	CHONS	AminoSugar	0	0	0	0	0	0	0	0	0	1.41887e+06	0	0	0	0	0	0	0	0	0	0	0	0	0	0	0	0	0	0	0	0
401.195	CHOP	AminoSugar	0	0	0	0	0	0	0	0	0	0	0	0	0	0	0	0	0	0	0	0	0	0	0	0	0	0	0	0	0	0
402.152	CHOS	AminoSugar	0	0	0	0	0	0	0	0	0	0	0	0	0	0	0	1.94426e+06	0	0	1.6171e+06	0	0	0	0	0	0	0	0	0	0	0
402.162	CHOP	AminoSugar	0	0	0	0	0	0	0	0	0	0	0	0	0	0	0	0	0	0	0	0	0	0	0	0	0	0	0	0	0	2.15259e+06
403.065	CHOSP	AminoSugar	0	0	0	0	0	0	0	0	0	0	0	0	0	0	0	0	0	0	0	0	0	0	0	0	0	0	0	0	0	0
403.161	CHO	AminoSugar	4150654	2.01257e+06	0	4086258	13064562	3.38197e+06	12761099	4.62455e+06	9584885	7699852	5228396	2.05229e+06	9980670	3.23513e+06	5.05301e+06	6504888	4789754	4.81157e+06	11686858	5215189	13956637	2542047	0	2.37725e+06	1.7769e+06	2.12308e+06	0	5.15078e+06	8.37227e+06	2.59376e+06
404.164	CHO	AminoSugar	0	0	0	0	2.52891e+06	0	2333928	0	1.62803e+06	1.57941e+06	0	0	1.70544e+06	0	0	0	0	0	2.07175e+06	0	2.61562e+06	0	0	0	0	0	0	0	1.84301e+06	0
405.14	CHO	AminoSugar	0	0	0	0	0	0	0	0	0	0	0	0	0	0	0	0	0	0	0	0	0	2132461	0	0	0	0	0	0	0	0
405.14	CHO	AminoSugar	0	0	0	0	0	0	0	0	0	0	0	0	0	0	0	0	0	0	0	0	0	0	0	0	0	0	0	1.43643e+06	0	0
405.177	CHO	AminoSugar	0	0	3.92039e+06	0	2.4442e+06	34484428	0	1.52104e+06	5489147	2.0168e+06	9928040	1.70746e+06	0	0	0	1.81569e+06	9699141	0	12948925	0	6.83634e+06	0	0	0	0	0	0	4.52354e+06	2.57904e+06	0
406.18	CHO	AminoSugar	0	0	0	0	0	5404101	0	0	0	0	1471970	0	0	0	0	0	1.60868e+06	0	2.38047e+06	0	2.07144e+06	0	0	0	0	0	0	0	0	0
407.111	CHOP	AminoSugar	0	1.49294e+06	0	0	0	0	0	1.85993e+06	0	0	7.65114e+06	0	0	0	0	0	0	3.47164e+06	0	0	1.59479e+06	2.72561e+06	1.43598e+06	0	2.30998e+06	0	0	0	0	1.58606e+06
407.192	CHO	AminoSugar	0	0	0	0	0	2.62112e+06	1.66898e+06	0	0	0	0	0	0	0	0	1.52737e+06	0	0	1.39383e+06	0	2054330	0	0	0	0	0	0	0	0	0
408.115	CHOP	AminoSugar	0	0	0	0	0	0	0	0	0	0	0	0	0	0	0	0	0	0	0	0	0	0	0	0	0	0	0	0	0	0
409.127	CHOP	AminoSugar	0	0	0	0	1.59117e+06	0	0	0	0	0	0	0	0	0	0	0	0	3.64672e+06	0	1.47486e+06	0	0	0	0	0	0	0	0	1.41202e+06	0
410.13	CHOP	AminoSugar	0	0	0	0	0	0	0	0	0	0	0	0	0	0	0	0	0	0	0	0	0	0	0	0	0	0	0	0	0	0
410.167	CHON	AminoSugar	0	0	0	0	0	0	0	0	0	0	0	0	0	0	0	0	0	0	0	0	0	0	0	0	0	0	0	0	0	0
411.143	CHOP	AminoSugar	0	0	0	0	0	0	0	0	0	1.69921e+06	5.94204e+06	0	0	0	0	1.435e+06	0	1.68367e+06	1.7117e+06	1.44083e+06	0	0	0	1.67133e+06	0	0	0	1.74446e+06	1.75409e+06	0
413.115	CHONSP	AminoSugar	0	0	0	0	0	0	0	0	0	0	0	0	0	0	0	0	0	0	0	0	0	0	0	0	0	0	0	0	0	0
413.158	CHOP	AminoSugar	1845608	1.50068e+06	0	1.88028e+06	1548388	0	1.99329e+06	0	1.79957e+06	3.18501e+06	9078003	0	2.29e+06	0	1429590	1.95429e+06	0	2.63747e+06	2.91665e+06	2.06855e+06	2.27003e+06	0	2.33934e+06	2485128	4596576	4.70641e+06	3.68444e+06	0	1.86448e+06	2.46541e+06
413.16	CHONS	AminoSugar	0	0	0	0	0	0	0	0	0	0	0	0	0	0	0	0	0	0	0	0	0	1.71846e+06	0	0	0	0	0	0	0	0
414.162	CHOP	AminoSugar	0	0	0	0	0	0	0	0	0	0	1.63376e+06	0	0	0	0	0	0	0	0	0	0	0	0	0	0	0	0	0	0	0
414.19	CHONP	AminoSugar	0	0	0	0	0	0	0	0	0	0	0	0	0	0	0	0	0	0	0	0	0	0	0	0	0	0	0	0	0	0
415.174	CHOP	AminoSugar	0	1.50683e+06	0	0	0	0	0	0	1.66359e+06	2.03093e+06	3.25959e+06	0	2.26531e+06	0	1.53422e+06	0	0	1.91088e+06	1.40338e+06	2.40596e+06	0	0	1.77449e+06	0	3.40204e+06	4.00667e+06	2.82579e+06	0	0	9358563
416.177	CHOP	AminoSugar	0	0	0	0	0	0	0	0	0	0	0	0	0	0	0	0	0	0	0	0	0	0	0	0	0	0	0	0	0	0
419.156	CHO	AminoSugar	0	0	0	0	0	1.59745e+06	0	1.43341e+06	0	0	1.56528e+06	0	0	0	0	0	0	0	1.48748e+06	0	1.99695e+06	0	0	1.50274e+06	0	0	0	0	0	0
421.127	CHOP	AminoSugar	1.72719e+06	0	0	1.76766e+06	0	0	0	1.53363e+06	0	0	4.71658e+06	0	0	2.15286e+06	0	0	0	3.36316e+06	0	0	0	0	0	0	0	2.58887e+06	0	1.72549e+06	0	0
421.172	CHO	AminoSugar	0	0	2.1883e+06	0	0	8880110	0	0	1.60788e+06	0	4.0346e+06	0	0	0	0	0	1.92869e+06	0	4314164	0	0	0	0	0	0	0	0	2.62278e+06	0	0
422.175	CHO	AminoSugar	0	0	0	0	0	1.51062e+06	0	0	0	0	0	0	0	0	0	0	0	0	0	0	0	0	0	0	0	0	0	0	0	0
423.106	CHOP	AminoSugar	0	0	0	0	0	0	0	0	0	0	4337123	0	0	0	2.39965e+06	3.45607e+06	1381599	3.51205e+06	1546971	4.10006e+06	0	0	0	0	0	0	0	0	3507193	0
423.143	CHOP	AminoSugar	0	0	0	0	1.78096e+06	0	0	0	0	1.78109e+06	4973035	0	0	0	0	0	0	2.78911e+06	2101731	0	2255497	0	0	0	0	0	0	0	1785859	0
423.187	CHO	AminoSugar	0	0	0	0	1597928	7.35074e+06	0	0	1.4678e+06	1.47774e+06	0	2.73272e+06	0	0	0	0	1.49502e+06	0	2.32036e+06	0	0	0	0	0	0	0	0	6.5794e+06	0	0
424.191	CHO	AminoSugar	0	0	0	0	0	1.61044e+06	0	0	0	0	0	0	0	0	0	0	0	0	0	0	0	0	0	0	0	0	0	0	0	0
425.077	CHOP	AminoSugar	0	0	0	0	0	0	0	1.87407e+06	0	0	0	0	0	0	0	0	0	0	0	0	0	0	0	0	0	0	0	0	2.31426e+06	0
425.122	CHOP	AminoSugar	0	0	0	0	0	0	0	0	0	0	4.45944e+06	0	0	0	0	0	0	2.52533e+06	0	0	0	0	0	0	0	0	0	0	0	0
425.158	CHOP	AminoSugar	1.59194e+06	0	0	0	1.58435e+06	0	1.66644e+06	0	0	2.70851e+06	3.50405e+06	0	1.9058e+06	0	0	1.67485e+06	0	0	1.43836e+06	1.79654e+06	0	1.91626e+06	0	1.80235e+06	2.85781e+06	3.28753e+06	2522816	0	2.29227e+06	1.77246e+06
427.138	CHOP	AminoSugar	0	0	0	0	0	0	0	0	0	0	8905075	0	0	0	0	0	0	5.25624e+06	0	0	0	0	0	0	0	0	0	0	0	0
427.174	CHOP	AminoSugar	1.72052e+06	0	0	1827516	1.94735e+06	0	2.0493e+06	0	1.71297e+06	2550217	3.99296e+06	0	2622997	0	1.75535e+06	1.6339e+06	0	0	2312008	1721222	0	2.20879e+06	2.28892e+06	2.55031e+06	3.64e+06	5242475	3.86876e+06	0	2.06037e+06	1.62705e+06
427.185	CHONP	AminoSugar	0	0	0	0	0	0	0	0	0	0	0	0	0	0	0	0	0	0	0	0	0	0	0	0	0	0	0	0	0	3.83941e+06
427.219	CHO	AminoSugar	0	0	0	0	0	0	0	0	0	0	0	0	0	0	0	0	0	0	0	0	0	0	0	0	0	2778745	0	0	0	0
428.141	CHOP	AminoSugar	0	0	0	0	0	0	0	0	0	0	0	0	0	0	0	0	0	0	0	0	0	0	0	0	0	0	0	0	0	0
428.177	CHOP	AminoSugar	0	0	0	0	0	0	0	0	0	0	0	0	0	0	0	0	0	0	0	0	0	0	0	0	0	0	0	0	0	0
428.18	CHONP	AminoSugar	0	0	0	0	0	0	0	0	0	0	2.92669e+06	0	0	0	0	0	0	1.68116e+06	0	0	0	0	0	0	0	0	0	0	0	0
429.153	CHOP	AminoSugar	1.99296e+06	2.38726e+06	0	0	3.99891e+06	2.04147e+06	3850388	1.77802e+06	4.41451e+06	2.1907e+06	12411708	0	6.83817e+06	0	4.47498e+06	3.02987e+06	2.4012e+06	23601622	3.32056e+06	2.85523e+06	5.09571e+06	0	0	0	0	0	0	2.44259e+06	5381228	1.73276e+06
429.155	CHONS	AminoSugar	0	0	0	0	0	0	0	0	0	0	0	1.85945e+06	0	0	0	0	0	0	0	0	0	2.05228e+06	0	1.6578e+06	0	0	0	0	0	0
429.19	CHOP	AminoSugar	0	0	0	0	0	0	0	0	0	0	1.97255e+06	0	1.47447e+06	0	0	0	0	0	0	0	0	0	1511005	0	1.91953e+06	3.15364e+06	2.43657e+06	0	0	0
429.191	CHONS	AminoSugar	0	0	0	0	0	0	1.73417e+06	0	0	0	0	0	0	0	0	0	0	0	0	0	0	1.97268e+06	0	0	0	0	0	0	0	0
430.157	CHOP	AminoSugar	0	0	0	0	0	0	0	0	0	0	1.97942e+06	0	0	0	0	0	0	3.71473e+06	0	0	0	0	0	0	0	0	0	0	1.46572e+06	0
430.193	CHOP	AminoSugar	0	0	0	0	0	0	0	0	0	0	0	0	0	0	0	0	0	0	0	0	0	0	0	0	0	0	0	0	0	0
430.194	CHONS	AminoSugar	0	0	0	0	0	1.79418e+06	0	0	0	1.79514e+06	0	0	0	0	0	0	0	0	1.81371e+06	0	1.98171e+06	0	0	0	0	0	0	0	3.62637e+06	0
431.169	CHOP	AminoSugar	3.32345e+06	2.83265e+06	0	4.12528e+06	5094046	0	0	3.01842e+06	6.2129e+06	5042955	0	0	11755822	3.61191e+06	6.52747e+06	7.01962e+06	4.22927e+06	2975100	7163031	3.35435e+06	7.28753e+06	0	2.43239e+06	0	2.84505e+06	4.51156e+06	3.06056e+06	3.32876e+06	6.74369e+06	2.70987e+06
432.172	CHOP	AminoSugar	0	0	0	0	0	0	0	0	1.53949e+06	1.61225e+06	0	0	2.62246e+06	0	1.5006e+06	1.5101e+06	0	0	1902954	0	1.87642e+06	0	0	0	0	0	0	0	0	0
433.127	CHOP	AminoSugar	2994781	0	0	2.44688e+06	1.97156e+06	3117923	0	2.04083e+06	0	1.53411e+06	4.43361e+06	3.38039e+06	0	2.49813e+06	0	0	0	2.92995e+06	0	0	1.91195e+06	2.65345e+06	2.13392e+06	2.40074e+06	2.40454e+06	3.02224e+06	2291385	2.50483e+06	0	1.85682e+06
433.172	CHO	AminoSugar	0	0	0	0	0	1.69201e+06	0	0	0	0	0	0	0	0	0	0	0	0	0	1.94831e+06	0	0	0	0	0	0	0	1.57863e+06	0	0
435.143	CHOP	AminoSugar	1.99079e+06	1.42347e+06	0	2209765	2.46174e+06	3.97758e+06	1.57856e+06	1.75035e+06	1.70552e+06	2.07519e+06	5.64444e+06	1911880	1.71529e+06	1.99518e+06	2.03237e+06	2.35677e+06	1.89246e+06	3.53044e+06	2.99004e+06	2.52933e+06	2.66194e+06	0	1.46705e+06	2.65892e+06	2.23257e+06	2.39769e+06	1.79741e+06	2.84726e+06	2.62826e+06	2.06257e+06
436.102	CHONP	AminoSugar	0	0	0	0	0	0	0	0	0	0	1.57682e+06	0	0	0	0	0	0	0	0	0	0	0	0	0	0	0	0	0	0	0
436.146	CHOP	AminoSugar	0	0	0	0	0	0	0	0	0	0	0	0	0	0	0	0	0	0	0	0	0	0	0	0	0	0	0	0	0	0
437.122	CHOP	AminoSugar	5168275	11747857	0	8174486	28175316	8605548	28848854	11559562	31014988	26641340	6153825	0	20708852	7.1273e+06	0	19902200	8574815	11708544	12349811	43910072	21546952	0	0	0	0	0	0	12609474	18140330	6126222
437.158	CHOP	AminoSugar	0	0	0	3046814	24865756	18694006	43610844	4884112	41001040	26043330	13865578	0	40017404	0	29320826	24399612	28800866	9685128	68854136	8059841	24258510	0	0	0	1.65893e+06	0	1992063	0	5090483	5.14012e+06
437.166	CHO	AminoSugar	0	0	0	2.73603e+06	0	4.79321e+06	0	0	0	0	5.45342e+06	14796267	0	0	0	0	0	0	0	0	0	0	0	0	0	0	0	0	0	0
438.125	CHOP	AminoSugar	0	2.2177e+06	0	0	4875431	0	4589477	2.40568e+06	6.11146e+06	4293761	1.59624e+06	0	4.36091e+06	1504435	0	3673954	1.42639e+06	2.35606e+06	2.23188e+06	7705726	4278412	0	0	0	0	0	0	2.48694e+06	3.36017e+06	0
438.162	CHOP	AminoSugar	0	0	0	0	5.08638e+06	4067455	7.02148e+06	0	7684331	5.40071e+06	2.76975e+06	0	7249617	0	5.30105e+06	4.53105e+06	5879773	2398056	14004811	1568901	4.62863e+06	0	0	0	0	0	0	0	1.50828e+06	0
438.17	CHO	AminoSugar	0	0	0	0	0	0	0	0	0	0	1.75497e+06	1.8352e+06	0	0	0	0	0	0	0	0	0	0	0	0	0	0	0	0	0	0
439.138	CHOP	AminoSugar	0	0	0	0	9497975	2.62592e+06	0	2.05614e+06	0	6.90516e+06	8731706	0	0	2212714	0	5.70158e+06	4225109	6041157	9159445	1.80333e+06	8958287	0	0	0	0	0	0	0	3.60722e+06	2.53137e+06
439.174	CHOP	AminoSugar	1.45655e+06	1.49062e+06	1.46526e+06	0	2.16051e+06	1.58811e+06	3.43411e+06	1.45173e+06	1.74632e+06	4437327	8641603	0	0	0	2330105	4441038	2.03887e+06	2.79611e+06	3.77731e+06	4.67182e+06	2053974	0	0	0	2.69987e+06	1.54765e+06	1.42613e+06	2.17997e+06	2.96876e+06	1.51685e+06
439.182	CHO	AminoSugar	0	0	0	0	0	0	0	0	0	0	0	0	3.4682e+06	0	2.60659e+06	0	0	0	0	0	0	0	0	0	0	0	0	0	0	0
440.141	CHOP	AminoSugar	0	0	0	0	2.42797e+06	0	0	0	0	0	0	0	0	0	0	0	0	0	1.708e+06	0	1.78894e+06	0	0	0	0	0	0	0	0	0
440.144	CHONP	AminoSugar	0	0	0	0	0	0	0	0	0	0	4464937	0	0	0	0	0	0	2.22494e+06	0	0	0	0	0	0	0	0	0	0	0	0
440.169	CHONP	AminoSugar	0	0	0	0	0	0	0	0	0	0	0	0	0	0	0	0	0	0	0	0	0	0	0	0	0	0	0	0	0	0
440.177	CHOP	AminoSugar	0	0	0	0	0	0	0	0	0	1.57186e+06	0	0	0	0	0	0	0	0	0	0	0	0	0	0	0	0	0	0	0	0
440.178	CHOP	AminoSugar	0	0	0	0	0	0	0	0	0	0	0	0	0	0	0	0	0	0	0	1.50093e+06	0	0	0	0	0	0	0	0	0	0
441.153	CHOP	AminoSugar	0	0	0	0	0	5.80702e+06	0	0	0	0	4.66588e+06	0	0	0	0	0	0	0	2531510	0	0	0	0	0	0	0	0	0	1791664	0
441.19	CHOP	AminoSugar	0	0	0	0	1.41979e+06	0	0	0	0	0	11169314	0	0	0	0	0	0	3354655	1.60761e+06	0	0	0	0	0	2.70068e+06	2.05023e+06	1666590	0	0	2.36076e+06
441.198	CHO	AminoSugar	0	0	0	0	0	0	0	0	0	1.88233e+06	0	0	0	0	0	0	0	0	0	0	0	0	0	0	0	0	0	0	1.4983e+06	0
442.156	CHOP	AminoSugar	0	0	0	0	0	2.22176e+06	0	0	0	0	0	0	0	0	0	0	0	0	0	0	0	0	0	0	0	0	0	0	0	0
442.193	CHOP	AminoSugar	0	0	0	0	0	0	0	0	0	0	2.27816e+06	0	0	0	0	0	0	0	0	0	0	0	0	0	0	0	0	0	0	0
442.196	CHONP	AminoSugar	0	0	0	0	0	0	0	0	0	0	0	0	0	0	0	0	0	0	0	0	0	0	0	0	0	0	0	0	0	0
443.124	CHOP	AminoSugar	0	0	0	0	0	0	0	0	0	0	0	0	1.58133e+06	0	0	0	0	0	0	0	0	0	0	0	0	0	0	0	0	0
443.169	CHOP	AminoSugar	1.80725e+06	0	0	0	0	0	0	0	0	0	3.08531e+06	0	0	0	0	0	0	0	0	0	0	0	0	0	0	1.99879e+06	0	0	0	0
443.205	CHOP	AminoSugar	0	1.46864e+06	0	0	0	0	0	0	0	0	4.87527e+06	0	0	0	0	0	0	2.21747e+06	0	0	0	0	0	0	0	1.72181e+06	0	0	0	1535789
443.206	CHOP	AminoSugar	0	0	0	0	0	0	0	0	0	0	0	0	0	0	0	0	0	0	0	0	0	0	0	0	0	0	0	0	0	0
445.172	CHO	AminoSugar	2521711	0	0	2.02294e+06	0	2.34037e+06	0	2.35508e+06	0	1.77173e+06	0	2.2678e+06	0	1.98425e+06	0	0	0	1.69264e+06	1.45407e+06	0	0	2.68778e+06	0	3012580	2170283	2.99746e+06	1.93039e+06	3314400	0	0
445.185	CHOP	AminoSugar	0	0	0	0	0	0	0	0	0	1.62248e+06	0	0	0	0	0	0	1.52764e+06	0	0	0	1970561	0	1.66928e+06	0	1.45272e+06	2.2973e+06	2.33282e+06	0	1.84284e+06	0
447.187	CHO	AminoSugar	0	0	0	2.35664e+06	1.67661e+06	4499038	0	0	0	3.40565e+06	4.28541e+06	2.73622e+06	0	0	0	6.13449e+06	0	0	2.4836e+06	4255449	1.83571e+06	0	2217505	2.5605e+06	0	1637329	0	2.34107e+06	1.90118e+06	0
448.19	CHO	AminoSugar	0	0	0	0	0	1653128	0	0	0	0	0	0	0	0	0	0	0	0	0	0	0	0	0	0	0	0	0	0	0	0
448.191	CHO	AminoSugar	0	0	0	0	0	0	0	0	0	0	0	0	0	0	0	1.45645e+06	0	0	0	0	0	0	0	0	0	0	0	0	0	0
449.122	CHOP	AminoSugar	2709999	1604029	0	3.63445e+06	1.61036e+06	17177760	0	2.36081e+06	0	0	4.11796e+06	4.73295e+06	2.51358e+06	3024450	0	0	0	3.53994e+06	1633573	1.79714e+06	1.57949e+06	0	0	0	1615541	0	0	4513467	3.14785e+06	0
449.203	CHO	AminoSugar	0	0	0	2.22084e+06	4.87028e+06	5188792	2.21317e+06	0	2644258	4.51502e+06	5.96528e+06	3774505	1.5408e+06	0	0	4.1983e+06	2.23271e+06	2517496	3.66469e+06	2.73206e+06	4.4933e+06	0	0	0	0	0	0	3088080	0	0
450.125	CHOP	AminoSugar	0	0	0	0	0	3234256	0	0	0	0	0	0	0	0	0	0	0	0	0	0	0	0	0	0	0	0	0	0	0	0
451.138	CHOP	AminoSugar	11116961	15035558	7737850	9936527	21083562	10837766	34045692	13069093	38275816	7.06309e+06	7.10651e+06	1.73924e+06	159877792	15125514	33411252	6771794	2877596	5145092	6091974	42528080	7565577	0	0	0	0	0	0	21279946	36088352	15283273
451.218	CHO	AminoSugar	0	0	3.24763e+06	0	0	8310559	0	0	2.01446e+06	0	3.26141e+06	0	1.52389e+06	0	0	0	2.1777e+06	0	4.44949e+06	0	1.61256e+06	0	0	0	0	0	0	4.78128e+06	0	0
452.141	CHOP	AminoSugar	1.84741e+06	3.52188e+06	0	1.85223e+06	4261434	1.66918e+06	6.29451e+06	2830786	6.37232e+06	1.77842e+06	1.92815e+06	0	21793698	2.49573e+06	6.49253e+06	1.50776e+06	0	0	1.88713e+06	7468519	1.85896e+06	0	0	0	0	0	0	4.30025e+06	7.38587e+06	3.21814e+06
452.222	CHO	AminoSugar	0	0	0	0	0	1.61442e+06	0	0	0	0	0	0	0	0	0	0	0	0	0	0	0	0	0	0	0	0	0	0	0	0
453.153	CHOP	AminoSugar	0	0	0	0	0	0	6.25789e+06	0	0	4936620	5.07645e+06	0	0	0	4175402	6.19035e+06	0	0	7.37444e+06	0	0	0	0	0	0	0	0	0	0	0
454.157	CHOP	AminoSugar	0	0	0	0	0	0	0	0	0	0	0	0	0	0	0	0	0	0	1.76671e+06	0	0	0	0	0	0	0	0	0	0	0
454.16	CHONP	AminoSugar	0	0	0	0	0	0	0	0	0	0	2.43121e+06	0	0	0	0	0	0	0	0	0	0	0	0	0	0	0	0	0	0	0
455.169	CHOP	AminoSugar	0	0	0	0	0	0	1.63695e+06	0	0	1.52963e+06	5833711	0	2.09119e+06	0	0	1.78069e+06	0	2.31896e+06	1.79943e+06	0	2.28919e+06	0	0	0	0	0	0	0	1.50419e+06	0
456.175	CHONP	AminoSugar	0	0	0	0	0	0	0	0	0	0	5.7797e+06	0	0	0	0	0	0	3.27771e+06	0	0	0	0	0	0	0	0	0	0	0	0
457.139	CHOP	AminoSugar	0	0	0	0	0	0	0	0	0	0	0	0	0	0	0	0	0	0	0	0	0	0	0	0	0	0	0	0	0	0
457.14	CHOP	AminoSugar	0	0	3.46281e+06	0	0	0	9364670	0	0	0	0	0	6111432	0	2725133	0	0	0	0	0	0	0	0	0	0	0	0	0	0	0
457.185	CHOP	AminoSugar	0	1.98827e+06	0	0	2.40968e+06	1.76293e+06	2942153	0	2.87872e+06	2.60623e+06	4.87578e+06	0	3240148	0	1.59362e+06	2461326	2.41414e+06	2.01234e+06	3.38679e+06	1.7026e+06	4.77597e+06	0	0	0	0	0	0	2.20653e+06	2.8896e+06	0
458.143	CHOP	AminoSugar	0	0	0	0	0	0	2035131	0	0	0	0	0	1.55106e+06	0	0	0	0	0	0	0	0	0	0	0	0	0	0	0	0	0
458.188	CHOP	AminoSugar	0	0	0	0	0	0	0	0	0	0	0	0	0	0	0	0	0	0	0	0	0	0	0	0	0	0	0	0	0	0
459.065	CHOSP	AminoSugar	0	0	0	0	0	0	0	0	0	0	0	0	0	0	1.84332e+06	0	0	0	0	0	0	0	0	0	0	0	0	0	0	0
459.2	CHOP	AminoSugar	0	0	0	0	0	0	0	0	0	0	1.8463e+06	0	0	0	0	0	0	0	0	0	0	0	0	0	0	0	0	0	0	0
460.204	CHOP	AminoSugar	0	0	0	0	0	0	0	0	0	0	0	0	0	0	0	0	0	0	0	0	0	0	0	0	0	0	0	0	0	0
461.166	CHO	AminoSugar	0	0	0	0	0	2.13951e+06	0	0	0	0	0	0	0	0	0	0	0	0	0	2392808	1.69522e+06	0	0	0	0	0	0	1.60555e+06	0	2.12676e+06
463.138	CHOP	AminoSugar	2819753	2505335	0	2.25556e+06	1.74066e+06	4.18457e+06	0	1.73838e+06	0	0	5108794	1.71096e+06	0	2369713	0	0	0	3.33557e+06	0	1.49861e+06	0	0	0	0	0	0	1.47309e+06	4765163	2.63338e+06	0
463.182	CHO	AminoSugar	0	0	0	0	0	3.30804e+06	0	0	0	0	2116678	0	0	0	0	0	0	0	1.5781e+06	0	1587415	0	0	0	0	0	0	0	0	0
464.141	CHOP	AminoSugar	0	0	0	0	0	0	0	0	0	0	0	0	0	0	0	0	0	0	0	0	0	0	0	0	0	0	0	1.49121e+06	1.56352e+06	0
464.185	CHO	AminoSugar	0	0	0	0	0	1.76264e+06	0	0	0	0	0	0	0	0	0	0	0	0	0	0	0	0	0	0	0	0	0	0	0	0
465.117	CHOP	AminoSugar	0	1.82289e+06	0	0	0	0	0	1491400	0	4.31523e+06	4478540	0	2953587	0	0	4502954	1.40144e+06	4742625	2.75455e+06	2.7205e+06	2.75038e+06	0	0	0	0	0	0	0	3.87643e+06	0
465.153	CHOP	AminoSugar	2.53287e+06	1.87999e+06	0	2.89949e+06	6925383	3.64558e+06	4432077	2846670	7.20744e+06	5.93828e+06	5871190	0	19310974	3578312	7.98385e+06	5.81675e+06	2.08932e+06	4.65764e+06	2810882	4.65638e+06	5.41483e+06	0	0	0	1941866	1.63379e+06	0	3053622	3.27945e+06	2.22302e+06
465.198	CHO	AminoSugar	0	0	0	2.33476e+06	2.63176e+06	4355222	2.78959e+06	2.09813e+06	2.75919e+06	0	2.25239e+06	0	2409866	1.65116e+06	0	0	1.60907e+06	0	2827275	0	5672884	0	0	0	0	0	0	0	0	0
466.12	CHOP	AminoSugar	0	0	0	0	0	0	0	0	0	0	0	0	0	0	0	0	0	0	0	0	0	0	0	0	0	0	0	0	0	0
466.157	CHOP	AminoSugar	0	0	0	0	1.55972e+06	0	0	0	1.44698e+06	0	1.75344e+06	0	4.33116e+06	0	1.82315e+06	0	0	0	0	0	1.8079e+06	0	0	0	0	0	0	0	0	0
467.133	CHOP	AminoSugar	2.12489e+06	2527464	0	1.49604e+06	3.43886e+06	1.87905e+06	4437719	0	5408877	3.85583e+06	4419687	0	3.97407e+06	0	2.16637e+06	4.07104e+06	1.66062e+06	3480637	4.3309e+06	8345081	3.5186e+06	0	0	0	0	0	0	3.10694e+06	7.86023e+06	0
467.169	CHOP	AminoSugar	0	0	0	0	0	2.32783e+06	0	0	0	0	4.5907e+06	0	1.57971e+06	0	0	1.73377e+06	0	1874504	1587097	0	2.06708e+06	0	0	0	1749341	0	0	0	0	0
467.213	CHO	AminoSugar	0	0	0	0	0	3137318	1573612	0	0	0	0	0	0	0	0	1.62267e+06	0	0	0	0	1763981	0	0	0	0	0	0	0	0	0
468.136	CHOP	AminoSugar	0	0	0	0	0	0	0	0	0	0	0	0	0	0	0	0	0	0	0	2.52121e+06	0	0	0	0	0	0	0	0	2.12246e+06	0
468.136	CHOP	AminoSugar	0	0	0	0	0	0	0	0	0	0	0	0	0	0	0	0	0	0	1.48745e+06	0	0	0	0	0	0	0	0	0	0	0
468.172	CHOP	AminoSugar	0	0	0	0	0	0	0	0	0	0	0	0	0	0	0	0	0	0	0	0	0	0	0	0	0	0	0	0	0	0
468.173	CHOP	AminoSugar	0	0	0	0	0	0	0	0	0	0	0	0	0	0	0	0	0	0	0	0	0	0	0	0	0	0	0	0	0	0
469.049	CHOSP	AminoSugar	0	0	0	0	0	0	3003091	0	0	0	0	0	0	0	0	0	0	0	0	0	0	0	0	0	0	0	0	0	0	0
469.148	CHOP	AminoSugar	0	0	0	0	0	0	0	0	0	0	4.12224e+06	0	0	0	0	1.52663e+06	0	0	1.60234e+06	0	2.28489e+06	0	0	0	0	0	0	0	0	0
469.185	CHOP	AminoSugar	0	0	0	0	0	0	0	0	0	2.42672e+06	4.57383e+06	0	2672646	0	0	1880424	0	0	1.8051e+06	0	2.36681e+06	0	0	0	2419537	2.03391e+06	1.55166e+06	0	1.54617e+06	0
469.186	CHONS	AminoSugar	0	0	0	0	0	0	0	0	0	0	0	0	0	0	0	0	0	0	0	0	0	0	0	0	0	0	0	0	0	0
469.193	CHO	AminoSugar	0	0	0	0	2.32546e+06	0	6.26508e+06	1.97591e+06	3.84382e+06	2.21885e+06	0	0	0	0	0	3264873	1.87501e+06	2374310	3.51109e+06	0	7.65987e+06	0	0	0	0	0	0	0	0	0
470.191	CHONP	AminoSugar	0	0	0	0	0	0	0	0	0	0	3.72111e+06	0	0	0	0	0	0	2.25582e+06	0	0	0	0	0	0	0	0	0	0	0	0
470.196	CHO	AminoSugar	0	0	0	0	0	0	1.94612e+06	0	0	0	0	0	0	0	0	0	0	0	0	0	0	0	0	0	0	0	0	0	0	0
471.164	CHOP	AminoSugar	1.86545e+06	2751827	0	0	3.60103e+06	0	3.56737e+06	0	2.93821e+06	0	6.14722e+06	0	7.82138e+06	0	2.34482e+06	2.48737e+06	3.51019e+06	2338546	4.27641e+06	3.3577e+06	7318064	0	0	0	0	0	0	2.69698e+06	4.79523e+06	2.40503e+06
471.2	CHOP	AminoSugar	1934835	0	0	0	2.33127e+06	7.74968e+06	2.43586e+06	0	2.35812e+06	2.57968e+06	3.05014e+06	0	5085265	0	2.32281e+06	1.9165e+06	2228145	0	3.63949e+06	1.52576e+06	4003380	2029645	2.5129e+06	0	3009095	4.67159e+06	2.65783e+06	1.81328e+06	2.59876e+06	0
471.209	CHO	AminoSugar	0	0	0	0	0	0	0	0	0	0	0	0	0	0	0	0	0	0	0	0	0	0	0	0	0	0	0	0	0	1.73509e+06
471.245	CHO	AminoSugar	0	0	0	0	0	0	3.19209e+06	0	0	1.58641e+06	1613995	0	0	0	0	1.66102e+06	0	0	0	1.68705e+06	0	0	0	0	0	2.55704e+06	0	0	2018162	0
472.167	CHOP	AminoSugar	0	0	0	0	0	0	0	0	0	0	0	0	0	0	0	0	0	0	0	0	0	0	0	0	0	0	0	0	0	0
472.203	CHOP	AminoSugar	0	0	0	0	0	1.83999e+06	0	0	0	0	0	0	0	0	0	0	0	0	0	0	0	0	0	0	0	0	0	0	0	0
472.204	CHOP	AminoSugar	0	0	0	0	0	0	0	0	0	0	0	0	0	0	0	0	0	0	0	0	0	0	0	0	0	0	0	0	0	0
472.248	CHO	AminoSugar	0	0	0	0	0	0	0	0	0	0	0	0	0	0	0	0	0	0	0	0	0	0	0	0	0	0	0	0	0	0
473.18	CHOP	AminoSugar	3.28273e+06	5097094	2.08483e+06	0	6919998	0	7.41815e+06	0	5.78045e+06	5528160	3.6707e+06	0	18293396	0	5.19193e+06	6.21498e+06	6.13098e+06	3.12455e+06	8994375	7235844	13703942	0	0	0	0	0	0	4498781	9743630	1.67211e+06
473.216	CHOP	AminoSugar	0	0	0	0	0	0	0	0	0	0	0	0	2.93238e+06	0	1.43258e+06	1.62644e+06	0	0	0	0	0	0	0	0	1.57037e+06	0	1.48636e+06	0	0	0
473.217	CHONS	AminoSugar	0	0	0	1.60942e+06	0	0	0	0	0	0	0	0	0	0	0	0	0	0	0	0	0	0	0	0	0	0	0	0	0	0
474.173	CHON	AminoSugar	0	0	0	1.66296e+06	0	0	0	2.87838e+06	0	0	0	0	0	0	0	0	0	0	0	0	0	0	0	0	0	0	0	0	0	0
474.183	CHOP	AminoSugar	0	0	0	0	1.94806e+06	0	0	0	0	0	0	0	3.24396e+06	0	0	0	0	0	1.49428e+06	1.69716e+06	2.15845e+06	0	0	0	0	0	0	0	1.88823e+06	0
474.221	CHONS	AminoSugar	0	0	0	2.23487e+06	0	1.83449e+06	0	0	0	2.7564e+06	0	0	0	0	0	2.39866e+06	0	0	1471252	1.56967e+06	1.57068e+06	0	0	0	0	0	0	0	4.00945e+06	0
475.177	CHON	AminoSugar	0	1.53848e+06	0	0	2.60658e+06	0	1966394	0	1669215	1.92714e+06	0	0	5.41514e+06	0	1.7481e+06	2353214	2.32413e+06	0	2.52616e+06	2.67111e+06	4.5496e+06	0	0	0	0	0	0	0	3.37068e+06	0
475.182	CHO	AminoSugar	1.95902e+06	0	0	6483602	0	6.59997e+06	0	2969176	0	4.22705e+06	1.86488e+06	2.93784e+06	0	1.90629e+06	0	2.01478e+06	1.58942e+06	2.78005e+06	1.83342e+06	5.48506e+06	4833244	0	0	1.87917e+06	1.53708e+06	1.49919e+06	0	3085215	1.98777e+06	3.41779e+06
475.185	CHOS	AminoSugar	0	0	0	0	0	0	0	0	0	0	0	0	0	0	0	0	0	0	0	0	0	0	0	0	0	0	0	0	0	0
475.196	CHOP	AminoSugar	0	0	0	0	0	0	0	0	0	0	0	0	0	0	1621132	0	0	0	0	0	0	0	0	0	0	0	0	0	0	0
476.186	CHO	AminoSugar	0	0	0	0	0	1.97846e+06	0	0	0	0	0	0	0	0	0	0	0	0	0	1.5835e+06	1.65562e+06	0	0	0	0	0	0	0	0	0
477.153	CHOP	AminoSugar	2.04892e+06	0	0	0	0	1.59528e+06	0	1.56613e+06	0	0	3.68299e+06	0	0	1.60859e+06	0	1.53172e+06	1.47844e+06	1.81294e+06	0	0	0	0	0	0	0	0	0	1931218	1.81462e+06	0
477.161	CHO	AminoSugar	0	0	0	0	0	2319249	1.89166e+06	0	0	0	0	0	0	0	0	0	0	0	0	0	0	0	0	0	0	0	0	2.08328e+06	0	0
477.173	CHON	AminoSugar	0	0	2.01076e+06	35139544	9099424	23994260	34150736	55385012	35383520	3.00939e+06	7877297	7831567	6.17246e+06	6.08015e+06	0	0	4780078	6337491	4.14344e+06	1.56699e+06	13946036	0	2972215	3.92037e+06	4.73835e+06	4.07363e+06	3.25656e+06	9175511	2.3297e+06	2.80674e+06
477.198	CHO	AminoSugar	1.61526e+06	2.05438e+06	0	5.04419e+06	3333282	5.96368e+06	4.43938e+06	3.97407e+06	5.13047e+06	10971510	1.9975e+06	1567254	2732339	2.96003e+06	1773087	12697417	4.06943e+06	10406874	6.30409e+06	3359503	14478519	0	0	0	0	0	0	4.5327e+06	2882662	0
477.211	CHOP	AminoSugar	0	0	0	0	0	0	0	0	0	0	0	0	0	0	0	0	0	0	0	0	0	0	0	0	0	0	0	0	0	0
478.176	CHON	AminoSugar	0	0	0	6508671	0	5311691	4988511	9890915	6056483	0	1.64549e+06	1.71396e+06	0	0	0	0	0	0	0	0	2.59818e+06	0	0	0	0	0	0	1.94994e+06	0	0
478.201	CHO	AminoSugar	0	0	0	1.57556e+06	0	0	0	0	0	2610239	0	0	0	0	0	2546131	0	2159865	1.41315e+06	0	3.43377e+06	0	0	0	0	0	0	0	0	0
479.133	CHOP	AminoSugar	0	1651469	0	0	0	0	0	0	0	4.04351e+06	4460707	0	2.23678e+06	0	0	5.66793e+06	1.57381e+06	3893761	3.24577e+06	4.58549e+06	2.25013e+06	0	0	0	0	0	0	1691136	3830275	1.66475e+06
479.169	CHOP	AminoSugar	3.1572e+06	2.03573e+06	0	0	8388944	1556476	4396906	1.93154e+06	5.38608e+06	8145666	5373100	0	3.54956e+06	0	3.31819e+06	8028251	4045245	5.47483e+06	11207380	3.9076e+06	6.49563e+06	0	0	0	0	0	0	4214794	14225931	0
479.177	CHO	AminoSugar	0	0	0	2.00938e+06	0	3.62035e+06	0	1.9853e+06	0	0	2287278	0	0	0	0	0	1.56e+06	0	0	0	0	0	0	0	0	0	0	0	0	0
479.213	CHO	AminoSugar	0	0	0	0	0	0	0	0	0	0	0	0	1.63162e+06	0	0	0	0	0	0	0	0	0	0	0	0	0	0	0	0	0
480.136	CHOP	AminoSugar	0	0	0	0	0	0	0	0	0	0	0	0	0	0	0	1.83831e+06	0	0	0	0	0	0	0	0	0	0	0	0	0	0
480.172	CHOP	AminoSugar	0	0	0	0	1.92145e+06	0	0	0	1.87716e+06	1.94197e+06	0	0	0	0	0	1820395	0	0	2.21429e+06	0	1.70291e+06	0	0	0	0	0	0	0	2.86179e+06	0
480.18	CHO	AminoSugar	0	0	0	0	0	0	0	0	0	0	1.58046e+06	0	0	0	0	0	0	0	0	0	0	0	0	0	0	0	0	0	0	0
481.148	CHOP	AminoSugar	0	0	0	0	0	0	2249084	0	3.75241e+06	0	4.84111e+06	0	4488128	0	3.46094e+06	2.57471e+06	0	1.85144e+06	0	2.49117e+06	0	0	0	0	0	0	0	1.6725e+06	4505523	0
481.185	CHOP	AminoSugar	4722175	7.31527e+06	2.71851e+06	0	2025474	1960542	2.72679e+06	1.61907e+06	1.44868e+06	35898524	3.52016e+06	0	8057803	2.95805e+06	4556627	56328576	9497431	18638910	15430741	17968420	26885752	0	0	0	0	0	0	8105529	11506619	12069916
481.193	CHO	AminoSugar	0	0	0	2.31794e+06	3.23943e+06	2.88061e+06	5643656	3.83245e+06	2241002	0	0	0	2.96648e+06	1.86237e+06	0	0	0	0	1.65897e+06	0	4058744	0	0	0	0	0	0	0	0	0
482.188	CHOP	AminoSugar	0	1811935	0	0	0	0	0	0	0	6.72497e+06	0	0	1.98168e+06	0	0	12653079	1714726	3.8301e+06	2.99138e+06	3.39909e+06	4911852	0	0	0	0	0	0	1.52404e+06	2.59855e+06	2.85202e+06
483.111	CHONS	AminoSugar	2.10819e+06	0	0	0	0	0	0	0	0	0	0	0	0	2.61604e+06	0	0	0	0	0	5.95819e+06	0	0	0	0	0	0	0	3.0521e+06	4.06665e+06	0
483.164	CHOP	AminoSugar	0	0	0	1.89587e+06	0	1.76452e+06	0	0	0	0	11028617	0	0	0	0	4.09566e+06	0	2.59235e+06	0	2.38802e+06	1611104	0	1569157	0	0	0	0	1.6006e+06	0	0
483.2	CHOP	AminoSugar	11767599	25014394	7.39751e+06	2098116	5.50981e+06	2.53151e+06	8.12842e+06	2.52312e+06	5621865	68838976	3344530	0	22969884	4.39629e+06	10479867	115540664	17282296	24681060	27485648	42434104	49340260	0	0	0	0	1.95502e+06	1.55615e+06	15308893	28624236	2.63253e+06
484.167	CHOP	AminoSugar	0	0	0	0	0	0	0	0	0	0	2.03097e+06	0	0	0	0	0	0	0	0	0	0	0	0	0	0	0	0	0	0	0
484.204	CHOP	AminoSugar	2.81748e+06	5303573	0	0	0	0	0	0	1.87537e+06	10786574	0	0	4.17056e+06	0	1.82319e+06	20239188	3945931	5.22226e+06	6.31566e+06	8756935	9773022	0	0	0	0	0	0	3.11742e+06	5.61722e+06	0
485.179	CHOP	AminoSugar	0	0	0	0	0	0	0	0	0	0	5.85995e+06	0	2.16842e+06	0	1.51082e+06	0	0	1.91397e+06	0	0	1.64309e+06	0	0	0	0	0	0	0	0	0
485.216	CHOP	AminoSugar	0	0	0	0	0	0	1.67801e+06	0	0	0	1.72351e+06	0	1.99588e+06	0	1.91505e+06	0	0	0	0	0	0	0	0	0	1.83434e+06	1.88319e+06	0	0	0	0
485.224	CHO	AminoSugar	0	0	0	0	0	0	0	0	0	0	0	0	0	0	0	0	0	0	0	0	0	0	0	0	0	0	0	0	0	0
485.26	CHO	AminoSugar	0	0	5.04061e+06	0	0	0	18334148	0	1.62584e+06	0	0	0	6848632	0	3.55909e+06	0	0	0	0	0	0	0	0	0	0	0	0	0	0	0
486.182	CHOP	AminoSugar	0	0	0	0	0	0	0	0	0	0	0	0	0	0	0	0	0	0	0	0	0	0	0	0	0	0	0	0	0	0
486.219	CHOP	AminoSugar	0	0	0	0	0	0	0	0	0	0	0	0	0	0	0	0	0	0	0	0	0	0	0	0	0	0	0	0	0	0
486.264	CHO	AminoSugar	0	0	0	0	0	0	2900174	0	0	0	0	0	1.85718e+06	0	0	0	0	0	0	0	0	0	0	0	0	0	0	0	0	0
487.195	CHOP	AminoSugar	0	0	0	0	1.55498e+06	0	2.63162e+06	0	2.62382e+06	0	2235463	0	4.80529e+06	0	2.86422e+06	0	0	0	1.47474e+06	0	1.67561e+06	0	0	0	1.4976e+06	1.73712e+06	1716120	1.65055e+06	0	0
487.231	CHOP	AminoSugar	0	0	0	0	0	0	0	0	0	0	0	0	0	0	0	0	0	0	0	0	0	0	0	0	0	0	0	0	0	0
489.211	CHOP	AminoSugar	0	0	0	1.59636e+06	0	0	2.0966e+06	0	2.11705e+06	0	0	0	2.98572e+06	0	1.54985e+06	0	0	0	0	1.85437e+06	1.67549e+06	0	0	0	0	0	0	0	2410125	0
489.212	CHONS	AminoSugar	1.99698e+06	0	0	0	0	0	0	0	0	0	0	0	0	1.91136e+06	0	0	0	0	0	0	0	0	0	1.59537e+06	0	1.99503e+06	2.20827e+06	1.50283e+06	0	0
490.148	CHONP	AminoSugar	0	0	0	0	0	0	1.82804e+06	0	1557204	2.48783e+06	0	0	0	0	0	2.70422e+06	1.79707e+06	0	2.74964e+06	0	4271846	0	0	0	0	0	0	0	2496861	0
491.177	CHO	AminoSugar	0	0	0	0	0	10843985	0	0	0	0	5875657	0	0	0	0	0	3.79896e+06	0	6267777	0	1.49081e+06	0	0	0	0	0	0	2475084	0	0
492.181	CHO	AminoSugar	0	0	0	0	0	0	0	0	0	0	0	0	0	0	0	0	0	0	2197554	0	0	0	0	0	0	0	0	0	0	0
492.184	CHON	AminoSugar	0	0	0	3754458	0	2.61128e+06	0	6.30956e+06	0	0	0	0	0	0	0	0	0	0	0	0	2.03009e+06	0	0	1770328	1.56196e+06	0	0	0	0	0
493.145	CHONSP	AminoSugar	0	0	0	0	0	0	0	0	0	0	0	0	0	0	0	0	0	0	0	0	0	1.64341e+06	0	0	0	0	0	0	0	0
493.148	CHOP	AminoSugar	2.62273e+06	1913503	0	2213512	3.0071e+06	0	4.02274e+06	1.72479e+06	5201997	3.03276e+06	2.7621e+06	0	0	0	2.13238e+06	3.51837e+06	0	3.44269e+06	0	4.73192e+06	0	0	0	0	0	0	0	2.55849e+06	5.87929e+06	0
493.193	CHO	AminoSugar	0	0	0	0	0	1.69198e+06	0	0	0	0	0	0	0	0	0	0	0	0	1.57975e+06	0	1.58787e+06	0	0	0	0	0	0	0	0	0
494.152	CHOP	AminoSugar	0	0	0	0	0	0	0	0	0	0	0	0	0	0	0	0	0	0	0	0	0	0	0	0	0	0	0	0	1.71389e+06	0
495.128	CHOP	AminoSugar	2.54572e+06	2936294	0	2.93119e+06	4.33238e+06	3.85719e+06	3527625	3.01186e+06	5.28346e+06	7168128	4.62721e+06	0	4263817	2.47835e+06	3.80401e+06	7097146	2.91563e+06	5.67646e+06	5690930	5.28009e+06	8197582	0	0	0	0	0	0	6878162	9168832	1.80175e+06
495.164	CHOP	AminoSugar	1.72858e+06	2092524	0	11631609	3.38211e+06	10197803	2.88507e+06	3384599	4.12738e+06	10311817	4701972	0	2.67202e+06	3958042	3.26232e+06	14441282	3.98009e+06	11400629	6622776	4.01033e+06	15992276	0	0	0	0	0	0	6724570	4.68782e+06	2.99983e+06
495.183	CHON	AminoSugar	0	0	0	1.69062e+06	0	0	0	2541851	0	0	0	0	0	0	0	0	0	0	0	0	0	0	0	0	0	0	0	0	0	0
496.131	CHOP	AminoSugar	0	0	0	0	0	0	1.49345e+06	0	0	0	1.6957e+06	0	0	0	0	1.79509e+06	0	1.68461e+06	1.78813e+06	0	1.74245e+06	0	0	0	0	0	0	1.78244e+06	2.13418e+06	0
496.167	CHOP	AminoSugar	0	0	0	2.46648e+06	0	2.68136e+06	0	0	0	2.08319e+06	0	0	0	0	0	3.16214e+06	0	2.79053e+06	0	0	3.22316e+06	0	0	0	0	0	0	0	0	0
497.143	CHOP	AminoSugar	24389494	23279930	31158792	0	3.17344e+06	0	4827588	1.77964e+06	4528311	2.7311e+06	4.31222e+06	0	1.68748e+06	0	1.88449e+06	2.77221e+06	0	3445576	1.86356e+06	114239152	0	0	0	0	0	0	0	48285056	162804112	0
497.18	CHOP	AminoSugar	30836602	41843008	31994382	190168432	68241480	256169216	105098704	100969152	99754176	444707424	27950246	38990364	70778304	83180288	43636056	306351360	150995216	504743744	185765776	48670392	574859008	0	0	0	0	0	0	147408256	90616216	47628260
498.147	CHOP	AminoSugar	5.42927e+06	5514725	4660928	0	1.4942e+06	0	0	0	0	0	0	0	0	0	0	0	0	0	0	21362532	0	0	0	0	0	0	0	8920650	29512316	0
498.183	CHOP	AminoSugar	6959129	9365995	5.03265e+06	35282480	14317759	44602840	15085255	20831128	20865490	67466072	5.9201e+06	6637373	12529367	16849900	7.98881e+06	55496156	32465396	88262672	38039608	10469227	114403272	0	0	0	0	0	0	28493394	18666116	9480403
499.149	CHOS	AminoSugar	0	0	0	0	0	0	0	0	0	0	0	0	0	0	0	0	0	0	0	2.98729e+06	0	0	0	0	0	0	0	0	0	0
499.159	CHOP	AminoSugar	0	1730324	0	0	0	0	0	0	0	0	13696545	0	0	0	0	0	0	0	0	0	0	0	0	0	0	0	0	0	0	0
499.195	CHOP	AminoSugar	191146176	260086432	260797312	152289008	299141440	211015344	1050521536	145304688	535667424	5662684160	62406184	15533152	1204404224	177061072	713922368	6530895360	715490048	2322974976	1554878720	952477760	2579867648	0	0	0	1.55235e+06	1.54845e+06	0	383633184	1106097024	316522944
500.162	CHOP	AminoSugar	0	0	0	0	0	0	0	0	0	0	2425818	0	0	0	0	0	0	0	0	0	0	0	0	0	0	0	0	0	0	0
500.198	CHOP	AminoSugar	40806748	53041992	52294716	28213174	64162236	38500224	210088112	29027664	102933480	1254208896	12259041	3.07187e+06	257147136	33660348	143038528	1452642176	148898768	519817600	334336384	197830880	590195008	0	0	0	0	0	0	75007960	237548640	40338120
501.174	CHOP	AminoSugar	0	0	0	0	0	0	0	0	0	0	2.51227e+06	0	0	0	0	0	0	0	0	0	0	0	0	0	0	0	0	0	0	0
501.201	CHOS	AminoSugar	3518205	5.13689e+06	3997945	3.67577e+06	0	4.18695e+06	9813417	2.71928e+06	10407141	98530880	0	0	17310216	3323165	10855738	136745136	16354494	36252208	32801318	16839066	50854384	0	0	0	0	0	0	7.42927e+06	21443918	0
501.211	CHOP	AminoSugar	0	0	0	0	0	0	0	0	0	0	0	0	0	0	0	0	0	0	0	0	0	0	0	0	0	0	0	0	0	0
503.19	CHOP	AminoSugar	0	0	0	0	0	0	0	0	0	0	0	0	0	0	0	0	0	0	0	1.60924e+06	0	0	0	0	0	0	0	0	0	0
504.077	CHONSP	AminoSugar	0	0	0	0	0	0	0	0	0	0	0	0	0	0	0	0	0	0	0	0	0	2744116	0	0	0	0	0	0	0	0
505.192	CHO	AminoSugar	0	0	0	0	0	0	0	0	0	0	0	0	0	0	0	0	0	0	0	0	1659648	0	0	0	0	0	0	0	0	0
505.206	CHOP	AminoSugar	0	0	0	0	0	0	1769312	0	2829490	0	0	0	2.37264e+06	0	1.68236e+06	0	0	0	0	0	0	0	0	0	0	0	0	0	2025749	0
506.129	CHONSP	AminoSugar	0	0	0	0	0	0	0	0	0	0	0	0	0	0	0	0	0	0	0	0	0	2.53635e+06	0	0	0	0	0	0	0	0
507.164	CHOP	AminoSugar	0	0	0	0	0	0	0	0	1.55787e+06	0	2.72574e+06	0	0	0	0	0	0	1.89534e+06	0	0	0	0	0	0	0	0	0	2.25648e+06	0	0
507.172	CHO	AminoSugar	0	0	0	0	0	5030000	0	0	0	0	4117359	0	0	0	0	0	1.49847e+06	0	4283853	0	0	0	0	0	0	0	0	1.61853e+06	0	0
507.208	CHO	AminoSugar	0	0	0	0	0	4.28761e+06	1.9628e+06	0	0	2.42105e+06	0	0	0	0	0	3.96973e+06	2.21195e+06	3110320	4.73442e+06	0	6.35664e+06	0	0	0	0	0	0	0	0	0
507.221	CHOP	AminoSugar	0	0	0	0	0	0	0	0	0	0	0	0	0	0	0	0	0	0	0	0	0	0	0	0	0	0	0	0	0	0
508.167	CHOP	AminoSugar	0	0	0	0	0	0	0	0	0	0	0	0	0	0	0	0	0	0	0	0	0	0	0	2.76344e+06	0	0	1.63691e+06	0	0	0
508.175	CHO	AminoSugar	0	0	0	0	0	1.54241e+06	0	0	0	0	0	0	0	0	0	0	0	0	0	0	0	0	0	0	0	0	0	0	0	0
508.212	CHO	AminoSugar	0	0	0	0	0	0	0	0	0	0	0	0	0	0	0	0	0	0	0	0	1.61983e+06	0	0	0	0	0	0	0	0	0
509.143	CHOP	AminoSugar	2703135	3.18301e+06	3041015	0	2.30724e+06	0	3.04509e+06	1.62797e+06	3771423	1809961	2.12853e+06	0	0	0	2.08314e+06	3508948	0	2.60778e+06	0	12603349	0	0	0	0	0	0	0	5.59859e+06	13782227	0
509.179	CHOP	AminoSugar	0	1.73406e+06	0	3058371	1.45375e+06	3.75645e+06	0	0	0	0	3.10799e+06	0	0	0	0	0	1.4324e+06	1.72919e+06	0	1.67779e+06	2.11104e+06	0	0	0	0	0	0	3.51373e+06	3439836	0
509.187	CHO	AminoSugar	0	0	0	0	0	2.63722e+06	0	0	0	0	2.23196e+06	0	0	0	0	0	0	0	0	0	0	0	0	0	0	0	0	3.94176e+06	0	0
509.224	CHO	AminoSugar	0	0	0	0	0	0	2.66111e+06	0	0	0	0	0	0	0	0	0	0	0	0	0	0	0	0	0	0	0	0	0	0	0
510.147	CHOP	AminoSugar	0	0	0	0	0	0	0	0	0	0	0	0	0	0	0	0	0	0	0	2.67383e+06	0	0	0	0	0	0	0	2153470	3609031	0
510.183	CHOP	AminoSugar	0	0	0	1.57122e+06	0	0	0	0	0	1.72089e+06	0	0	0	0	0	0	0	0	0	0	0	0	2.62641e+06	8.1697e+06	4.10876e+06	0	2.05396e+06	0	0	0
510.183	CHOP	AminoSugar	0	0	0	0	0	0	0	0	0	0	0	0	0	0	0	0	0	0	0	0	0	0	0	0	0	0	0	0	0	0
511.159	CHOP	AminoSugar	0	0	0	3.13045e+06	0	2315956	0	0	1.73306e+06	4786225	2626995	0	2.56713e+06	1.49544e+06	2180951	5027593	1.44491e+06	3.83886e+06	2.54057e+06	2.08831e+06	5097964	0	0	0	0	0	0	0	1941692	0
511.195	CHOP	AminoSugar	3.81452e+06	5485343	1959051	5194845	3.33719e+06	6.10886e+06	2.77112e+06	4.60674e+06	6833609	8.22073e+06	7644600	0	6175716	4.02908e+06	5.75677e+06	12565267	5400121	6.00462e+06	7.17623e+06	22491520	11284980	0	0	0	0	0	0	11652739	24772292	5267193
512.198	CHOP	AminoSugar	0	0	0	0	1.42349e+06	0	0	0	2123410	2022205	2.03578e+06	0	1.76968e+06	0	0	3146800	0	1.84012e+06	1.96165e+06	5.46671e+06	2.4747e+06	0	0	0	0	0	0	3.02464e+06	5373879	0
513.174	CHOP	AminoSugar	2.53229e+06	2.64462e+06	1.79099e+06	21486060	10809630	20553650	7.68316e+06	11507925	10749776	24625720	4.11411e+06	2.59682e+06	8623537	6733826	4.3155e+06	25443654	8736796	18362460	17443132	5267232	32281508	0	0	0	0	0	0	7.51601e+06	9765026	0
513.211	CHOP	AminoSugar	9740744	7820438	9772569	2831860	7.20516e+06	3.31359e+06	20241504	3.81667e+06	26070872	44139072	13022919	0	84430264	5.75898e+06	82453880	71523664	17485862	17653856	36870468	23679784	37311404	0	0	0	0	0	0	12902256	51675308	13631841
514.178	CHOP	AminoSugar	0	0	0	4360886	1.81702e+06	4.30596e+06	2.36984e+06	2.37663e+06	2.11355e+06	5148472	0	0	1.97237e+06	0	0	5163623	2.27048e+06	3.60569e+06	3895754	0	7.46611e+06	0	0	0	0	0	0	2.17545e+06	2.19739e+06	0
514.214	CHOP	AminoSugar	1607792	1.66382e+06	2750175	0	1.69671e+06	0	4.8254e+06	0	6.01295e+06	8166209	3.1691e+06	0	15797917	1.73484e+06	15365758	14212721	4.01948e+06	3416256	7582159	5.13331e+06	8.14196e+06	0	0	0	0	0	0	2.25533e+06	10871194	2.9677e+06
515.19	CHOP	AminoSugar	6.38031e+06	7.83105e+06	5.77117e+06	14027647	19702366	14987415	33144324	14039706	29520076	116704312	4.08058e+06	0	27185014	10242404	16217983	116072328	21262854	46256408	45750872	24745160	73839960	0	0	0	0	0	0	15806533	30409346	39998400
515.217	CHOS	AminoSugar	0	0	0	0	0	0	0	0	0	0	0	0	1607036	0	1.88481e+06	1.81442e+06	0	0	0	0	0	0	0	0	0	0	0	0	0	0
515.271	CHO	AminoSugar	0	0	0	0	0	0	0	0	0	0	1.73973e+06	0	0	0	0	0	0	0	0	0	0	0	0	0	0	1.74598e+06	0	0	0	0
516.193	CHOP	AminoSugar	1.58815e+06	1.5577e+06	1.51716e+06	3.50522e+06	5071615	3.73478e+06	5838549	2.81894e+06	6.3287e+06	17417526	0	0	5.78773e+06	2.12737e+06	3574918	20926638	4.70297e+06	9451890	10017505	5422489	14153271	0	0	0	0	0	0	2.9667e+06	6.85758e+06	7.68332e+06
517.197	CHOS	AminoSugar	0	0	0	0	0	0	0	0	0	0	0	0	0	0	0	2197968	0	0	0	0	0	0	0	0	0	0	0	0	0	0
517.206	CHOP	AminoSugar	0	0	0	0	0	0	0	0	0	0	0	0	1.94999e+06	0	0	0	0	0	0	1.7235e+06	0	0	0	0	0	0	0	0	3.1407e+06	0
518.093	CHONSP	AminoSugar	0	0	0	0	0	0	0	0	0	0	0	0	0	0	0	0	0	0	0	0	0	2457988	0	0	0	0	0	0	0	0
519.167	CHOSP	AminoSugar	0	0	0	0	0	0	0	0	0	0	0	0	0	0	0	0	0	0	0	4.36224e+06	0	0	0	0	0	0	0	0	0	0
519.204	CHOSP	AminoSugar	0	0	0	0	0	0	0	0	0	0	19757468	0	0	0	0	0	0	6.44976e+06	0	0	0	0	0	0	0	0	0	0	0	0
519.221	CHOP	AminoSugar	0	0	0	0	0	0	0	0	1.60397e+06	0	0	0	0	0	0	0	0	0	0	0	0	0	0	0	0	0	0	0	0	0
520.17	CHOSP	AminoSugar	0	0	0	0	0	0	0	0	0	0	0	0	0	0	0	0	0	0	0	1588685	0	0	0	0	0	0	0	0	0	0
520.207	CHOSP	AminoSugar	0	0	0	0	0	0	0	0	0	0	3.80161e+06	0	0	0	0	0	0	0	0	0	0	0	0	0	0	0	0	0	0	0
521.199	CHON	AminoSugar	0	0	0	0	0	0	0	0	0	0	0	0	0	0	0	0	0	0	0	0	0	0	0	0	0	0	0	0	0	0
521.224	CHO	AminoSugar	0	0	0	0	0	17384108	0	0	0	0	3.81913e+06	0	0	0	0	0	1.42993e+06	0	5027194	0	0	0	0	0	0	0	0	4.12731e+06	0	0
522.227	CHO	AminoSugar	0	0	0	0	0	3.27857e+06	0	0	0	0	0	0	0	0	0	0	0	0	0	0	0	0	0	0	0	0	0	0	0	0
523.159	CHOP	AminoSugar	0	0	0	2.8522e+06	2.78001e+06	0	5814328	2666806	3879397	0	1.88038e+06	0	0	0	0	0	0	0	0	1.65815e+06	0	0	0	0	0	0	0	0	1.46165e+06	0
523.203	CHO	AminoSugar	0	0	0	0	0	1.64331e+06	0	0	0	0	0	0	0	0	0	0	0	0	0	0	0	0	0	0	0	0	0	0	0	0
523.239	CHO	AminoSugar	0	0	0	0	0	0	0	0	0	0	0	0	3.46927e+06	0	0	0	0	0	0	0	0	0	0	0	0	0	0	0	0	0
525.175	CHOP	AminoSugar	0	0	0	0	0	1811343	0	0	1.88646e+06	2380698	2.28148e+06	0	0	0	0	4.10081e+06	1.51277e+06	2.92399e+06	2.95818e+06	0	3.61412e+06	0	0	0	0	0	0	0	1.48922e+06	0
525.219	CHO	AminoSugar	0	0	0	0	0	0	0	0	0	0	0	0	0	0	0	0	0	0	0	0	1.82366e+06	0	0	0	0	0	0	0	0	0
525.219	CHO	AminoSugar	0	0	0	0	0	0	0	0	0	0	1.54907e+06	0	0	0	0	0	0	0	0	0	0	0	0	0	0	0	0	0	0	0
527.136	CHOSP	AminoSugar	0	0	0	0	0	0	1.67246e+06	0	0	0	0	0	0	0	0	0	0	0	0	0	0	0	0	0	0	0	0	0	0	0
527.19	CHOP	AminoSugar	0	0	0	4.24655e+06	1.86673e+06	7.10141e+06	0	2.76434e+06	2.66446e+06	0	2.27859e+06	0	1.59195e+06	1.70252e+06	1.98333e+06	0	3.37434e+06	6.2823e+06	4.43196e+06	2.82064e+06	10387252	0	0	0	0	0	0	3.63408e+06	3928282	0
528.193	CHOP	AminoSugar	0	0	0	1.52236e+06	0	1.80019e+06	0	0	0	0	0	0	0	0	0	0	0	1.63441e+06	1.55924e+06	0	0	0	0	0	0	0	0	0	0	0
528.194	CHOP	AminoSugar	0	0	0	0	0	0	0	0	0	0	0	0	0	0	0	0	0	0	0	0	2.67058e+06	0	0	0	0	0	0	0	0	0
529.206	CHOP	AminoSugar	3.70067e+06	5.17318e+06	3.18724e+06	12379477	6.36395e+06	15025173	10793082	8482194	14792957	43028724	4.04312e+06	0	14703048	6.02354e+06	8889662	46018348	13995711	30987412	21913922	10063751	47169712	0	0	0	0	0	0	12510191	14818915	53437428
529.25	CHO	AminoSugar	0	0	0	0	0	0	0	0	0	0	0	0	0	0	0	0	0	0	0	0	0	0	0	0	0	0	0	0	0	0
530.209	CHOP	AminoSugar	0	1.46185e+06	0	2.15243e+06	1.75866e+06	3.22564e+06	2.79684e+06	2.1781e+06	3485040	7.64358e+06	0	0	3483230	0	2007589	9230395	3.59721e+06	6806718	4.71596e+06	1.9436e+06	10375528	0	0	0	0	0	0	2611215	2.93558e+06	9196800
531.211	CHOS	AminoSugar	0	0	0	0	0	0	0	0	0	0	0	0	0	0	0	0	0	0	0	0	0	0	0	0	0	0	0	0	0	0
535.159	CHOP	AminoSugar	0	0	0	0	0	0	0	0	0	0	0	0	0	0	0	0	0	0	0	0	0	0	0	0	0	0	0	0	0	0
536.162	CHOP	AminoSugar	0	0	0	0	0	0	0	2.02536e+06	0	0	0	0	0	0	0	0	0	0	0	0	0	0	0	0	0	0	0	0	0	0
537.174	CHOP	AminoSugar	0	0	0	0	0	0	0	0	0	0	0	0	0	0	0	0	0	0	0	0	0	0	0	0	0	0	0	0	0	0
537.219	CHO	AminoSugar	0	0	0	0	0	2.45965e+06	0	0	0	0	3.12419e+06	0	0	0	0	0	0	0	1.54026e+06	0	0	0	0	0	0	0	0	2883703	0	0
539.154	CHOP	AminoSugar	0	1.72019e+06	0	0	1.94429e+06	0	1.85435e+06	1.59612e+06	2.93393e+06	0	1.92881e+06	0	0	0	0	0	0	1.64913e+06	0	5.45005e+06	2.41427e+06	0	0	0	0	0	0	2.63077e+06	5053613	0
539.19	CHOP	AminoSugar	0	0	0	0	0	0	0	0	0	0	1.58475e+06	0	0	0	0	0	0	0	0	0	0	0	0	0	0	0	0	0	0	0
539.234	CHO	AminoSugar	0	0	0	0	0	0	0	0	0	0	4.26507e+06	0	0	0	0	0	0	0	0	0	0	0	0	0	0	0	0	0	0	0
540.151	CHONS	AminoSugar	0	0	0	0	0	0	0	0	0	0	0	0	0	0	0	0	0	0	0	0	0	0	0	0	0	0	0	0	2.13176e+06	0
541.169	CHOP	AminoSugar	0	0	0	0	0	0	0	0	0	0	5.69163e+06	0	0	0	0	0	0	2932771	0	0	0	0	0	0	0	0	0	0	0	0
541.206	CHOP	AminoSugar	0	0	0	0	0	0	0	0	0	1.54281e+06	1.70827e+06	0	0	0	0	2300067	0	1.67888e+06	1.53655e+06	0	2.18615e+06	0	0	0	0	0	0	0	0	0
542.172	CHOP	AminoSugar	0	0	0	0	0	0	0	0	0	0	0	0	0	0	0	0	0	0	0	0	0	0	0	0	0	0	0	0	0	0
543.175	CHOS	AminoSugar	0	0	0	0	0	0	0	0	0	5784940	0	0	0	0	0	7083058	0	2.8719e+06	0	0	0	0	0	0	0	0	0	0	0	0
543.185	CHOP	AminoSugar	0	0	0	0	0	0	0	0	0	1.95723e+06	2.33765e+06	0	0	0	0	2371124	0	8357467	2.20028e+06	0	2.48125e+06	0	0	0	0	0	0	0	0	0
543.221	CHOP	AminoSugar	0	0	0	0	0	0	0	0	1.67774e+06	5.88734e+06	0	0	4.5895e+06	0	3.19185e+06	7924795	0	3147356	3.35229e+06	1.92791e+06	5.65258e+06	0	0	0	0	0	0	0	3.33888e+06	13100973
544.179	CHOS	AminoSugar	0	0	0	0	0	0	0	0	0	0	0	0	0	0	0	2.31397e+06	0	0	0	0	0	0	0	0	0	0	0	0	0	0
544.188	CHOP	AminoSugar	0	0	0	0	0	0	0	0	0	0	0	0	0	0	0	0	0	2104439	0	0	0	0	0	0	0	0	0	0	0	0
544.224	CHOP	AminoSugar	0	0	0	0	0	0	0	0	0	1.61582e+06	0	0	0	0	0	1757435	0	0	0	0	1.5541e+06	0	0	0	0	0	0	0	0	2.53855e+06
545.092	CHOSP	AminoSugar	0	0	0	0	0	0	0	0	0	0	0	0	0	0	0	0	0	0	0	0	0	2297256	0	0	0	0	0	0	0	0
545.2	CHOP	AminoSugar	0	2.22267e+06	0	0	0	0	0	0	1.68655e+06	0	2.2666e+06	0	0	0	0	0	0	11982483	0	0	1.96377e+06	0	0	0	0	0	0	0	0	0
545.227	CHOS	AminoSugar	0	0	1.53713e+06	0	0	0	2.98052e+06	0	0	0	0	0	0	0	0	0	0	0	0	0	0	0	0	0	0	0	0	0	0	0
546.203	CHOP	AminoSugar	0	0	0	0	0	0	0	0	0	0	0	0	0	0	0	0	0	2201776	0	0	0	0	0	0	0	0	0	0	0	0
547.204	CHO	AminoSugar	0	0	0	0	0	1.58154e+06	0	0	0	0	0	0	0	0	0	0	0	0	0	1.8693e+06	0	0	0	0	0	0	0	0	0	0
548.209	CHON	AminoSugar	0	0	0	1511469	0	0	1850625	1.98062e+06	1.9821e+06	0	0	0	0	0	0	0	0	0	0	0	1.51055e+06	0	0	0	0	0	0	0	0	0
549.175	CHOP	AminoSugar	0	0	0	0	0	0	0	0	0	0	1.66985e+06	0	0	0	0	0	0	0	0	0	0	0	0	0	0	0	0	0	0	0
549.213	CHON	AminoSugar	0	0	0	0	0	0	1.64081e+06	0	0	0	0	0	1.8618e+06	0	0	0	0	0	0	0	0	0	0	0	0	0	0	0	0	0
551.19	CHOP	AminoSugar	0	0	0	0	0	0	0	0	0	0	1.58394e+06	0	0	0	0	0	0	0	0	0	0	0	0	0	0	0	0	0	0	0
551.247	CHOP	AminoSugar	0	0	0	0	0	0	0	0	0	0	0	0	0	0	0	0	0	0	0	0	0	0	0	0	0	0	0	0	0	0
552.149	CHONP	AminoSugar	0	0	0	0	0	0	0	0	0	0	0	0	0	0	0	0	0	0	0	0	0	0	0	0	0	0	0	0	0	0
553.169	CHOP	AminoSugar	0	0	0	0	0	0	1.68934e+06	0	0	0	3.09548e+06	0	0	0	0	0	0	0	0	1.5013e+06	0	0	0	0	0	0	0	0	0	0
555.171	CHOSP	AminoSugar	0	0	0	0	0	0	0	0	0	0	0	0	0	0	0	0	0	0	0	0	0	3034526	0	0	0	0	0	0	0	0
555.185	CHOP	AminoSugar	0	0	0	0	0	0	0	0	0	0	3.34033e+06	0	0	0	0	0	0	0	0	0	0	0	0	0	0	0	0	0	0	0
555.222	CHOP	AminoSugar	0	0	0	0	0	0	0	0	0	0	0	0	0	0	0	0	0	0	0	0	0	0	0	0	0	0	0	0	0	0
557.201	CHOP	AminoSugar	0	0	0	0	0	0	0	0	0	0	2520211	0	0	0	0	0	0	0	0	0	0	0	0	0	0	0	0	0	0	0
557.202	CHONS	AminoSugar	0	0	0	0	0	0	0	0	0	0	0	1760035	0	0	0	0	0	0	0	0	0	0	0	0	0	0	0	0	0	0
557.237	CHOP	AminoSugar	0	0	0	0	0	0	0	0	0	0	0	0	1.60361e+06	0	0	0	0	0	0	0	0	0	0	0	0	0	0	0	0	0
558.132	CHONS	AminoSugar	0	0	0	0	0	0	0	0	0	0	0	0	0	1.49243e+06	0	0	0	0	0	0	0	0	0	0	0	0	0	0	0	0
558.151	CHONP	AminoSugar	0	0	0	0	0	0	0	0	0	0	0	0	0	0	0	0	1.70915e+06	0	0	0	0	0	0	0	0	0	0	0	0	0
558.205	CHONS	AminoSugar	0	0	0	0	0	0	0	0	0	0	0	0	0	0	0	0	0	0	0	0	0	0	0	0	0	0	0	0	0	0
558.24	CHOP	AminoSugar	0	0	0	0	0	0	0	0	0	0	0	0	0	0	0	0	0	0	0	0	0	0	0	0	0	0	0	0	0	0
559.216	CHOP	AminoSugar	0	0	0	0	0	0	0	0	0	0	2.13478e+06	0	0	0	0	0	0	0	0	0	0	0	0	0	0	0	0	0	0	0
559.243	CHOS	AminoSugar	0	0	0	0	0	0	3.80798e+06	0	0	0	0	0	1.75045e+06	0	0	0	0	0	0	0	0	0	0	0	0	0	0	0	0	0
559.297	CHO	AminoSugar	0	0	0	0	0	0	0	0	0	0	0	0	0	0	0	0	0	0	0	0	0	0	0	0	0	0	0	0	0	0
561.232	CHOP	AminoSugar	0	0	0	0	0	0	0	0	0	0	0	0	0	0	0	0	0	0	0	0	0	1.74856e+06	0	0	0	0	0	0	0	0
563.235	CHO	AminoSugar	0	0	0	0	0	1808455	0	0	0	0	0	0	0	0	0	0	0	0	0	0	0	0	0	0	0	0	0	0	0	0
565.171	CHONS	AminoSugar	0	0	0	0	0	0	0	0	0	0	0	0	0	0	0	0	0	0	0	0	0	0	0	0	0	0	0	0	0	0
565.214	CHO	AminoSugar	0	0	0	0	2.63197e+06	0	6644852	0	4.45822e+06	3024908	0	0	11681277	0	5.31532e+06	2.84891e+06	0	0	3.30986e+06	0	2.05151e+06	0	0	0	0	0	0	0	0	0
566.217	CHO	AminoSugar	0	0	0	0	0	0	1.66392e+06	0	0	0	0	0	2834341	0	1.77075e+06	0	0	0	0	0	0	0	0	0	0	0	0	0	0	0
567.149	CHOP	AminoSugar	0	0	0	0	0	0	0	0	0	0	2.37123e+06	0	0	0	0	0	0	0	0	0	0	0	0	0	0	0	0	0	0	0
567.266	CHO	AminoSugar	0	0	0	0	0	7493596	0	0	0	0	0	0	0	0	0	0	0	0	2.9014e+06	0	0	0	0	0	0	0	0	1.89155e+06	0	0
568.269	CHO	AminoSugar	0	0	0	0	0	2.20294e+06	0	0	0	0	0	0	0	0	0	0	0	0	0	0	0	0	0	0	0	0	0	0	0	0
569.164	CHOP	AminoSugar	0	0	0	2.89945e+06	3930498	0	8857932	3.24626e+06	5099181	0	1.57722e+06	0	0	0	0	0	0	0	0	1.54052e+06	0	0	0	0	0	0	0	0	2.32833e+06	0
570.167	CHOP	AminoSugar	0	0	0	0	0	0	2576254	0	0	0	0	0	0	0	0	0	0	0	0	0	0	0	0	0	0	0	0	0	0	0
571.165	CHOSP	AminoSugar	0	0	0	0	0	0	0	0	0	0	0	0	0	0	0	0	0	0	0	0	0	2.16301e+06	0	0	0	0	0	0	0	0
571.18	CHOP	AminoSugar	0	0	0	0	0	0	0	0	0	0	2.34071e+06	0	0	0	0	0	0	0	0	0	0	0	0	0	0	0	0	0	0	0
571.224	CHO	AminoSugar	0	0	0	0	0	0	3.05861e+06	2125127	0	2530059	0	0	2663372	0	1.58997e+06	3581042	2.70715e+06	2.56433e+06	3.5918e+06	0	6935106	0	0	0	0	0	0	0	0	0
572.228	CHO	AminoSugar	0	0	0	0	0	0	0	0	0	0	0	0	0	0	0	0	0	0	0	0	1.9455e+06	0	0	0	0	0	0	0	0	0
573.196	CHOP	AminoSugar	0	0	0	0	0	0	0	0	0	0	8413131	0	0	0	0	0	0	2.48968e+06	0	0	0	0	0	0	0	0	0	0	0	0
574.199	CHOP	AminoSugar	0	0	0	0	0	0	0	0	0	0	2.77504e+06	0	0	0	0	0	0	0	0	0	0	0	0	0	0	0	0	0	0	0
575.211	CHOP	AminoSugar	0	0	0	0	0	0	0	0	0	0	15509550	0	0	0	0	0	0	6.03437e+06	0	0	1631669	0	0	0	0	0	0	0	0	0
576.214	CHOP	AminoSugar	0	0	0	0	0	0	0	0	0	0	3.30045e+06	0	0	0	0	0	0	0	0	0	0	0	0	0	0	0	0	0	0	0
577.227	CHOP	AminoSugar	0	0	0	0	0	0	0	0	0	0	0	1.76973e+06	0	0	0	0	0	0	0	0	0	0	0	0	0	0	0	0	0	0
579.241	CHON	AminoSugar	0	0	0	0	0	0	0	0	0	0	0	0	1.51648e+06	0	0	0	0	0	0	0	0	0	0	0	0	0	0	0	0	0
581.201	CHOP	AminoSugar	0	0	0	0	0	2.71353e+06	0	0	0	0	0	0	0	0	0	0	0	0	1.46652e+06	0	0	0	0	0	0	0	0	0	0	0
581.245	CHO	AminoSugar	0	0	0	0	0	0	0	0	0	0	1.60956e+06	0	0	0	0	0	0	0	0	0	0	0	0	0	0	0	0	0	0	0
583.216	CHOP	AminoSugar	0	0	0	0	0	5969597	0	0	0	0	1.67928e+06	0	0	0	0	0	0	0	1.99502e+06	0	0	0	0	0	0	0	0	2189792	0	0
584.22	CHOP	AminoSugar	0	0	0	0	0	1.65844e+06	0	0	0	0	0	0	0	0	0	0	0	0	0	0	0	0	0	0	0	0	0	0	0	0
585.232	CHOP	AminoSugar	0	0	0	0	0	1.602e+06	0	0	0	0	0	0	0	0	0	0	0	0	0	0	0	0	0	0	0	0	0	0	0	0
585.24	CHO	AminoSugar	0	0	0	0	0	0	0	0	0	0	0	0	1.69825e+06	0	0	0	0	0	0	0	0	0	0	0	0	0	0	0	0	0
587.248	CHOP	AminoSugar	0	0	0	0	0	0	0	0	0	0	0	0	0	0	0	0	0	0	0	0	0	0	0	0	0	0	0	0	0	2.43321e+06
591.229	CHO	AminoSugar	0	0	0	0	0	0	2114302	0	0	0	0	0	0	0	0	0	0	0	0	0	0	0	0	0	0	0	0	0	0	0
591.269	CHOS	AminoSugar	0	0	1.59723e+06	0	0	0	6554880	0	0	0	0	0	3088769	0	0	0	0	0	0	0	0	0	0	0	0	0	0	0	0	0
595.274	CHOP	AminoSugar	0	0	0	0	0	0	0	0	0	0	0	0	0	0	0	0	0	0	0	0	0	0	0	0	0	0	0	0	0	0
597.24	CHO	AminoSugar	0	0	0	0	0	0	1.62589e+06	0	0	0	0	0	2.73286e+06	0	0	0	0	0	1.7834e+06	0	4.53737e+06	0	0	0	0	0	0	0	0	0
601.263	CHOP	AminoSugar	0	0	0	0	0	0	0	0	0	0	0	0	0	0	0	0	0	0	0	1.49075e+06	0	0	0	0	0	0	0	0	0	7765746
602.266	CHOP	AminoSugar	0	0	0	0	0	0	0	0	0	0	0	0	0	0	0	0	0	0	0	0	0	0	0	0	0	0	0	0	0	1.94117e+06
603.324	CHO	AminoSugar	0	0	0	0	0	0	0	0	0	0	0	0	0	0	0	0	0	0	0	0	0	0	0	0	0	0	0	0	0	0
605.245	CHO	AminoSugar	0	0	0	0	0	0	0	0	0	0	0	0	0	0	0	0	0	0	0	1.60233e+06	0	0	0	0	0	0	0	0	0	0
605.285	CHOS	AminoSugar	0	0	0	0	0	0	3.20206e+06	0	0	0	0	0	2.31245e+06	0	0	0	0	0	0	0	0	0	0	0	0	0	0	0	0	0
607.261	CHO	AminoSugar	0	0	0	0	0	0	0	0	0	0	0	0	0	0	0	0	0	0	2197371	0	2592779	0	0	0	0	0	0	0	1.76601e+06	0
610.181	CHONS	AminoSugar	0	0	0	0	0	0	0	0	0	0	1.61811e+06	0	0	0	0	0	0	0	0	0	0	0	0	0	0	0	0	0	0	0
611.211	CHOP	AminoSugar	0	0	0	0	0	0	0	0	0	0	2.22385e+06	0	0	0	0	0	0	0	0	0	0	0	0	0	0	0	0	0	0	0
611.256	CHO	AminoSugar	0	0	0	0	0	0	0	0	0	2.4674e+06	0	0	0	0	0	2.17501e+06	0	1.57852e+06	0	0	3048837	0	0	0	0	0	0	0	0	0
613.235	CHO	AminoSugar	0	0	0	0	0	0	1983645	0	0	0	0	0	3262404	0	0	0	0	0	0	0	3.12385e+06	0	0	0	0	0	0	0	0	0
619.238	CHOP	AminoSugar	0	0	0	0	0	0	0	0	0	0	0	1.59009e+06	0	0	0	0	0	0	0	0	0	0	0	0	0	0	0	0	0	0
621.24	CHO	AminoSugar	0	0	0	0	0	0	0	0	0	7.57663e+06	0	0	0	0	0	12095423	2437328	4777675	4.3359e+06	0	7527507	0	0	0	0	0	0	0	0	0
622.243	CHO	AminoSugar	0	0	0	0	0	0	0	0	0	2208559	0	0	0	0	0	3.11005e+06	0	0	1.50005e+06	0	2.22853e+06	0	0	0	0	0	0	0	0	0
623.256	CHO	AminoSugar	0	0	0	0	0	3.11836e+06	1.59301e+06	0	0	4974133	0	0	0	0	0	6.6523e+06	0	3.03742e+06	2.81345e+06	0	4.40374e+06	0	0	0	0	0	0	0	0	0
624.259	CHO	AminoSugar	0	0	0	0	0	0	0	0	0	1.83405e+06	0	0	0	0	0	1.55736e+06	0	0	0	0	1844492	0	0	0	0	0	0	0	0	0
626.176	CHONS	AminoSugar	0	0	0	0	0	0	0	0	0	0	2375170	0	0	0	0	0	0	0	0	0	0	0	0	0	0	0	0	0	0	0
631.237	CHOP	AminoSugar	0	0	0	0	0	0	1632892	0	2.52636e+06	25403138	0	0	3.29271e+06	0	1.88151e+06	37861644	4729695	9755526	11452960	3.4351e+06	13960726	0	0	0	0	0	0	0	3.89971e+06	0
632.241	CHOP	AminoSugar	0	0	0	0	0	0	0	0	0	6.81374e+06	0	0	0	0	0	9484803	0	2.40835e+06	4.24004e+06	0	3.85412e+06	0	0	0	0	0	0	0	1583237	0
633.24	CHO	AminoSugar	0	0	0	0	0	8816064	0	0	0	0	5.13836e+06	0	0	0	0	0	0	0	2.79532e+06	0	0	0	0	0	0	0	0	3.66508e+06	0	0
634.239	CHONS	AminoSugar	0	0	0	0	0	0	0	0	0	0	0	0	0	0	0	0	0	0	1.44609e+06	0	0	0	0	0	0	0	0	0	0	0
634.243	CHO	AminoSugar	0	0	0	0	0	2.86992e+06	0	0	0	0	1.86469e+06	0	0	0	0	0	0	0	0	0	0	0	0	0	0	0	0	0	0	0
639.251	CHO	AminoSugar	0	0	0	0	0	0	0	0	0	0	0	0	0	0	0	2.44957e+06	0	0	0	0	2.43783e+06	0	0	0	0	0	0	0	0	0
639.3	CHOP	AminoSugar	0	0	0	0	0	0	0	0	0	0	0	0	0	0	0	0	0	0	0	0	0	0	0	0	0	0	0	0	0	0
641.221	CHOP	AminoSugar	0	0	0	0	0	0	0	0	0	0	0	0	1.64787e+06	0	1719125	0	0	0	0	0	0	0	0	0	0	0	0	0	0	0
647.256	CHO	AminoSugar	0	0	0	0	0	2.91563e+06	0	0	0	0	0	0	0	0	0	0	0	0	0	0	0	0	0	0	0	0	0	0	0	0
655.187	CHOSP	AminoSugar	0	0	0	0	0	0	0	0	0	0	0	1.60994e+06	0	0	0	0	0	0	0	0	0	0	0	0	0	0	0	0	0	0
657.217	CHOP	AminoSugar	0	0	0	0	0	0	0	0	0	0	0	0	0	0	0	2.1401e+06	0	0	0	0	0	0	0	0	0	0	0	0	0	0
661.248	CHOP	AminoSugar	0	0	0	0	1.49189e+06	0	0	0	1.87659e+06	11054383	0	0	1894631	0	1.87646e+06	14511934	1.59721e+06	3.26928e+06	5015077	3.20145e+06	4.67002e+06	0	0	0	0	0	0	0	4.11e+06	0
662.252	CHOP	AminoSugar	0	0	0	0	0	0	0	0	0	3.58854e+06	0	0	0	0	0	3.88595e+06	0	0	1566961	0	0	0	0	0	0	0	0	0	1854351	0
663.251	CHO	AminoSugar	0	0	0	0	0	2.30181e+06	0	0	0	0	0	0	0	0	0	0	0	0	0	0	0	0	0	0	0	0	0	0	0	0
671.172	CHOS	AminoSugar	0	0	0	0	0	0	0	0	0	0	2.09966e+06	0	0	0	0	0	0	0	0	0	0	0	0	0	0	0	0	0	0	0
673.187	CHOS	AminoSugar	0	0	0	0	0	0	0	0	0	0	3.51407e+06	0	0	0	0	0	0	0	0	0	0	0	0	0	0	0	0	0	0	0
675.3	CHOP	AminoSugar	0	0	0	0	0	0	0	0	0	0	0	0	0	0	0	0	0	0	0	0	0	0	0	1.66365e+06	0	0	0	0	0	0
697.211	CHOP	AminoSugar	0	0	0	0	0	0	0	0	0	0	1.92217e+06	0	0	0	0	0	0	0	0	0	0	0	0	0	0	0	0	0	0	0
699.227	CHOP	AminoSugar	0	0	0	0	0	0	0	0	0	0	4647345	0	0	0	0	0	0	0	0	0	0	0	0	0	0	0	0	0	0	0
709.161	CHOSP	AminoSugar	0	0	0	0	0	0	0	0	0	0	0	0	0	0	0	0	0	0	0	0	0	1.75247e+06	0	0	0	0	0	0	0	0
713.206	CHOP	AminoSugar	0	0	0	0	0	0	0	0	0	0	1689613	0	0	0	0	0	0	0	0	0	0	0	0	0	0	0	0	0	0	0
779.293	CHOSP	AminoSugar	0	0	0	0	0	0	0	0	0	0	0	0	0	0	0	0	0	0	0	0	0	0	0	0	0	0	0	0	0	0
867.291	CHOSP	AminoSugar	0	0	0	0	0	0	0	0	0	0	0	0	0	0	0	0	0	0	0	0	0	0	0	0	0	0	0	0	0	0
175.061	CHO	Carb	0	0	0	0	0	1.41358e+06	0	0	0	0	1.29473e+06	0	0	0	0	0	0	1.17641e+06	0	0	0	0	0	0	0	0	0	1.29719e+06	0	0
196.95	CHOSP	Carb	0	0	0	0	0	0	0	0	0	0	0	0	0	0	0	0	0	1.60122e+06	0	0	0	0	0	0	0	0	0	0	0	0
203.056	CHO	Carb	0	0	0	0	0	0	0	1.24433e+06	0	1.54195e+06	2.50201e+06	0	0	0	0	0	0	0	0	1.3219e+06	1.68804e+06	0	0	0	0	0	0	2.82026e+06	0	1.35e+06
205.072	CHO	Carb	0	0	0	0	0	0	0	0	0	0	1.76402e+06	0	0	0	0	0	0	0	0	0	0	0	0	0	0	0	0	0	0	0
207.087	CHO	Carb	0	0	0	0	0	0	0	0	0	0	0	0	0	0	0	0	0	0	0	0	0	0	0	0	0	0	0	0	0	0
223.082	CHO	Carb	0	0	0	0	0	0	0	0	0	0	0	0	0	0	0	0	1.13588e+06	0	0	0	0	0	0	0	0	0	0	0	0	0
225.054	CHOP	Carb	0	0	0	1.15755e+06	0	0	0	0	0	1.64875e+06	0	0	0	0	0	0	0	0	0	0	0	0	3.52707e+06	4.13645e+06	1.58746e+06	0	0	1.66937e+06	2.16447e+06	0
233.067	CHO	Carb	0	0	0	0	0	0	0	0	0	0	1.1615e+06	0	0	0	0	0	0	0	0	0	0	0	0	0	0	0	0	0	0	0
233.078	CHON	Carb	0	0	0	0	0	0	0	0	0	0	0	0	0	0	0	0	0	0	0	0	0	0	0	0	0	0	0	0	0	0
234.073	CHON	Carb	0	0	0	0	0	0	0	0	0	0	0	0	0	0	0	0	0	0	0	0	0	0	0	0	0	0	0	0	0	0
237.054	CHOP	Carb	0	0	0	0	0	0	0	0	0	0	0	0	0	0	0	0	0	0	0	0	0	0	0	0	0	0	0	1.2329e+06	0	0
239.059	CHOS	Carb	0	0	0	0	0	0	0	0	0	0	0	0	0	0	0	0	0	0	1.35109e+06	0	1.18724e+06	0	0	0	0	0	0	0	1.38071e+06	0
241.972	CHONSP	Carb	0	0	0	0	0	0	0	1.21288e+06	0	0	0	0	0	0	0	0	0	0	0	0	0	0	0	0	0	0	0	0	0	0
247.082	CHO	Carb	0	0	0	0	0	0	0	1.17876e+06	0	0	2.27883e+06	0	0	0	0	0	0	0	0	1.59817e+06	2.04539e+06	1.32669e+06	0	0	0	1.54242e+06	1.21746e+06	2.33898e+06	0	1.23585e+06
248.034	CHONS	Carb	0	0	0	0	0	0	0	0	0	0	0	0	0	0	0	0	1.18527e+06	0	0	0	0	0	0	0	0	0	0	0	0	0
251.114	CHO	Carb	1.38685e+06	0	0	0	0	0	0	0	0	1.26789e+06	0	0	0	0	0	0	0	0	0	0	0	0	0	0	0	1.629e+06	0	0	1.19332e+06	0
261.073	CHON	Carb	0	0	0	0	0	0	0	0	0	0	0	0	0	0	0	0	0	0	0	0	0	0	0	0	0	0	0	0	0	0
262.076	CHON	Carb	0	0	0	0	0	0	0	0	0	0	0	0	0	0	0	0	0	0	0	0	0	0	0	0	0	0	0	0	0	0
263.077	CHO	Carb	0	0	0	0	0	0	0	0	0	0	0	0	0	0	0	0	0	0	0	0	0	0	0	0	0	0	0	0	0	0
265.093	CHO	Carb	0	0	0	0	0	0	0	0	0	0	0	0	0	0	0	0	0	0	0	0	1.27992e+06	0	0	0	0	0	0	0	0	0
268.989	CHOSP	Carb	0	0	0	0	0	0	0	0	0	0	0	0	0	0	0	0	0	0	0	0	0	0	0	0	0	0	0	0	0	0
269.043	CHOP	Carb	0	0	0	0	0	0	0	0	0	0	3.32087e+06	0	0	0	0	0	0	1.43786e+06	0	0	0	0	0	0	0	0	0	0	0	0
269.08	CHOP	Carb	0	0	0	0	0	0	0	0	0	0	0	0	0	0	0	0	0	0	0	0	0	0	0	0	0	0	0	0	0	0
271.059	CHOP	Carb	0	0	0	0	0	0	0	0	0	0	8821929	0	0	0	0	0	0	1.54571e+06	0	0	0	0	0	0	0	0	0	0	0	1.84505e+06
276.934	CHOS	Carb	0	0	0	0	0	0	1.30964e+06	0	0	0	0	0	0	0	0	0	0	0	0	0	0	0	0	0	0	0	0	0	0	0
277.048	CHOP	Carb	0	0	0	0	1.26754e+06	1.2502e+06	0	0	0	0	0	0	0	0	0	0	1.4916e+06	1.39488e+06	0	0	2729633	0	0	0	0	0	0	0	0	0
277.093	CHO	Carb	0	0	0	1.2169e+06	0	0	0	0	0	0	0	0	0	0	0	0	0	0	0	0	0	0	0	0	0	0	0	0	0	0
279.064	CHOP	Carb	0	0	0	0	1.32341e+06	0	0	1.51872e+06	0	0	1736901	0	0	0	1.47443e+06	0	0	0	1.28914e+06	0	1.55012e+06	0	0	0	0	0	0	1.28926e+06	0	0
279.109	CHO	Carb	0	0	0	0	1.67261e+06	0	1.47743e+06	1.23227e+06	0	0	1.44533e+06	0	1.48854e+06	0	0	0	0	0	1.63872e+06	0	1.59826e+06	0	0	0	0	0	0	0	0	0
281.034	CHOS	Carb	0	0	0	1.37511e+06	0	0	0	0	0	2.13114e+06	0	0	0	0	0	0	0	0	0	4933557	0	0	0	0	0	0	0	0	0	3.17938e+06
281.07	CHOS	Carb	0	0	0	0	0	0	0	0	0	0	0	0	0	0	0	0	0	2401842	0	0	0	0	0	0	0	0	0	0	0	0
281.08	CHOP	Carb	0	0	0	0	1501905	0	0	0	0	3.15106e+06	0	0	0	0	0	0	0	0	0	5.15168e+06	0	0	0	0	0	0	0	0	0	11690369
282.083	CHOP	Carb	0	0	0	0	0	0	0	0	0	0	0	0	0	0	0	0	0	0	0	0	0	0	0	0	0	0	0	0	0	1.26121e+06
283.049	CHOS	Carb	0	0	0	0	0	0	0	0	0	0	0	0	0	0	0	0	0	0	0	1391673	0	0	0	0	0	0	0	0	0	0
283.059	CHOP	Carb	0	0	0	0	0	0	0	0	0	0	3731903	0	0	0	0	0	0	0	0	0	0	0	0	0	0	0	0	0	0	1.30602e+06
283.059	CHOP	Carb	0	0	0	0	0	0	0	0	0	0	0	0	0	0	0	0	0	0	0	0	0	0	0	0	0	0	0	0	0	0
283.086	CHOS	Carb	0	0	0	0	0	0	0	1.31958e+06	0	1724939	4.6745e+06	0	0	1.40779e+06	0	1.27356e+06	1.4941e+06	2786910	1.47846e+06	0	0	0	0	0	0	0	0	0	0	1255085
283.095	CHOP	Carb	0	0	0	1.21528e+06	1.45307e+06	0	0	1.27786e+06	0	1.60795e+06	0	0	0	0	0	0	0	0	0	1.42113e+06	1.62128e+06	0	0	0	0	0	0	0	0	0
285.074	CHOP	Carb	0	0	0	0	0	0	0	0	0	0	16369206	0	0	0	0	0	0	4199542	0	0	0	0	0	0	0	0	0	0	0	3.5778e+06
286.078	CHOP	Carb	0	0	0	0	0	0	0	0	0	0	1913197	0	0	0	0	0	0	0	0	0	0	0	0	0	0	0	0	0	0	0
290.949	CHOS	Carb	0	0	0	0	0	0	0	0	0	0	0	0	1.4036e+06	0	0	0	0	0	0	0	0	0	0	0	0	0	0	0	0	0
291.083	CHON	Carb	0	0	0	0	0	0	0	0	0	0	0	0	0	0	0	0	0	0	8811371	0	0	0	0	0	0	0	0	0	0	0
292.087	CHON	Carb	0	0	0	0	0	0	0	0	0	0	0	0	0	0	0	0	0	0	0	0	0	0	0	0	0	0	0	0	0	0
293.055	CHONP	Carb	0	0	0	0	1757392	0	0	2.35399e+06	0	1.40309e+06	0	0	0	0	0	0	0	0	1.67194e+06	0	2.81341e+06	0	0	0	0	0	0	0	0	0
293.088	CHO	Carb	0	0	0	0	0	0	0	0	0	0	0	0	0	0	0	0	0	0	0	0	0	0	0	0	0	0	0	0	0	0
294.091	CHO	Carb	0	0	0	0	0	0	0	0	0	0	0	0	0	0	0	0	0	0	0	0	0	0	0	0	0	0	0	0	0	0
295.049	CHOS	Carb	0	1.2522e+06	0	2.8055e+06	0	2.4175e+06	0	2.51122e+06	0	2.31371e+06	0	0	0	0	0	1.39385e+06	0	2908210	0	1.65832e+06	1.38883e+06	0	0	0	0	0	0	2.50235e+06	0	0
295.059	CHOP	Carb	0	0	0	0	0	0	0	0	0	0	1.43626e+06	0	0	0	0	0	0	0	0	0	0	0	0	0	0	0	0	0	0	0
297.038	CHOP	Carb	0	0	0	0	0	0	0	0	0	0	2.44329e+06	0	0	0	0	0	0	3280902	0	0	0	0	0	0	0	0	0	0	0	0
297.065	CHOS	Carb	1.27406e+06	4752732	0	9937838	3218177	7963100	0	10023342	0	6601749	2.16529e+06	0	0	0	0	4.54327e+06	2.6616e+06	9961484	2782746	5796656	4.57788e+06	0	0	0	0	0	0	10872541	3022101	2.69097e+06
297.074	CHOP	Carb	0	0	0	0	0	0	0	0	0	0	8678441	0	0	0	0	0	0	3.55534e+06	0	0	0	0	0	0	0	0	0	0	0	0
298.068	CHOS	Carb	0	0	0	0	0	1386520	0	1.64909e+06	0	0	1.33588e+06	0	0	0	0	0	0	0	0	0	0	0	0	0	0	0	0	1414880	0	0
299.054	CHOP	Carb	0	0	0	0	0	0	0	0	0	0	13145694	0	0	0	0	0	0	1.74614e+06	0	0	1.78037e+06	0	0	0	0	0	0	0	0	0
299.09	CHOP	Carb	0	0	0	0	0	0	0	0	0	0	4863592	0	0	0	0	0	0	0	0	0	0	0	0	0	0	0	0	0	0	0
300.057	CHOP	Carb	0	0	0	0	0	0	0	0	0	0	1.28703e+06	0	0	0	0	0	0	0	0	0	0	0	0	0	0	0	0	0	0	0
301.015	CHOSP	Carb	0	0	0	0	0	0	0	0	0	0	2.5842e+06	0	0	0	0	0	0	1.83593e+06	0	0	0	0	0	0	0	0	0	0	0	0
301.069	CHOP	Carb	0	0	0	0	0	0	0	0	0	0	4569240	0	0	0	0	0	0	1.58123e+06	0	0	0	0	0	0	0	0	0	0	0	0
302.925	CHONS	Carb	2.29968e+06	0	0	0	1.89798e+06	0	0	4.18204e+06	0	2.40596e+06	0	0	0	0	0	0	0	0	2.13562e+06	1.35105e+06	1.86131e+06	0	0	0	0	1864861	2.55692e+06	0	2.83395e+06	0
304.929	CHOS	Carb	0	0	0	0	0	0	2.3888e+06	0	0	0	0	0	1.43076e+06	0	0	0	0	0	0	0	0	0	0	0	0	0	0	0	0	0
305.088	CHO	Carb	0	0	0	0	0	1274031	0	0	0	0	2945277	1.34746e+06	0	0	0	0	0	0	0	1.43105e+06	2.02421e+06	2.08258e+06	0	1.94791e+06	0	0	0	2.04822e+06	0	0
305.96	CHONS	Carb	0	0	0	0	0	0	0	0	0	0	0	0	0	0	1.83733e+06	0	0	0	0	0	0	0	0	0	0	0	0	0	0	0
307.059	CHOP	Carb	1.49691e+06	0	0	1.26599e+06	3.84132e+06	1.85653e+06	1.35643e+06	2.07529e+06	0	0	3530529	0	0	0	0	0	1.87297e+06	0	0	0	2205482	0	0	1.46526e+06	1.4025e+06	1.76661e+06	1.76144e+06	0	0	0
309.038	CHOP	Carb	0	0	0	0	0	0	0	0	0	0	1.69479e+06	0	0	0	0	0	0	0	0	0	0	0	0	0	0	0	0	0	0	0
309.04	CHONS	Carb	0	0	0	0	0	0	0	0	0	0	0	0	0	0	0	0	0	0	0	0	0	0	0	1.29044e+06	0	0	0	0	0	0
309.065	CHOS	Carb	0	0	0	2.01755e+06	0	0	0	1.29915e+06	0	1.3785e+06	0	0	0	0	0	0	0	0	0	0	0	0	0	0	0	0	0	1.37901e+06	0	0
309.075	CHOP	Carb	0	0	0	0	2.99703e+06	0	1.80628e+06	2207954	0	0	4.81109e+06	0	0	0	1.59245e+06	0	0	1.64424e+06	1.37098e+06	0	1.3172e+06	0	0	0	0	0	0	1.44557e+06	1.25653e+06	0
309.119	CHO	Carb	0	0	0	0	1.39346e+06	0	0	0	0	0	0	0	0	0	0	0	0	0	1.62161e+06	0	1.31721e+06	0	0	0	0	0	1.73784e+06	0	1.99152e+06	0
310.07	CHONP	Carb	0	0	0	0	0	1.27251e+06	0	4.00587e+06	0	0	0	0	0	0	0	0	0	0	0	0	0	0	0	0	0	0	0	0	0	0
311.054	CHOP	Carb	0	0	0	0	0	0	0	0	0	0	2.62949e+06	0	0	0	0	0	0	0	0	0	0	0	0	0	0	0	0	0	0	0
311.081	CHOS	Carb	0	1.47952e+06	0	3.38863e+06	1.2511e+06	1.77049e+06	0	2.01371e+06	0	1.79147e+06	0	0	0	0	0	1.70933e+06	0	1.77424e+06	0	1.57758e+06	1.81591e+06	0	0	0	0	0	0	2.31802e+06	1.88509e+06	0
311.09	CHOP	Carb	0	2.10877e+06	0	5200597	2750243	4.30054e+06	0	2659085	0	4.91288e+06	3.95405e+06	0	0	1.62887e+06	0	5.47176e+06	0	1.81444e+06	2127282	4.32933e+06	2.97048e+06	2.47072e+06	9959648	7.58348e+06	0	0	3.17266e+06	5298370	8365990	2.11239e+06
312.094	CHOP	Carb	0	0	0	0	0	0	0	0	0	0	0	0	0	0	0	0	0	0	0	0	0	0	1453540	0	0	0	0	0	0	0
312.094	CHOP	Carb	0	0	0	0	0	0	0	0	0	0	0	0	0	0	0	0	0	0	0	0	0	0	0	0	0	0	0	0	0	0
313.06	CHOS	Carb	0	0	0	1.30011e+06	0	0	0	1.48205e+06	0	1.30151e+06	0	0	0	0	0	0	0	0	0	0	0	0	0	0	0	0	0	0	0	0
313.069	CHOP	Carb	0	0	0	0	0	0	0	0	0	0	7423393	0	0	0	0	0	0	1.68818e+06	0	0	0	0	0	0	0	0	0	0	0	0
313.096	CHOS	Carb	0	0	0	0	0	1.35717e+06	1.28544e+06	1.5737e+06	2.00998e+06	0	0	0	0	0	0	0	0	0	0	0	0	0	0	0	0	0	0	0	0	0
313.106	CHOP	Carb	0	0	0	0	0	0	0	0	0	0	6234539	0	0	0	0	0	0	2.12646e+06	0	0	0	0	0	0	0	0	0	0	0	0
314.065	CHONP	Carb	0	0	0	0	0	0	0	0	0	0	6.56453e+06	0	0	0	0	0	0	3.62122e+06	0	0	0	0	0	0	0	0	0	0	0	0
315.085	CHOP	Carb	0	0	0	0	0	0	0	0	0	0	9275343	0	0	0	0	0	0	2.10645e+06	0	0	0	0	0	0	0	0	0	0	0	15979077
315.112	CHOS	Carb	2034794	0	0	1.86532e+06	4.82178e+06	2.56715e+06	0	4131212	0	4543296	0	0	0	0	0	5.45705e+06	3.17944e+06	0	6989900	2108429	8572324	0	0	0	0	0	0	1.52161e+06	4472888	0
316.088	CHOP	Carb	0	0	0	0	0	0	0	0	0	0	0	0	0	0	0	0	0	0	0	0	0	0	0	0	0	0	0	0	0	1.62694e+06
316.115	CHOS	Carb	0	0	0	0	0	0	0	0	0	1.30005e+06	0	0	0	0	0	0	0	0	0	0	1.4819e+06	0	0	0	0	0	0	0	0	0
316.94	CHONS	Carb	5.05618e+06	3.16562e+06	0	2.24229e+06	4.54677e+06	2059560	0	7516062	0	3.86848e+06	0	2.00809e+06	0	1.62931e+06	0	3.20404e+06	0	0	4.08e+06	3.2497e+06	3.53217e+06	1.34664e+06	2.05996e+06	0	3.67953e+06	3627847	5.09554e+06	2.26986e+06	7644742	0
323.073	CHON	Carb	0	0	1.26054e+06	0	0	0	0	0	0	0	0	0	0	0	0	0	0	0	0	0	0	0	0	0	0	0	0	0	0	0
324.086	CHONP	Carb	0	0	0	0	0	0	0	1.39082e+06	0	0	0	0	0	0	0	0	0	0	0	0	0	0	0	0	0	1.31384e+06	0	0	0	0
325.033	CHOP	Carb	0	0	0	0	0	0	0	0	0	0	2.69228e+06	0	0	0	0	0	0	1.64049e+06	0	0	0	0	0	0	0	0	0	0	0	0
325.069	CHOP	Carb	0	0	0	0	0	0	0	0	0	0	6662853	0	0	0	0	0	0	2457654	0	0	0	0	0	0	0	0	0	0	0	0
326.073	CHOP	Carb	0	0	0	0	0	0	0	0	0	0	1.45098e+06	0	0	0	0	0	0	0	0	0	0	0	0	0	0	0	0	0	0	0
327.049	CHOP	Carb	0	0	0	0	0	0	0	0	0	0	5.00147e+06	0	0	0	0	0	0	1.82383e+06	0	0	0	0	0	0	0	0	0	0	0	0
327.085	CHOP	Carb	0	0	0	0	0	0	0	0	0	0	10204425	0	0	0	0	0	0	1.78314e+06	2159190	0	1.46541e+06	0	0	0	0	0	0	0	0	0
327.104	CHON	Carb	0	0	0	0	0	0	0	0	0	0	0	0	0	0	1731021	0	0	0	1.43087e+06	0	0	0	0	0	0	0	0	0	4540783	0
328.08	CHONP	Carb	0	0	0	0	0	0	0	0	0	0	2.33476e+06	0	0	0	0	0	0	1.47161e+06	0	0	0	0	0	0	0	0	0	0	0	0
328.088	CHOP	Carb	0	0	0	0	0	0	0	0	0	0	1541676	0	0	0	0	0	0	0	0	0	0	0	0	0	0	0	0	0	0	0
329.064	CHOP	Carb	0	0	0	0	0	0	0	0	0	0	8429385	0	0	0	0	0	0	2367635	0	0	0	0	0	0	0	0	0	0	0	0
329.101	CHOP	Carb	0	0	0	0	3.68753e+06	1.96999e+06	0	1.44025e+06	0	0	5.96668e+06	0	0	2.40633e+06	0	0	0	0	1.74638e+06	1.51912e+06	3023470	0	0	0	0	0	0	1.87435e+06	2.61519e+06	19306616
330.104	CHOP	Carb	0	0	0	0	0	0	0	0	0	0	0	0	0	0	0	0	0	0	0	0	0	0	0	0	0	0	0	0	0	1.71445e+06
330.956	CHONS	Carb	6.38868e+06	5781700	0	6.12622e+06	5.68375e+06	3.6648e+06	0	8740930	0	6.29788e+06	0	4.45314e+06	0	2686966	0	6.26392e+06	1.51291e+06	0	7.34392e+06	5316151	5.99205e+06	1.44494e+06	3.7095e+06	1.80765e+06	5.61277e+06	6253212	5.58852e+06	2.6941e+06	11369871	0
331.08	CHOP	Carb	0	0	0	0	0	0	0	0	0	0	3.89059e+06	0	0	0	0	0	0	2.17367e+06	0	0	0	0	0	0	0	0	0	0	0	0
335.099	CHO	Carb	0	0	0	0	0	0	0	0	0	0	0	0	0	0	0	0	0	0	0	0	0	0	0	1321002	0	0	0	0	0	0
337.06	CHOS	Carb	0	0	0	0	0	0	0	0	0	0	0	0	0	0	0	0	0	0	0	0	0	0	0	0	0	0	0	1.49947e+06	0	0
337.069	CHOP	Carb	1.41002e+06	0	0	0	2.01315e+06	0	0	0	0	25956470	8751281	0	0	0	5711514	49233512	0	6.6571e+06	9610254	3691864	2.79224e+06	0	0	0	0	0	0	0	2.16781e+06	2.03463e+06
337.114	CHO	Carb	2.72409e+06	3.76085e+06	0	4.86482e+06	6890477	3121036	3453989	2.71467e+06	4.65081e+06	6676612	11600063	0	13040007	5501399	5.305e+06	5290612	6193793	4.0367e+06	11744280	4.86743e+06	13016380	0	0	0	0	0	0	7170398	9049101	2.18773e+06
338.063	CHOS	Carb	0	0	0	0	0	1.55975e+06	0	0	0	0	0	0	0	0	0	0	0	0	0	0	0	0	0	0	0	0	0	0	0	0
338.073	CHOP	Carb	0	0	0	0	0	0	0	0	0	3047861	1.66859e+06	0	0	0	1.34644e+06	5828478	0	0	1.7139e+06	0	0	0	0	0	0	0	0	0	0	0
338.117	CHO	Carb	0	0	0	0	0	0	0	0	1.41679e+06	0	1.4469e+06	0	1.69159e+06	0	0	0	1.59423e+06	0	1.62328e+06	0	2176350	0	0	0	0	0	0	0	0	0
339.049	CHOP	Carb	0	0	0	0	0	0	0	0	0	0	4.67228e+06	0	0	0	0	0	0	4119279	0	0	0	0	0	0	0	0	0	0	0	0
339.051	CHONS	Carb	0	0	0	0	0	0	0	0	0	0	0	0	0	0	0	0	0	0	0	0	0	0	0	1.81297e+06	0	0	0	0	0	0
339.06	CHONP	Carb	0	0	0	0	0	0	0	0	0	0	4747040	0	0	0	0	0	0	2178291	0	0	0	0	0	0	0	0	0	0	0	0
339.075	CHOS	Carb	0	0	0	0	0	0	0	0	0	0	0	0	0	0	0	0	0	0	0	0	0	0	0	0	0	0	0	1.44049e+06	0	0
339.085	CHOP	Carb	0	0	0	0	2.24045e+06	0	0	0	0	0	28676904	0	0	0	0	0	0	6813436	0	0	0	0	0	0	0	0	0	0	0	1.74011e+06
340.063	CHONP	Carb	0	0	0	0	0	0	0	0	0	0	0	0	0	0	0	0	0	0	0	0	0	0	0	0	0	0	0	0	0	0
340.088	CHOP	Carb	0	0	0	0	0	0	0	0	0	0	3463270	0	0	0	0	0	0	0	0	0	0	0	0	0	0	0	0	0	0	0
341.01	CHOSP	Carb	0	0	0	0	0	0	0	0	0	0	3.5547e+06	0	0	0	0	0	0	0	0	0	0	0	0	0	0	0	0	0	0	0
341.064	CHOP	Carb	0	0	0	0	0	0	0	0	0	0	8121758	0	0	0	0	0	0	2.80671e+06	0	0	0	0	0	0	0	0	0	0	0	0
341.091	CHOS	Carb	0	0	0	0	0	1.72462e+06	0	1.73197e+06	0	1938821	0	0	0	0	0	0	0	0	0	0	0	1.58785e+06	1.6583e+06	7160921	3.07824e+06	0	3.6756e+06	0	0	0
341.101	CHOP	Carb	0	0	0	0	0	0	0	0	0	0	15611305	0	0	0	0	0	0	3.32999e+06	0	0	1.43559e+06	0	1375423	0	0	0	0	0	0	0
342.006	CHONSP	Carb	0	0	0	0	0	0	0	0	0	0	1.97038e+06	0	0	0	0	0	0	0	0	0	0	0	0	0	0	0	0	0	0	0
342.068	CHOP	Carb	0	0	0	0	0	0	0	0	0	0	1631969	0	0	0	0	0	0	0	0	0	0	0	0	0	0	0	0	0	0	0
342.094	CHOS	Carb	0	0	0	0	0	0	0	0	0	0	0	0	0	0	0	0	0	0	0	0	0	0	0	1668874	0	0	1.39828e+06	0	0	0
342.096	CHONP	Carb	0	0	0	0	0	0	0	0	0	0	0	0	0	0	0	0	0	0	0	0	0	0	0	0	0	0	0	0	0	0
342.104	CHOP	Carb	0	0	0	0	0	0	0	0	0	0	2.4307e+06	0	0	0	0	0	0	0	0	0	0	0	0	0	0	0	0	0	0	0
343.08	CHOP	Carb	0	0	0	0	0	0	0	0	0	0	12083241	0	0	0	0	0	0	2.14134e+06	0	0	0	0	0	0	0	0	0	0	0	0
343.091	CHONP	Carb	0	0	0	0	0	0	0	0	0	0	1682221	0	0	0	0	0	0	0	0	0	0	0	0	0	0	0	0	0	0	0
343.116	CHOP	Carb	0	0	0	0	0	0	0	0	0	0	7416885	0	1.36274e+06	0	0	0	0	1.9468e+06	1.50284e+06	0	1.47203e+06	0	0	0	0	0	0	0	1.87066e+06	0
343.124	CHO	Carb	0	0	0	0	0	0	0	0	0	0	0	0	0	0	0	0	0	0	0	0	1.35478e+06	0	0	0	0	0	0	0	0	0
344.005	CHONS	Carb	0	0	0	0	0	0	0	0	0	0	0	0	0	0	0	0	0	0	0	0	0	0	0	0	0	0	0	0	0	0
344.075	CHONP	Carb	0	0	0	0	0	0	0	0	0	0	6.09317e+06	0	0	0	0	0	0	2.25026e+06	0	0	0	0	0	0	0	0	0	0	0	0
344.077	CHONS	Carb	0	0	0	0	0	0	0	0	0	0	0	0	0	0	0	0	0	0	0	0	0	1.64024e+06	0	0	0	0	0	0	0	0
344.083	CHOP	Carb	0	0	0	0	0	0	0	0	0	0	1.5333e+06	0	0	0	0	0	0	0	0	0	0	0	0	0	0	0	0	0	0	0
344.12	CHOP	Carb	0	0	0	0	0	0	0	0	0	0	1.64518e+06	0	0	0	0	0	0	0	0	0	0	0	0	0	0	0	0	0	0	0
345.086	CHOS	Carb	0	0	0	0	0	2.20675e+06	0	0	0	0	0	0	0	0	0	0	0	0	0	0	0	0	0	0	0	0	0	0	0	0
345.096	CHOP	Carb	0	0	0	0	0	0	0	0	0	0	3231422	0	0	0	0	0	0	0	0	0	0	0	0	0	0	0	0	0	0	0
345.122	CHOS	Carb	0	0	0	0	0	0	0	0	0	1.60787e+06	0	0	0	0	0	1.78842e+06	0	0	0	0	0	0	0	0	0	0	0	0	0	0
347.003	CHOSP	Carb	0	0	0	0	0	0	0	0	0	0	0	0	0	0	0	0	0	0	0	0	0	0	0	0	0	0	0	0	0	0
348.974	CHOSP	Carb	0	0	0	0	0	0	0	0	0	0	0	0	0	0	0	0	0	0	0	0	0	0	0	0	0	0	0	0	0	0
349.114	CHO	Carb	4619286	1579913	0	5221392	30888732	5.94933e+06	15715155	5826770	13875564	3.7458e+06	24784890	4794511	28033328	9341832	15875786	4.68722e+06	5052170	2.26862e+06	10209138	1836477	9849659	0	0	0	0	0	0	4756992	8585315	4.3884e+06
350.117	CHO	Carb	0	0	0	0	3.83694e+06	0	1.65517e+06	0	2.41784e+06	0	3.55976e+06	0	3.71265e+06	1.5519e+06	2.25174e+06	0	0	0	2.04198e+06	0	1.86482e+06	0	0	0	0	0	0	0	1.38737e+06	0
351.13	CHO	Carb	22539828	12660166	4.40972e+06	18554592	42530048	20205136	39230896	15524798	28908526	82846400	33079972	5516195	59499500	15761085	26636538	74551376	51777868	45120768	100632976	22201904	151365040	0	0	0	0	0	0	32998654	70263408	7.14885e+06
352.133	CHO	Carb	2.90438e+06	2109669	0	3.28916e+06	5990895	3.11237e+06	4539102	2676533	4.23762e+06	8956960	4441082	0	8052039	2.26671e+06	4.02383e+06	9138628	8231534	6566558	13453984	3.34935e+06	18347746	0	0	0	0	0	0	4.54618e+06	8815473	1.39768e+06
353.039	CHONP	Carb	0	0	0	0	0	0	0	0	0	0	3.14091e+06	0	0	0	0	0	0	1.87804e+06	0	0	0	0	0	0	0	0	0	0	0	0
353.064	CHOP	Carb	0	0	0	0	3.82741e+06	0	0	0	0	0	86091064	0	0	0	0	0	0	9668641	0	0	0	0	0	0	0	0	0	0	0	0
353.145	CHO	Carb	0	0	0	0	0	0	0	0	0	0	0	0	0	0	0	0	0	0	0	0	0	0	0	0	1.44053e+06	0	0	0	0	0
354.06	CHONP	Carb	0	0	0	0	0	0	0	0	0	0	0	0	0	0	0	0	0	0	0	0	0	0	0	0	0	0	0	0	0	0
354.068	CHOP	Carb	0	0	0	0	0	0	0	0	0	0	9438863	0	0	0	0	0	0	0	0	0	0	0	0	0	0	0	0	0	0	0
355.01	CHONP	Carb	0	0	0	0	0	0	0	0	0	0	0	0	0	0	0	0	0	0	0	0	0	1.42682e+06	0	0	0	0	0	0	0	0
355.026	CHOSP	Carb	0	0	0	0	0	0	0	0	0	0	4.49327e+06	0	0	0	0	0	0	0	0	0	0	0	0	0	0	0	0	0	0	0
355.044	CHOP	Carb	0	0	0	0	0	0	0	0	0	0	2.11094e+06	0	0	0	0	0	0	1.40554e+06	0	0	0	0	0	0	0	0	0	0	0	0
355.08	CHOP	Carb	0	0	0	0	1.58072e+06	0	0	0	0	0	36481004	0	0	0	0	0	0	5697392	0	0	0	0	0	0	0	0	0	0	0	0
356.083	CHOP	Carb	0	0	0	0	0	0	0	0	0	0	4.44346e+06	0	0	0	0	0	0	0	0	0	0	0	0	0	0	0	0	0	0	0
357.059	CHOP	Carb	0	0	0	0	0	0	0	0	0	0	6810261	0	0	0	0	0	0	2.3047e+06	0	1.68075e+06	0	0	0	0	0	0	0	0	0	0
357.096	CHOP	Carb	0	0	0	0	0	0	0	0	0	0	12712609	0	0	0	0	0	0	2.51463e+06	0	0	0	0	0	0	0	0	0	0	0	0
357.104	CHO	Carb	0	0	0	0	0	0	0	0	0	0	0	0	0	0	0	0	0	0	0	0	0	0	0	0	0	0	0	0	0	0
357.107	CHONP	Carb	0	1715337	0	1.36862e+06	2.4726e+06	2900089	0	0	0	0	42322596	0	0	0	0	0	0	18020046	0	0	0	0	1.92326e+06	0	2.30568e+06	0	0	1.6717e+06	0	4219479
358.11	CHONP	Carb	0	0	0	0	0	0	0	0	0	0	4.16154e+06	0	0	0	0	0	0	2.28723e+06	0	0	0	0	0	0	0	0	0	0	0	0
358.987	CHONSP	Carb	2.47355e+06	4.54623e+06	21303858	9077189	1.50487e+06	0	91006752	1.99201e+06	44606936	2.94541e+06	0	3122142	55766692	0	61413832	5125155	0	0	4.04638e+06	3.60698e+06	2869078	0	1.53178e+06	5.03126e+06	2760636	2.5162e+06	0	0	4788825	0
359.011	CHOS	Carb	0	0	0	0	0	0	0	0	0	0	0	0	0	0	0	0	0	0	0	0	0	0	0	0	0	0	0	0	0	0
359.065	CHOS	Carb	0	0	0	0	0	0	1.60594e+06	0	0	0	0	0	1.6857e+06	0	0	0	0	0	0	0	0	0	0	0	0	0	0	0	0	0
359.075	CHOP	Carb	0	0	0	0	0	1.40727e+06	0	0	0	0	4.50696e+06	0	0	0	0	0	0	1.36822e+06	0	0	0	0	0	0	0	0	0	0	0	0
359.102	CHOS	Carb	1763433	0	0	0	0	0	0	0	0	1.35966e+06	2.29359e+06	0	0	0	0	2.23394e+06	0	0	0	0	0	0	0	0	0	0	0	0	2.14847e+06	0
359.111	CHOP	Carb	0	0	0	0	0	0	0	0	0	0	5246298	0	0	0	0	0	0	1.9738e+06	0	0	0	0	0	0	0	0	0	0	0	0
359.991	CHONSP	Carb	0	0	1.63605e+06	0	0	0	2.16585e+06	0	2.03139e+06	0	0	0	2.04596e+06	0	2.4394e+06	0	0	0	0	0	0	0	0	0	0	0	0	0	0	0
360.991	CHOSP	Carb	0	0	0	0	0	0	0	0	0	0	0	0	0	0	0	0	0	0	0	0	0	0	0	0	0	0	0	0	0	0
361.091	CHOP	Carb	0	0	0	0	0	0	0	0	0	0	0	0	0	0	0	1.59371e+06	0	0	0	0	0	0	0	0	0	1.48614e+06	0	0	0	0
364.95	CHOS	Carb	0	0	0	0	0	0	0	0	0	0	0	0	0	0	0	0	0	0	0	0	0	0	0	0	0	0	0	0	0	0
367.08	CHOP	Carb	2.09677e+06	2405410	0	0	1.5007e+06	0	0	0	0	1.89867e+06	11040798	0	3.65508e+06	0	2.12355e+06	2.57304e+06	0	5.28887e+06	1.39201e+06	5030315	1.87174e+06	0	0	0	0	0	0	2.0361e+06	8235643	0
367.125	CHO	Carb	11650697	5.47435e+06	0	8.30998e+06	31302694	9255951	13027606	7.43713e+06	10440699	16050366	25663534	6785188	16800184	12722460	8399662	16656641	10060741	11339710	20954010	7481785	31193486	0	0	0	0	0	0	13720981	24691334	3573860
368.128	CHO	Carb	1.38049e+06	0	0	0	4.69635e+06	1.47441e+06	1.66997e+06	0	2.18808e+06	1.74442e+06	3.41441e+06	1.72063e+06	2.51829e+06	2.03539e+06	0	2.49615e+06	0	1.61598e+06	2779848	1.56875e+06	4440786	0	0	0	0	0	0	1.77386e+06	3.47841e+06	0
369.059	CHOP	Carb	0	0	0	0	0	0	0	0	0	0	36321992	0	0	0	0	0	0	3.7824e+06	0	0	0	0	0	0	0	0	0	0	0	0
369.086	CHOS	Carb	0	0	0	1.73299e+06	0	1.60811e+06	0	0	0	2.89778e+06	0	0	0	0	0	2.06903e+06	1.78586e+06	4807439	0	0	0	0	0	0	0	0	0	0	0	0
369.096	CHOP	Carb	0	0	0	0	0	0	0	0	0	0	9976531	0	0	0	0	0	0	2593043	0	0	0	0	0	0	0	0	0	0	0	0
370.062	CHOP	Carb	0	0	0	0	0	0	0	0	0	0	4.16464e+06	0	0	0	0	0	0	0	0	0	0	0	0	0	0	0	0	0	0	0
370.099	CHOP	Carb	0	0	0	0	0	0	0	0	0	0	1.7987e+06	0	0	0	0	0	0	0	0	0	0	0	0	0	0	0	0	0	0	0
371.014	CHONSP	Carb	0	0	0	0	0	0	7.28623e+06	0	0	0	0	0	7687914	0	0	0	0	0	0	0	0	0	0	0	0	0	0	0	0	0
371.075	CHOP	Carb	0	0	0	0	0	0	0	0	0	0	8795511	0	0	0	0	0	0	0	0	0	0	0	0	0	0	0	0	0	0	0
371.111	CHOP	Carb	0	0	0	0	0	0	0	0	0	0	9463172	0	0	0	0	0	0	0	0	0	0	0	0	0	0	0	0	0	0	0
371.998	CHONSP	Carb	0	0	0	0	0	0	0	0	0	0	0	0	0	1.39803e+06	0	0	0	0	0	0	0	0	0	0	0	0	0	0	0	0
372.027	CHONSP	Carb	0	0	0	0	0	0	0	0	0	0	0	0	0	0	0	0	0	0	0	0	0	0	0	0	0	0	0	0	0	0
372.036	CHONP	Carb	0	0	0	0	0	0	0	0	0	0	0	0	0	0	0	0	0	0	1.4552e+06	0	0	0	0	0	0	0	0	0	0	0
372.115	CHOP	Carb	0	0	0	0	0	0	0	0	0	0	0	0	0	0	0	0	0	0	0	0	0	0	0	0	0	0	0	0	0	0
373.001	CHONSP	Carb	0	0	0	0	0	0	0	0	0	0	0	0	0	0	6932997	0	0	0	0	0	0	0	0	0	0	0	1.94375e+06	0	0	0
373.031	CHONSP	Carb	0	0	0	0	0	0	0	0	0	1.9005e+06	0	0	0	0	0	2848354	0	0	2.30466e+06	2.07281e+06	0	0	0	0	0	0	0	0	0	0
373.091	CHOP	Carb	0	1.36274e+06	0	0	0	0	0	0	0	0	12791844	0	0	0	0	0	0	5054915	1374884	0	0	0	0	0	0	0	0	0	0	0
373.102	CHONP	Carb	0	0	0	3.58524e+06	0	3643386	0	0	0	0	0	0	0	1.79887e+06	0	4.29427e+06	0	0	0	2.58534e+06	0	0	0	0	0	2431152	0	0	1.53512e+06	0
373.127	CHOP	Carb	0	0	0	0	0	0	0	0	0	0	2668592	0	0	0	0	0	0	0	0	0	0	0	0	0	0	0	0	0	0	0
374.094	CHOP	Carb	0	0	0	0	0	0	0	0	0	0	1.45317e+06	0	0	0	0	0	0	0	0	0	0	0	0	0	0	0	0	0	0	0
375.007	CHOSP	Carb	0	0	0	0	0	0	2502820	0	1.74779e+06	0	0	0	3.14883e+06	0	1.8909e+06	0	0	0	0	0	0	0	0	0	0	0	0	0	0	0
375.034	CHOSP	Carb	0	0	0	0	0	0	0	0	0	0	0	0	0	0	0	0	0	0	0	0	0	0	0	0	0	0	0	0	0	0
375.064	CHONSP	Carb	0	0	0	0	0	0	0	0	0	0	0	0	0	0	0	0	0	0	0	0	0	0	0	0	0	0	0	0	0	0
375.133	CHOS	Carb	0	0	0	0	0	0	0	0	0	0	1653459	0	0	0	0	0	0	0	0	0	0	0	0	0	0	0	0	0	0	0
376.038	CHOSP	Carb	0	0	0	0	0	0	0	0	0	0	0	0	0	0	0	0	0	0	0	0	0	0	0	0	0	0	0	0	0	0
376.102	CHONP	Carb	0	0	0	0	0	0	0	0	0	0	0	0	0	0	0	0	0	0	0	0	0	0	0	0	0	0	0	1.70167e+06	0	0
377.059	CHOSP	Carb	0	0	0	0	0	0	0	0	1.75938e+06	0	0	0	0	0	0	0	0	0	0	0	0	0	0	0	0	0	0	0	0	0
379.08	CHOP	Carb	0	2.59694e+06	0	0	1.66782e+06	0	0	0	0	2.56126e+06	4.29822e+06	0	0	0	0	3122621	0	4434815	2.14315e+06	3.62297e+06	0	0	0	0	0	0	0	0	3.83658e+06	2.51389e+06
380.075	CHONP	Carb	0	0	0	0	0	0	0	0	0	0	0	0	0	0	0	0	0	0	0	0	0	0	0	0	0	0	0	0	0	0
381.086	CHOS	Carb	0	0	0	0	0	0	0	0	0	1.89556e+06	0	0	0	0	0	0	0	0	0	3.47305e+06	0	0	0	0	0	0	0	0	0	2.61865e+06
381.096	CHOP	Carb	5.82165e+06	4.94506e+06	2518296	0	1.93074e+06	0	0	0	0	1.93525e+06	9054847	0	0	0	0	1.82778e+06	0	4.99985e+06	1.7618e+06	13384350	2214712	0	0	0	0	0	0	5.43804e+06	35840184	2.05596e+06
381.14	CHO	Carb	0	0	0	0	0	0	0	0	0	0	3.51195e+06	0	1.69366e+06	0	0	0	1.32999e+06	0	1385498	1.38795e+06	1.73908e+06	0	0	0	0	0	0	1.45214e+06	2172098	0
382.054	CHONP	Carb	0	0	0	0	0	0	0	0	0	0	1534388	0	0	0	0	0	0	0	0	0	0	0	0	0	0	0	0	0	0	0
382.089	CHOS	Carb	0	0	0	0	0	0	0	0	0	0	0	0	0	0	0	0	0	0	0	0	0	0	0	0	0	0	0	0	0	0
382.099	CHOP	Carb	0	0	0	0	0	0	0	0	0	0	0	0	0	0	0	0	0	0	0	2.64136e+06	0	0	0	0	0	0	0	0	5948863	0
383.075	CHOP	Carb	0	0	0	0	0	0	0	0	0	0	6573306	0	0	0	0	0	0	4234674	0	0	0	0	0	0	0	0	0	0	0	0
383.076	CHONS	Carb	0	0	0	0	0	0	0	0	0	0	0	0	0	0	0	0	0	0	0	0	0	1.44611e+06	0	0	0	0	0	0	0	0
383.102	CHOS	Carb	0	0	0	0	0	0	0	0	0	0	0	0	0	0	0	0	0	0	0	2.1993e+06	0	0	0	0	0	0	0	0	0	0
383.111	CHOP	Carb	0	0	0	0	0	0	0	0	0	0	8486149	0	0	0	0	0	0	3.20915e+06	0	0	1.52467e+06	0	0	0	0	0	0	0	0	0
384.114	CHOP	Carb	0	0	0	0	0	0	0	0	0	0	1438019	0	0	0	0	0	0	0	0	0	0	0	0	0	0	0	0	0	0	0
385.011	CHONSP	Carb	0	0	0	0	0	0	0	1.67173e+06	0	0	0	0	0	0	0	0	0	0	1378192	1.39987e+06	0	0	0	0	0	0	1.64349e+06	0	3.48179e+06	0
385.036	CHOSP	Carb	0	0	0	0	0	0	0	0	0	0	0	0	0	0	0	0	0	1.85975e+06	0	0	0	0	0	0	0	0	0	0	0	0
385.081	CHOS	Carb	0	0	0	0	0	0	0	0	0	0	0	0	0	0	0	0	0	0	0	0	0	0	0	0	0	0	1.4295e+06	0	0	0
385.091	CHOP	Carb	0	0	0	0	2.28609e+06	0	0	0	0	0	9529206	0	0	0	0	0	0	2.13317e+06	0	0	0	0	0	0	0	0	0	0	0	0
385.127	CHOP	Carb	0	0	0	0	0	1.58377e+06	0	0	0	0	13115265	0	0	0	0	0	1.3204e+06	5.74893e+06	2.42143e+06	0	1.55245e+06	0	0	0	1.55119e+06	0	0	0	1.73079e+06	1.48084e+06
386.13	CHOP	Carb	0	0	0	0	0	0	0	0	0	0	1.98034e+06	0	0	0	0	0	0	0	0	0	0	0	0	0	0	0	0	0	0	0
387.042	CHOS	Carb	0	0	0	0	0	0	0	0	0	0	0	0	1804757	0	0	0	0	0	0	0	0	0	0	0	0	0	0	0	0	0
387.06	CHOS	Carb	0	0	0	0	0	0	0	0	0	0	2.45807e+06	0	0	0	0	0	0	1.58069e+06	0	0	0	0	0	0	0	0	0	0	0	0
387.07	CHOP	Carb	0	0	0	0	0	0	0	0	0	0	7.44905e+06	0	0	0	0	0	0	0	0	0	0	0	0	0	0	0	0	0	0	0
387.106	CHOP	Carb	1.92236e+06	0	0	2.1903e+06	3.20515e+06	2.39526e+06	0	2.01648e+06	0	4.55967e+06	8800741	0	0	0	0	4.35387e+06	3.74508e+06	6.25552e+06	6877936	0	9249470	0	0	0	0	0	0	2.78181e+06	5.39109e+06	0
387.143	CHOP	Carb	0	0	0	0	0	0	0	0	0	0	4.47538e+06	0	0	0	0	0	0	1.518e+06	0	0	0	0	0	0	0	0	0	0	0	3217579
388.109	CHOP	Carb	0	0	0	0	0	0	0	0	0	0	0	0	0	0	0	0	0	0	0	0	1.53318e+06	0	0	0	0	0	0	0	0	0
389.076	CHOS	Carb	0	0	0	0	0	0	1.85308e+06	0	0	0	0	0	0	0	0	0	0	0	0	0	0	0	0	0	0	0	0	0	0	0
389.086	CHOP	Carb	0	0	0	0	0	0	0	0	0	0	2882110	0	0	0	0	0	0	0	0	0	0	0	0	0	0	0	0	0	0	0
389.112	CHOS	Carb	0	0	0	0	0	2827727	0	0	0	0	0	0	0	0	0	0	0	0	2.07749e+06	0	0	0	0	0	0	0	0	0	0	0
389.122	CHOP	Carb	0	0	0	0	0	0	0	0	0	0	0	0	0	0	0	0	0	0	0	0	0	0	0	0	0	0	0	0	0	0
391.101	CHOP	Carb	0	0	0	0	2.86882e+06	0	0	0	0	0	18966164	0	0	0	0	0	0	4238116	0	0	0	0	0	0	0	0	0	0	0	0
391.128	CHOS	Carb	0	0	0	0	0	0	0	0	0	0	2.3871e+06	0	0	0	0	0	0	2.00273e+06	0	0	0	0	0	0	0	0	0	0	0	0
392.105	CHOP	Carb	0	0	0	0	0	0	0	0	0	0	2.84767e+06	0	0	0	0	0	0	0	0	0	0	0	0	0	0	0	0	0	0	0
395.075	CHOP	Carb	0	2312890	0	0	2.51817e+06	0	1.6145e+06	2.18631e+06	0	6.67871e+06	7205636	0	2.04836e+06	0	3685996	9845077	0	6243887	3.08317e+06	9990883	2.18279e+06	0	0	0	1.47532e+06	0	0	2.58048e+06	10651492	1.66057e+06
396.078	CHOP	Carb	0	0	0	0	0	0	0	0	0	0	0	0	0	0	0	1.90425e+06	0	0	0	0	0	0	0	0	0	0	0	0	1.90015e+06	0
398.122	CHONP	Carb	0	0	0	0	0	0	0	0	0	0	1.51354e+06	0	0	0	0	0	0	0	0	0	0	0	0	0	0	0	0	0	0	0
399.096	CHOS	Carb	0	0	0	0	0	1.96293e+06	0	0	0	0	0	0	0	0	0	0	0	0	0	0	0	0	0	0	0	0	0	0	0	0
399.106	CHOP	Carb	0	0	0	0	0	0	0	0	0	0	7651149	0	0	0	0	0	0	2949342	0	0	0	0	0	0	0	0	0	0	0	0
400.065	CHONP	Carb	0	0	0	0	0	0	0	0	0	0	0	0	0	0	0	0	0	0	0	0	0	0	0	0	0	0	0	0	0	1.46142e+06
401.085	CHOP	Carb	0	0	0	0	0	0	0	0	0	0	8585558	0	0	0	0	0	0	2.66676e+06	0	0	0	0	0	0	0	0	0	0	0	0
401.097	CHONP	Carb	0	0	0	0	0	0	0	0	0	0	0	0	0	0	0	0	0	3.14804e+06	0	0	0	0	0	0	0	0	0	0	0	0
401.112	CHOS	Carb	0	0	0	2.31977e+06	0	6.06125e+06	0	1476258	0	0	0	2135462	0	0	0	0	0	0	1.84212e+06	0	0	0	0	0	0	0	0	2.3609e+06	0	0
401.122	CHOP	Carb	0	0	0	0	0	0	0	0	0	0	6337887	0	0	0	0	0	0	0	0	0	0	0	0	0	0	0	0	0	0	0
401.141	CHON	Carb	0	0	0	0	0	0	0	0	0	0	0	0	1.6748e+06	0	0	0	0	0	0	0	0	0	0	0	0	0	0	0	0	0
402.115	CHOS	Carb	0	0	0	0	0	1.90944e+06	0	0	0	0	0	0	0	0	0	0	0	0	0	0	0	0	0	0	0	0	0	0	0	0
402.125	CHOP	Carb	0	0	0	0	0	0	0	0	0	0	0	0	0	0	0	0	0	0	0	0	0	0	0	0	0	0	0	0	0	0
403.091	CHOS	Carb	0	0	0	0	0	0	0	0	0	0	0	0	0	0	0	0	0	0	0	0	0	0	0	0	0	0	0	0	0	0
403.138	CHOP	Carb	0	0	0	0	0	0	0	0	0	0	2701158	0	0	0	0	0	0	1.62283e+06	0	0	2.31273e+06	0	0	0	0	0	0	0	0	0
403.146	CHO	Carb	0	0	0	0	0	0	0	0	0	0	0	0	0	0	0	2.59884e+06	0	0	1.88666e+06	0	0	0	0	0	0	0	0	0	0	0
403.157	CHON	Carb	0	0	0	0	0	0	0	0	0	0	0	0	1.41542e+06	0	0	0	0	0	0	0	0	0	0	0	0	0	0	0	0	0
404.096	CHONP	Carb	0	0	0	0	0	0	0	0	0	0	0	0	0	0	0	0	0	0	0	0	0	0	0	0	0	0	0	0	0	0
407.078	CHOSP	Carb	0	0	0	0	0	0	0	0	0	0	0	0	0	0	0	0	0	0	0	0	0	0	0	0	0	0	0	0	0	0
409.09	CHOP	Carb	0	0	0	0	0	0	0	0	0	0	6591786	0	0	0	0	6.72944e+06	0	5542137	0	3.42633e+06	0	0	0	0	0	0	0	0	2.84331e+06	0
410.086	CHONP	Carb	0	0	0	0	0	0	0	0	0	0	0	0	0	0	0	0	0	0	0	0	0	0	0	0	0	0	0	0	0	0
410.094	CHOP	Carb	0	0	0	0	0	0	0	0	0	0	0	0	0	0	0	0	0	0	0	0	0	0	0	0	0	0	0	0	0	0
410.094	CHON	Carb	0	0	0	0	0	0	0	0	0	0	0	0	0	0	0	0	0	0	0	0	0	0	0	0	0	0	0	0	0	0
411.07	CHOP	Carb	0	0	0	0	0	0	0	0	0	0	7992069	0	0	0	0	0	0	6.85434e+06	0	0	0	0	0	0	0	0	0	0	0	0
411.089	CHONP	Carb	0	0	0	0	0	0	0	0	0	0	0	0	0	0	0	0	0	0	0	0	0	0	0	0	0	0	0	0	0	0
411.106	CHOP	Carb	0	2.18187e+06	0	0	2.56107e+06	0	2.13316e+06	0	0	25496958	6638350	0	4.30327e+06	0	7.80532e+06	42123376	2097862	6180560	14510923	12223539	4974357	0	0	0	0	0	0	0	8577251	3.285e+06
411.108	CHONS	Carb	0	0	0	0	0	0	0	0	0	0	0	0	0	0	0	0	0	0	0	0	0	1.81755e+06	0	0	0	0	0	0	0	0
412.031	CHONP	Carb	0	0	0	0	0	0	0	0	0	0	0	0	0	0	0	0	0	0	0	0	0	0	0	0	0	0	1.46721e+06	0	0	0
412.101	CHONP	Carb	0	0	0	0	0	0	0	0	0	0	1766906	0	0	0	0	0	0	1.65368e+06	0	0	0	0	0	0	0	0	0	0	0	0
412.11	CHOP	Carb	0	0	0	0	0	0	0	0	0	3.76997e+06	0	0	0	0	1621613	6.91026e+06	0	0	2807861	1.88396e+06	0	0	0	0	0	0	0	0	0	0
413.112	CHOS	Carb	0	0	0	0	0	2.88932e+06	0	0	0	0	0	0	0	0	0	0	0	0	0	0	0	0	0	0	0	0	0	0	0	0
413.122	CHOP	Carb	0	0	0	0	0	0	0	0	0	0	7390443	0	0	0	0	0	0	0	0	0	0	0	0	0	0	0	0	0	0	0
414.081	CHONP	Carb	0	0	0	0	0	0	0	0	0	0	0	0	0	0	0	0	0	0	0	0	0	0	0	0	0	0	0	0	0	0
414.129	CHONP	Carb	0	0	0	0	0	0	0	0	0	0	0	0	0	0	0	0	0	0	0	0	0	0	0	0	0	0	0	0	0	0
415.047	CHOSP	Carb	0	0	0	0	0	0	0	0	0	0	0	0	0	0	0	0	0	3.24564e+06	0	0	0	0	0	0	0	0	0	0	0	0
415.065	CHOP	Carb	0	0	0	0	0	0	0	0	0	0	0	0	0	0	0	0	0	0	0	0	0	0	0	0	0	0	0	0	0	0
415.112	CHONP	Carb	0	0	0	0	0	0	0	0	0	0	2.26169e+06	0	0	0	0	0	0	4683346	0	0	0	0	0	0	0	0	0	0	0	0
415.138	CHOP	Carb	0	0	0	0	0	0	0	0	0	0	5052098	0	0	0	0	0	1487345	0	0	0	2.54347e+06	0	0	0	0	0	0	0	0	0
416.116	CHONP	Carb	0	0	0	0	0	0	0	0	0	0	0	0	0	0	0	0	0	0	0	0	0	0	0	0	0	0	0	0	0	0
416.133	CHONP	Carb	0	0	0	0	0	0	0	0	0	0	0	0	0	0	0	0	0	0	0	0	0	0	0	0	0	0	0	0	0	0
416.141	CHOP	Carb	0	0	0	0	0	0	0	0	0	0	0	0	0	0	0	0	0	0	0	0	0	0	0	0	0	0	0	0	0	0
417.153	CHOP	Carb	0	0	0	0	0	0	0	0	0	0	0	0	0	0	0	0	2.07334e+06	0	2.50898e+06	0	0	0	0	0	0	0	0	0	0	0
419.132	CHOP	Carb	0	0	0	0	0	0	0	0	2.99212e+06	0	0	0	3.7596e+06	0	0	0	0	0	0	0	0	0	0	0	0	0	0	0	0	0
419.16	CHOS	Carb	0	0	0	0	0	0	0	0	0	0	0	0	0	0	0	0	0	0	0	0	0	0	0	0	0	0	0	0	0	0
423.075	CHONS	Carb	0	0	0	0	0	0	0	0	0	0	0	0	0	0	0	0	0	0	0	0	0	0	0	0	0	0	0	0	0	0
425.167	CHO	Carb	0	0	0	0	0	2.26603e+06	2.0146e+06	1.86999e+06	0	11045404	1.78476e+06	1.84635e+06	7.95764e+06	3168050	1.99866e+06	11243879	9095638	9612955	14202777	0	23887224	0	0	0	0	0	0	0	0	0
426.17	CHO	Carb	0	0	0	0	0	0	0	0	0	2.61196e+06	0	0	0	0	0	2.29221e+06	2.11464e+06	1871211	2.64715e+06	0	3.91127e+06	0	0	0	0	0	0	0	0	0
427.065	CHOP	Carb	1.54897e+06	0	0	0	0	0	0	0	0	0	7432547	0	0	0	0	0	0	6.91716e+06	0	0	0	0	0	0	0	0	0	0	0	0
427.101	CHOP	Carb	0	0	0	0	0	0	0	0	0	0	4474219	0	0	0	0	0	0	2.58001e+06	0	0	0	0	0	0	0	0	0	0	0	0
428.068	CHOP	Carb	0	0	0	0	0	0	0	0	0	0	0	0	0	0	0	0	0	0	0	0	0	0	0	0	0	0	0	0	0	0
428.144	CHONP	Carb	0	0	0	0	0	0	0	0	0	0	3.72284e+06	0	0	0	0	0	0	2.01703e+06	0	0	0	0	0	0	0	0	0	0	0	0
429.081	CHOP	Carb	0	0	0	0	0	0	0	0	0	0	2.76868e+06	0	0	0	0	0	0	0	0	0	0	0	0	0	0	0	0	0	0	0
429.117	CHOP	Carb	0	0	0	0	0	0	0	0	0	0	4714292	0	0	0	0	0	0	0	0	0	0	0	0	0	0	0	0	0	0	0
429.119	CHONS	Carb	0	0	0	0	0	0	0	0	0	0	0	0	0	0	0	0	0	0	0	0	0	2.40479e+06	0	0	0	0	0	0	0	0
429.125	CHO	Carb	0	0	0	0	0	0	0	0	0	0	0	0	0	0	0	0	0	0	0	0	0	0	0	0	0	0	0	0	0	0
431.086	CHOS	Carb	0	0	0	0	0	0	0	0	0	0	2.66418e+06	0	0	0	0	0	0	0	0	0	0	0	0	0	0	0	0	0	0	0
431.096	CHOP	Carb	0	0	0	0	0	0	0	0	0	0	0	0	0	0	0	0	0	0	0	0	0	0	0	0	0	0	0	0	0	0
431.133	CHOP	Carb	0	0	0	0	0	0	0	0	0	0	0	0	0	0	0	0	0	0	0	0	0	0	0	0	0	0	0	0	0	0
432.154	CHONS	Carb	0	0	0	0	0	0	0	0	0	0	0	0	0	0	0	0	0	0	0	0	0	0	0	0	0	0	0	0	0	0
433.148	CHOP	Carb	0	0	0	0	0	0	0	0	0	0	0	0	0	0	0	0	0	0	0	0	0	0	0	0	0	0	0	0	0	0
435.126	CHON	Carb	0	0	0	0	0	0	0	0	0	0	0	0	0	0	0	0	0	0	0	0	0	0	0	0	0	0	0	0	0	0
439.101	CHOP	Carb	2341783	1.92939e+06	0	0	4685168	0	2647665	1452487	2.27418e+06	16995648	5554226	0	3789723	0	3232747	17498054	3.35573e+06	10080829	7.20974e+06	8.13804e+06	7952712	0	0	0	0	0	0	0	6401703	0
440.096	CHONP	Carb	0	0	0	0	0	0	0	0	0	0	1.77795e+06	0	0	0	0	0	0	0	0	0	0	0	0	0	0	0	0	0	0	0
440.105	CHOP	Carb	0	0	0	0	0	0	0	0	0	2.56768e+06	0	0	0	0	0	3088429	0	2.08976e+06	1.65603e+06	0	0	0	0	0	0	0	0	0	0	0
441.08	CHOP	Carb	0	0	0	0	0	0	0	0	0	0	5156360	0	0	0	0	0	0	4.57933e+06	0	0	0	0	0	0	0	0	0	0	0	0
441.117	CHOP	Carb	0	0	0	0	0	0	0	0	0	7.6121e+06	4973073	0	0	0	2.67198e+06	15261843	0	3216398	3.30923e+06	9103028	0	0	0	0	0	0	0	0	2.23249e+06	0
442.077	CHONS	Carb	0	0	0	0	0	0	0	0	0	0	0	0	0	0	0	0	0	0	0	0	0	0	0	0	0	0	0	0	0	0
442.114	CHONS	Carb	0	0	0	0	0	0	0	0	0	0	0	0	0	0	0	0	0	0	0	0	0	0	0	1.55587e+06	0	0	0	0	0	0
442.12	CHOP	Carb	0	0	0	0	0	0	0	0	0	1.62369e+06	0	0	0	0	0	2655990	0	0	0	1.6746e+06	0	0	0	0	0	0	0	0	0	0
443.06	CHOP	Carb	0	0	0	0	0	0	0	0	0	0	2.70692e+06	0	0	0	0	0	0	0	0	0	0	0	0	0	0	0	0	0	0	0
443.132	CHOP	Carb	0	0	0	0	0	0	0	0	0	0	5435383	0	0	0	0	0	0	2.90712e+06	0	0	0	0	0	0	0	0	0	0	0	19599136
444.136	CHOP	Carb	0	0	0	0	0	0	0	0	0	0	0	0	0	0	0	0	0	0	0	0	0	0	0	0	0	0	0	0	0	3582932
445.049	CHOSP	Carb	0	0	0	0	0	0	0	2.08216e+06	0	0	0	0	0	0	0	0	0	0	0	0	0	0	0	0	0	0	0	0	0	0
445.075	CHOP	Carb	0	0	0	0	0	0	0	0	0	0	1749971	0	0	0	0	0	0	0	0	0	0	0	0	0	0	0	0	0	0	0
445.112	CHOP	Carb	0	0	0	0	0	0	0	0	0	0	3451356	0	0	0	0	0	0	0	0	0	0	0	0	0	0	0	0	0	0	0
445.148	CHOP	Carb	0	0	0	0	0	0	0	0	0	0	2764005	0	0	0	0	0	0	2.56918e+06	0	0	0	0	0	0	0	0	0	0	0	0
447.091	CHOP	Carb	0	0	0	0	0	0	0	0	0	0	18938826	0	0	0	0	0	0	0	0	0	0	0	0	0	0	0	0	0	0	0
447.147	CHON	Carb	0	0	0	0	0	0	0	0	1.97206e+06	0	0	0	0	0	0	0	0	0	0	0	0	0	0	0	0	0	0	0	0	0
447.164	CHOP	Carb	0	0	0	0	0	0	0	0	2381150	0	0	0	2.34337e+06	0	0	0	0	0	0	0	0	0	0	0	0	0	0	0	0	0
448.094	CHOP	Carb	0	0	0	0	0	0	0	0	0	0	2.61396e+06	0	0	0	0	0	0	0	0	0	0	0	0	0	0	0	0	0	0	0
449.107	CHOP	Carb	0	0	0	0	0	0	0	0	0	0	26512840	0	0	0	0	0	1.5694e+06	19837918	0	0	0	0	0	0	0	0	0	0	0	0
449.141	CHON	Carb	0	0	0	0	0	0	4.02717e+06	0	0	0	0	0	4204716	0	0	0	0	0	0	2.40284e+06	0	0	0	0	0	0	0	0	0	0
450.11	CHOP	Carb	0	0	0	0	0	0	0	0	0	0	3.41985e+06	0	0	0	0	0	0	2.77425e+06	0	0	0	0	0	0	0	0	0	0	0	0
451.105	CHOSP	Carb	0	0	0	0	0	0	0	0	1.68573e+06	0	0	0	0	0	0	0	0	0	0	0	0	0	0	0	0	0	0	0	0	0
451.112	CHOS	Carb	0	0	0	0	0	0	0	0	0	0	3706827	0	0	0	0	0	0	0	0	0	0	0	0	0	0	0	0	0	0	0
451.122	CHOP	Carb	0	0	0	0	0	0	0	0	0	0	0	0	0	0	0	0	0	0	0	0	0	0	0	0	0	0	0	0	0	0
453.117	CHOP	Carb	2605629	4.06886e+06	0	0	4983490	0	0	3.23849e+06	0	7960485	4421076	0	0	0	0	5969164	3.41805e+06	5662761	5325407	10854009	6689304	0	0	0	0	0	0	0	8457195	0
454.077	CHONS	Carb	0	0	0	0	0	0	0	0	0	0	0	0	0	0	0	0	0	0	0	0	0	1.82349e+06	0	0	0	0	0	0	0	0
454.112	CHONP	Carb	0	0	0	0	0	0	0	0	0	0	0	0	0	0	0	0	0	0	0	1.9346e+06	0	0	0	0	0	0	0	0	0	0
454.12	CHOP	Carb	0	0	0	0	0	0	0	0	0	1.47645e+06	0	0	0	0	0	0	0	0	0	1.63662e+06	1.79344e+06	0	0	0	0	0	0	0	1.50011e+06	0
455.096	CHOP	Carb	0	0	0	0	0	0	0	0	0	0	3.92496e+06	0	0	0	0	0	0	3.11971e+06	0	0	0	0	0	0	0	0	0	0	0	0
455.177	CHO	Carb	0	0	0	4431212	3.81948e+06	1.95224e+06	10138324	4.03395e+06	5832422	4466980	4771825	0	9692858	3724231	6216609	6.08405e+06	3.62931e+06	5.19435e+06	3.7929e+06	0	7.80983e+06	0	0	0	0	0	0	0	0	0
456.093	CHONS	Carb	0	0	0	0	0	0	0	0	0	0	0	0	0	0	0	0	0	0	0	0	0	0	0	0	0	0	0	0	0	0
456.18	CHO	Carb	0	0	0	0	0	0	0	0	0	0	0	0	1.57793e+06	0	0	0	0	0	0	0	0	0	0	0	0	0	0	0	0	0
457.075	CHOP	Carb	0	0	0	0	0	0	0	0	0	0	3.21892e+06	0	0	0	0	0	0	3.12796e+06	0	0	0	0	0	0	0	0	0	0	0	0
457.112	CHOP	Carb	0	0	0	0	0	0	0	0	0	0	3567089	0	0	0	0	0	0	1.93859e+06	0	0	0	0	0	0	0	0	0	0	0	0
457.113	CHONS	Carb	0	0	0	0	0	0	0	0	0	0	0	0	0	0	0	0	0	0	0	0	0	2.33005e+06	0	0	0	0	0	0	0	0
457.148	CHOP	Carb	0	0	0	0	0	1.77418e+06	0	0	0	0	3.72223e+06	0	0	0	0	0	0	0	0	0	0	0	0	0	0	0	0	0	0	21551004
457.156	CHO	Carb	0	0	0	1.86644e+06	0	0	0	0	0	0	0	0	0	0	0	0	0	0	0	0	0	0	0	0	0	0	0	0	0	0
458.072	CHONS	Carb	0	0	0	0	0	0	0	0	0	0	0	0	0	0	0	0	0	0	0	0	0	2.40682e+06	0	0	0	0	0	0	0	0
458.151	CHOP	Carb	0	0	0	0	0	0	0	0	0	0	0	0	0	0	0	0	0	0	0	0	0	0	0	0	0	0	0	0	0	3.71511e+06
459.091	CHOP	Carb	0	0	0	0	0	0	0	0	0	0	0	0	0	0	0	0	0	0	0	0	0	0	0	0	0	0	0	0	0	0
459.117	CHOS	Carb	0	0	0	0	0	0	0	0	0	0	3.12679e+06	0	0	0	0	0	0	0	0	0	0	0	0	0	0	0	0	0	0	0
459.127	CHOP	Carb	0	0	0	0	0	0	0	0	0	0	5.99246e+06	0	0	0	0	0	0	2.92273e+06	0	0	0	0	0	0	0	0	0	0	0	0
459.164	CHOP	Carb	0	0	0	0	0	0	0	0	0	0	2.4525e+06	0	0	0	0	0	0	0	0	0	0	0	0	0	0	0	0	0	0	0
460.123	CHONP	Carb	0	0	0	0	0	0	0	0	0	0	0	0	0	0	0	0	0	0	0	0	0	0	0	0	0	0	0	0	0	0
461.053	CHOSP	Carb	0	0	0	0	0	0	0	0	2312520	0	0	0	0	0	0	0	0	0	0	0	0	0	0	0	0	0	0	0	0	0
461.107	CHOP	Carb	0	0	1.54791e+06	0	3.10697e+06	0	3555504	3.25306e+06	6.75977e+06	17286514	2.81398e+06	0	5.94868e+06	5429150	1.78021e+06	9734158	10368183	16109876	16139466	3899104	38770156	0	0	0	0	0	0	5.06973e+06	4542184	0
461.143	CHOP	Carb	0	0	0	0	0	0	0	0	0	3063672	0	0	0	0	0	3.27579e+06	2.32595e+06	3.56998e+06	4195538	0	0	0	0	0	0	0	0	0	0	0
461.17	CHOS	Carb	0	0	0	0	0	0	0	0	0	0	0	0	0	0	0	0	0	0	0	0	0	0	0	0	0	0	0	0	0	0
461.179	CHOP	Carb	0	0	0	0	0	0	0	0	1.91473e+06	0	0	0	0	0	0	0	0	0	0	1.69803e+06	0	0	0	0	0	0	0	0	0	0
462.11	CHOP	Carb	0	0	0	0	0	0	0	0	1.50182e+06	2534444	0	0	0	0	0	1.9621e+06	1.77034e+06	1.90166e+06	2.86812e+06	0	6.35248e+06	0	0	0	0	0	0	0	0	0
462.165	CHONS	Carb	0	0	0	0	0	0	0	0	0	0	0	0	0	0	0	0	0	0	0	0	0	0	0	0	0	0	0	0	0	0
463.112	CHOS	Carb	0	0	0	0	0	0	0	0	0	0	11070515	0	0	0	0	0	0	0	0	0	0	0	0	0	0	0	0	0	0	0
463.122	CHOP	Carb	0	0	0	0	0	0	0	0	0	0	2651446	0	0	0	0	0	0	0	0	0	0	0	0	0	0	0	0	0	0	0
463.166	CHO	Carb	0	0	0	0	0	0	0	0	0	0	0	0	0	0	0	0	0	0	0	0	0	0	0	0	0	0	0	0	0	0
463.195	CHOP	Carb	0	0	0	0	0	0	0	0	0	0	0	0	0	0	0	0	0	0	0	0	0	0	0	0	0	0	0	0	0	0
464.116	CHOS	Carb	0	0	0	0	0	0	0	0	0	0	2294592	0	0	0	0	0	0	0	0	0	0	0	0	0	0	0	0	0	0	0
465.128	CHOS	Carb	0	0	0	0	0	0	0	0	0	0	3353167	0	0	0	0	0	0	0	0	0	0	0	0	0	0	0	0	0	0	0
468.091	CHONP	Carb	0	0	0	0	0	0	0	0	0	0	1.55773e+06	0	0	0	0	0	0	0	0	0	0	0	0	0	0	0	0	0	0	0
468.128	CHONP	Carb	0	0	0	0	0	0	0	0	0	0	0	0	1.79272e+06	0	0	0	0	0	0	0	0	0	0	0	0	0	0	0	0	0
469.112	CHOP	Carb	2.07146e+06	3.48572e+06	0	0	0	0	0	0	0	387685216	4007542	0	5287409	4.2757e+06	37903840	462650208	5449263	45304460	36158240	50239224	21977432	0	0	0	1.52609e+06	0	0	3550396	18938282	16412064
469.113	CHONS	Carb	0	0	0	0	0	0	0	0	0	0	0	1.91758e+06	0	0	0	0	0	0	0	0	0	0	0	0	0	0	0	0	0	0
470.115	CHOP	Carb	0	0	0	0	0	0	0	0	0	50011152	0	0	0	0	6.27472e+06	74365904	0	7.9943e+06	5.74359e+06	8523641	3.53223e+06	0	0	0	0	0	0	0	3570305	2.63197e+06
471.091	CHOP	Carb	0	0	0	0	0	0	0	0	0	0	2.6569e+06	0	0	0	0	0	0	1.67728e+06	0	0	0	0	0	0	0	0	0	0	0	0
471.127	CHOP	Carb	0	0	0	0	0	0	0	0	0	0	3041932	0	0	0	0	0	0	0	0	0	0	0	0	0	0	0	0	0	0	0
473.107	CHOP	Carb	0	0	0	0	0	0	0	0	0	0	3.215e+06	0	0	0	0	0	0	2.14661e+06	0	0	0	0	0	0	0	0	0	0	0	0
473.143	CHOP	Carb	0	0	0	0	0	0	0	0	0	0	3333790	0	0	0	0	0	0	0	0	0	0	0	0	0	0	0	0	0	0	0
475.159	CHOP	Carb	0	0	0	0	0	0	0	0	0	0	0	0	0	0	0	0	0	0	0	0	0	0	0	0	0	0	0	0	0	0
477.138	CHOP	Carb	0	0	0	0	0	0	0	0	0	0	5.36542e+06	0	0	0	0	0	0	0	0	0	0	0	0	0	0	0	0	0	0	0
478.133	CHONP	Carb	0	0	0	0	0	0	0	0	0	0	0	0	0	0	0	0	0	0	0	0	0	0	0	0	0	0	0	0	0	0
481.112	CHOP	Carb	0	3.43942e+06	1.63587e+06	4922982	4.9024e+06	150914128	0	5369456	0	355574912	3.27336e+06	0	0	2.24072e+06	1.6464e+06	251036016	42537800	145307696	86869064	11840794	195403376	0	0	0	0	0	0	6407717	8588203	0
481.132	CHON	Carb	0	0	0	0	0	0	0	0	1.65577e+06	0	0	0	3.02176e+06	0	0	0	0	0	0	0	0	0	0	0	0	0	0	0	0	0
481.169	CHOP	Carb	0	0	0	0	0	0	0	0	0	0	2550944	0	0	0	0	0	0	0	0	0	0	0	0	0	0	0	0	0	0	0
482.115	CHOP	Carb	0	0	0	0	0	24774004	0	0	0	46900572	0	0	0	0	0	40305164	8190999	23427390	16164101	2.18717e+06	32898788	0	0	0	0	0	0	0	1.94983e+06	0
483.092	CHONS	Carb	0	0	0	0	0	0	0	0	0	0	0	0	0	0	0	0	0	0	0	0	0	0	0	0	0	0	0	0	0	0
483.118	CHOS	Carb	0	0	0	0	0	0	0	0	0	0	0	0	0	0	0	0	0	0	0	0	0	0	0	0	0	0	0	3313223	0	0
483.127	CHOP	Carb	27492132	34549872	34654328	3.76722e+06	8061616	3064478	8578957	2.94038e+06	9211986	60466732	3.63328e+06	0	13897223	2879214	13072620	55296680	12698857	18446928	25445828	223256112	29695836	0	0	0	0	0	0	58964040	226010464	3.33755e+06
484.131	CHOP	Carb	5.67494e+06	7.05972e+06	4977954	0	0	0	1.55202e+06	0	1.94549e+06	10458879	0	0	2858797	0	3.43597e+06	9739080	2.40377e+06	3126621	5.51283e+06	35929788	5166037	0	0	0	0	0	0	10862934	35931700	0
485.107	CHOP	Carb	0	0	0	0	0	0	0	0	0	0	0	0	0	0	0	0	0	0	0	0	0	0	0	0	0	0	0	0	0	0
485.108	CHONS	Carb	0	0	0	0	0	0	0	0	0	0	0	0	0	0	0	0	0	0	0	0	0	0	0	0	0	0	0	0	0	0
485.134	CHOS	Carb	0	0	0	0	0	0	0	0	0	0	0	0	0	0	0	0	0	0	0	3.24129e+06	0	0	0	0	0	0	0	0	0	0
485.143	CHOP	Carb	0	0	0	0	0	0	0	0	0	0	3154021	0	0	0	0	0	0	0	0	0	0	0	0	0	0	0	0	0	0	0
485.151	CHO	Carb	0	0	0	13915406	2.29873e+06	8.22705e+06	0	13914457	2.90274e+06	1.76815e+06	4929127	3134653	0	2.50651e+06	0	0	0	1.92267e+06	1.60441e+06	0	3.92815e+06	9765321	6496600	15027654	6914394	7.34161e+06	7.37296e+06	3024484	0	0
486.074	CHONS	Carb	0	0	0	0	0	0	0	0	0	0	0	0	0	0	0	0	0	0	0	0	0	0	0	0	0	0	0	0	0	0
486.104	CHONS	Carb	0	0	0	2280881	0	0	0	0	0	0	0	1.56667e+06	0	0	0	0	0	0	0	0	0	1.62786e+06	0	1.57402e+06	0	1.73257e+06	0	0	0	0
486.128	CHONS	Carb	0	0	0	0	0	0	0	0	0	0	0	0	0	0	0	0	0	0	1.88696e+06	0	0	0	0	0	0	0	0	0	0	0
486.155	CHO	Carb	0	0	0	2.28243e+06	0	0	0	2431511	0	0	0	0	0	0	0	0	0	0	0	0	0	1.87005e+06	1.52468e+06	2150026	1.61278e+06	1700067	0	0	0	0
487.124	CHONS	Carb	0	0	0	0	0	0	0	0	0	0	1.55743e+06	2407658	0	0	0	0	0	0	0	0	0	0	0	0	0	0	0	0	0	0
487.159	CHOP	Carb	0	0	0	0	0	0	0	0	0	0	2.28563e+06	0	2355362	0	0	0	0	0	1.59659e+06	0	1.96565e+06	0	0	0	0	0	0	0	0	0
489.084	CHOSP	Carb	0	0	0	0	0	0	0	0	2.66741e+06	0	0	0	0	0	0	0	0	0	0	0	0	0	0	0	0	0	0	0	0	0
489.174	CHOP	Carb	0	0	0	0	0	0	0	0	0	1.56499e+06	1.589e+06	0	3.31287e+06	0	0	0	0	0	0	0	0	0	0	0	0	0	0	0	0	0
489.23	CHON	Carb	0	0	0	0	0	0	0	0	0	0	0	0	2.28428e+06	0	0	0	0	0	0	0	0	0	0	0	0	0	0	0	0	0
490.16	CHONS	Carb	0	0	0	0	0	0	0	0	0	0	1.78046e+06	0	0	0	0	0	0	0	0	0	0	0	0	0	0	0	0	0	0	0
491.117	CHOP	Carb	0	0	0	0	0	0	0	0	1.49401e+06	0	0	0	0	0	0	0	0	0	0	0	0	0	0	0	0	0	0	0	0	0
491.154	CHOP	Carb	0	0	0	0	4173743	0	0	0	0	3.02923e+06	0	0	0	0	0	4.19945e+06	2.7427e+06	3.02086e+06	3.28384e+06	0	8868725	0	0	0	0	0	0	0	0	0
491.19	CHOP	Carb	0	0	0	0	0	0	0	0	0	0	0	0	0	0	0	0	0	0	0	0	0	0	0	0	0	0	0	0	0	0
492.15	CHONS	Carb	0	0	0	0	0	0	0	0	0	0	0	0	0	0	0	0	0	0	0	0	0	2.62335e+06	0	0	0	0	0	0	0	0
492.157	CHOP	Carb	0	0	0	0	0	0	0	0	0	0	0	0	0	0	0	0	0	0	0	0	2.20775e+06	0	0	0	0	0	0	0	0	0
492.187	CHONS	Carb	0	0	0	0	0	0	0	0	0	0	0	0	0	0	0	0	0	0	0	0	0	1.59399e+06	0	0	0	0	0	0	0	0
493.169	CHOP	Carb	0	0	0	0	0	0	0	0	0	0	0	0	0	0	0	0	0	0	0	0	0	0	0	0	0	0	0	0	0	0
497.107	CHOP	Carb	0	0	0	0	3.07513e+06	2.50955e+06	2194619	0	0	10170964	3.80226e+06	0	4.28792e+06	0	3.28839e+06	11709672	3.42348e+06	5622593	7485314	5631660	7857939	0	0	0	0	0	0	2.3054e+06	4.47322e+06	1.7085e+06
497.108	CHONS	Carb	0	0	0	0	0	0	0	0	0	0	0	0	0	0	0	0	0	0	0	0	0	0	0	0	0	0	0	0	0	0
498.11	CHOP	Carb	0	0	0	0	0	0	0	0	0	1.90189e+06	0	0	0	0	0	1.93735e+06	0	0	1.76235e+06	1.87427e+06	1.60249e+06	0	0	0	0	0	0	0	0	0
499.087	CHONS	Carb	0	0	0	0	0	0	0	0	0	0	0	0	0	0	0	0	0	0	0	0	0	0	0	0	0	0	0	0	0	0
499.122	CHOP	Carb	0	2.54427e+06	0	0	1.79871e+06	0	0	0	0	4484155	4209178	0	0	0	1.88959e+06	6389429	0	6.65005e+06	0	5726230	0	0	0	0	0	0	0	2.63963e+06	6.57494e+06	0
499.124	CHONS	Carb	0	0	0	0	0	0	0	0	0	0	0	0	0	0	0	0	0	0	0	0	0	1.73886e+06	0	0	0	0	0	0	0	0
499.167	CHO	Carb	0	0	0	0	0	0	0	0	0	0	0	0	0	0	0	0	0	0	0	0	0	0	1.57204e+06	2.81486e+06	0	0	0	0	0	0
500.126	CHOP	Carb	0	0	0	0	0	0	0	0	0	0	0	0	0	0	0	0	0	0	0	0	0	0	0	0	0	0	0	0	0	0
500.17	CHO	Carb	0	0	0	0	0	0	0	0	0	0	0	0	0	0	0	0	0	0	0	0	0	0	0	0	0	0	0	0	0	0
501.102	CHOP	Carb	0	0	0	0	0	0	0	0	0	0	0	0	0	0	0	0	0	2.47965e+06	0	0	0	0	0	0	0	0	0	0	0	0
501.109	CHO	Carb	0	0	0	0	0	0	0	0	0	0	0	0	0	0	0	0	0	0	0	0	0	0	0	0	0	0	0	0	0	1.50315e+06
501.138	CHOP	Carb	0	0	0	0	0	0	0	0	0	0	10633098	0	0	0	0	0	0	3.8426e+06	0	0	0	0	0	0	0	0	0	0	0	0
502.141	CHOP	Carb	0	0	0	0	0	0	0	0	0	0	2.28204e+06	0	0	0	0	0	0	0	0	0	0	0	0	0	0	0	0	0	0	0
503.117	CHOP	Carb	3.43327e+06	8.16469e+06	1.94621e+06	0	0	4.77023e+06	3.55621e+06	2384860	5418689	52672544	1.92176e+06	0	9921539	8687681	2.97655e+06	31961736	15804042	43715428	20861784	10631950	58813280	0	0	0	0	0	0	10994147	5120795	0
503.154	CHOP	Carb	0	0	0	0	0	0	0	0	0	0	7004392	0	0	0	0	0	0	0	0	0	0	0	0	0	0	0	0	0	0	0
503.199	CHO	Carb	2021699	1.97744e+06	1.68511e+06	0	2.37345e+06	0	2.81562e+06	1.8716e+06	3.50485e+06	23478322	0	0	5976088	0	3.57919e+06	34714268	4.64822e+06	11529074	11269989	5.62512e+06	15194992	0	0	0	0	0	0	2.58533e+06	6.78737e+06	0
504.04	CHONSP	Carb	0	0	0	0	0	0	0	0	0	0	0	0	0	0	0	0	0	0	0	0	0	2326825	0	0	0	0	0	0	0	0
504.121	CHOP	Carb	0	0	0	0	0	0	0	0	1.47909e+06	7921949	0	0	2476296	0	0	5671819	3.06572e+06	7334911	4.92133e+06	2137556	10351655	0	0	0	0	0	0	2.05172e+06	0	0
505.043	CHONSP	Carb	0	0	0	0	0	0	0	0	0	0	0	0	0	0	0	0	0	0	0	0	0	0	0	1.77802e+06	0	0	0	0	0	0
505.096	CHOP	Carb	0	0	0	0	0	0	0	0	0	0	0	0	0	0	0	0	2.50686e+06	0	0	0	0	0	0	0	0	0	0	0	0	0
505.169	CHOP	Carb	0	0	0	0	1.97744e+06	0	0	0	0	2269225	0	0	0	0	0	0	1.59065e+06	0	2260122	0	6579451	0	0	0	0	0	0	0	0	0
506.173	CHOP	Carb	0	0	0	0	0	0	0	0	0	0	0	0	0	0	0	0	0	0	0	0	1.59406e+06	0	0	0	0	0	0	0	0	0
511.122	CHOP	Carb	0	2.00987e+06	0	8181838	9818076	25607856	5.19542e+06	8.25933e+06	7.03225e+06	44785704	16061870	0	1.96808e+06	0	0	46865152	9096743	17649542	22517782	4.25509e+06	21299684	0	0	0	0	0	0	3.9799e+06	4.03525e+06	0
512.126	CHOP	Carb	0	0	0	2.21827e+06	2.13004e+06	4923185	1.68946e+06	1.90769e+06	0	8704298	3196983	0	0	0	0	10251291	1.80099e+06	3.4949e+06	4.73514e+06	1.51047e+06	4.86982e+06	0	0	0	0	0	0	0	0	0
513.102	CHOP	Carb	0	0	0	0	0	0	0	0	0	0	2.91961e+06	0	0	0	0	0	0	2.11464e+06	0	0	0	0	0	0	0	0	0	0	0	0
513.138	CHOP	Carb	23482812	29918344	20438538	4.62282e+06	8399128	0	8938577	18081998	9852745	5542446	10294974	0	2.33566e+06	0	2.00995e+06	6.8478e+06	1.66351e+06	6222936	4.37074e+06	143143712	4744091	0	0	0	0	0	0	52612968	146063520	2.18094e+06
513.14	CHONS	Carb	0	0	0	0	0	0	0	0	0	0	0	0	0	0	0	0	0	0	0	0	0	0	0	0	0	1.70353e+06	0	0	0	0
513.149	CHOS	Carb	0	0	0	8786408	2.55311e+06	6.71122e+06	0	15415504	0	0	0	0	0	2.04544e+06	0	0	0	0	0	0	3.62281e+06	0	0	0	2427403	0	0	2.9715e+06	0	0
514.141	CHOP	Carb	4750948	5936451	3.04405e+06	0	2.12729e+06	0	2037543	3.7923e+06	2.23489e+06	0	2.47277e+06	0	0	0	0	1.56732e+06	0	0	0	26416108	0	0	0	0	0	0	0	10663895	26943880	0
514.153	CHOS	Carb	0	0	0	0	0	0	0	2506162	0	0	0	0	0	0	0	0	0	0	0	0	0	0	0	0	0	0	0	0	0	0
515.117	CHOP	Carb	0	0	0	0	0	0	0	0	0	0	2.53587e+06	0	0	0	0	0	0	2.20034e+06	0	0	0	0	0	0	0	0	0	0	0	0
515.144	CHOS	Carb	0	0	0	0	0	0	0	0	0	0	0	0	0	0	0	0	0	0	0	0	0	0	0	0	0	0	0	1.79002e+06	3.20869e+06	0
515.153	CHOP	Carb	0	0	0	0	0	0	0	0	0	0	2566079	0	0	0	0	0	0	2.40309e+06	0	0	0	0	0	0	0	0	0	0	0	0
517.051	CHOS	Carb	0	0	0	0	0	0	0	0	1.53705e+06	0	0	0	0	0	0	0	0	0	0	0	0	0	0	0	0	0	0	0	0	0
519.148	CHOP	Carb	0	0	0	0	0	0	0	0	0	0	3.93154e+06	0	0	0	0	0	0	0	0	0	0	0	0	0	0	0	0	0	0	0
521.128	CHOP	Carb	0	0	0	0	0	4994725	0	0	0	0	0	0	0	0	0	0	0	0	0	0	0	0	0	0	0	0	0	0	0	0
521.164	CHOP	Carb	0	0	0	0	0	0	0	0	0	0	3.70136e+06	0	0	0	0	0	0	0	0	0	0	0	0	0	0	0	0	0	0	0
525.138	CHOP	Carb	0	1.67399e+06	0	0	3466407	0	4258216	0	4.02918e+06	4732306	9698306	0	1.75032e+06	0	0	5288641	2.54546e+06	3.42114e+06	3674978	5.03517e+06	5.63549e+06	0	0	0	0	0	0	3.17523e+06	6140728	0
526.135	CHONS	Carb	0	0	0	1.5978e+06	0	0	0	0	0	0	0	0	0	0	0	0	0	0	0	0	0	0	0	0	0	0	0	0	0	0
526.141	CHOP	Carb	0	0	0	0	0	0	0	0	0	0	1.76138e+06	0	0	0	0	0	0	0	0	0	0	0	0	0	0	0	0	0	0	0
526.142	CHOP	Carb	0	0	0	0	0	0	0	0	0	0	0	0	0	0	0	0	0	0	0	0	0	0	0	0	0	0	0	0	1.97889e+06	0
527.117	CHOP	Carb	0	0	0	0	2.51645e+06	0	3.30933e+06	0	3.11193e+06	3.31962e+06	3.13875e+06	0	4.47296e+06	0	6232913	3995885	0	3507254	4297807	3359250	0	2.07697e+06	0	0	0	0	0	0	11672779	0
527.154	CHOP	Carb	4450959	4.31267e+06	2.58167e+06	0	2227689	0	0	0	1866755	0	3.18125e+06	0	0	0	0	0	0	2.64249e+06	0	9848345	0	0	0	0	0	0	0	8270752	17722578	0
527.165	CHOS	Carb	0	0	0	0	0	0	0	0	0	0	0	0	0	0	0	0	0	0	0	0	0	0	0	0	0	0	0	0	0	0
528.121	CHOP	Carb	0	0	0	0	0	0	0	0	0	0	0	0	0	0	1.4823e+06	0	0	0	0	0	0	0	0	0	0	0	0	0	2.52661e+06	0
528.157	CHOP	Carb	0	1.50324e+06	0	0	0	0	0	0	0	0	0	0	0	0	0	0	0	0	0	2648270	0	0	0	0	0	0	0	1.89844e+06	3.98479e+06	0
529.097	CHOP	Carb	0	0	0	0	0	0	0	0	0	0	0	0	0	0	0	0	0	1.68283e+06	0	0	0	0	0	0	0	0	0	0	0	0
529.133	CHOP	Carb	0	0	0	0	0	0	0	0	0	0	0	0	0	0	0	0	0	0	0	0	0	0	0	0	0	0	0	0	0	0
529.169	CHOP	Carb	0	0	0	0	0	0	0	0	0	0	2.27262e+06	0	0	0	0	0	0	0	0	0	0	0	0	0	0	0	0	0	0	0
531.112	CHOP	Carb	0	0	0	0	0	0	0	0	0	0	0	0	0	0	0	1.79486e+06	0	17265890	0	0	0	0	0	0	0	0	0	0	0	0
531.114	CHONS	Carb	0	0	0	0	0	0	0	0	0	0	0	0	0	0	0	0	0	0	0	0	0	0	0	0	0	0	0	0	0	0
531.185	CHOP	Carb	0	0	0	0	0	0	0	0	0	0	2.38748e+06	0	0	0	0	0	0	0	0	0	0	0	0	0	0	0	0	0	0	0
532.116	CHOP	Carb	0	0	0	0	0	0	0	0	0	0	0	0	0	0	0	0	0	2.97806e+06	0	0	0	0	0	0	0	0	0	0	0	0
533.093	CHONS	Carb	0	0	0	0	0	0	0	0	0	0	0	0	0	0	0	0	0	0	0	0	0	3.45365e+06	0	0	0	0	0	0	0	0
533.164	CHOP	Carb	0	0	0	0	0	0	0	0	0	0	1843382	0	0	0	0	0	0	0	0	0	0	0	0	0	0	0	0	0	0	0
533.2	CHOP	Carb	0	0	0	0	0	0	0	0	0	0	3.88473e+06	0	0	0	0	0	0	0	0	0	0	0	0	0	0	0	0	0	0	0
535.143	CHOP	Carb	0	0	0	0	0	0	0	0	0	0	3.22542e+06	0	0	0	0	0	0	0	0	0	0	0	0	0	0	0	0	0	0	0
535.18	CHOP	Carb	0	0	0	0	0	0	0	0	0	0	2469711	0	0	0	0	0	0	0	0	0	0	0	0	0	0	0	0	0	0	0
539.138	CHOP	Carb	0	0	0	0	0	0	0	0	1.68209e+06	0	1.61393e+06	0	1.93857e+06	0	0	0	0	0	0	0	0	0	0	0	0	0	0	0	0	0
539.173	CHON	Carb	0	0	0	0	0	0	0	0	0	0	0	0	0	0	2.13848e+06	0	0	0	0	0	0	0	0	0	0	0	0	0	0	0
541.133	CHOP	Carb	0	0	0	0	0	0	0	0	0	0	3.08299e+06	0	0	0	0	0	0	0	0	0	0	0	0	0	0	0	0	0	0	0
541.135	CHONS	Carb	0	0	0	0	0	0	0	0	0	0	0	0	0	0	0	0	0	0	0	0	0	0	0	0	0	0	0	1.50665e+06	0	0
541.141	CHO	Carb	0	0	0	0	0	0	0	0	0	0	0	0	0	0	0	1.54076e+06	0	0	0	0	0	0	0	0	0	0	0	0	0	0
543.112	CHOP	Carb	0	0	0	0	0	0	0	0	0	0	1764203	0	0	0	0	0	0	53188184	0	0	0	0	0	0	0	0	0	0	0	0
543.148	CHOP	Carb	0	0	0	0	0	0	0	0	0	0	1.95313e+06	0	0	0	0	0	0	0	0	4.33942e+06	0	0	0	0	0	0	0	2.35372e+06	10368634	0
543.17	CHOP	Carb	0	0	0	0	0	0	0	0	0	0	1.70072e+06	0	0	0	0	0	0	0	0	0	0	0	0	0	0	0	0	0	0	0
544.116	CHOP	Carb	0	0	0	0	0	0	0	0	0	0	0	0	0	0	0	0	0	9858677	0	0	0	0	0	0	0	0	0	0	0	0
544.152	CHOP	Carb	0	0	0	0	0	0	0	0	0	0	0	0	0	0	0	0	0	0	0	0	0	0	0	0	0	0	0	0	2.69078e+06	0
545.091	CHOP	Carb	0	0	0	0	0	0	0	0	0	0	0	0	0	0	0	0	0	4.59022e+06	0	0	0	0	0	0	0	0	0	0	0	0
545.128	CHOP	Carb	1721712	6907970	0	0	0	1.8976e+06	0	0	1960979	23775770	2.3987e+06	0	3693603	3.64426e+06	0	25845152	4.10994e+06	24376978	7.5099e+06	7.86009e+06	17524980	0	0	0	0	0	0	6.52391e+06	2.23877e+06	1.62526e+06
545.164	CHOP	Carb	0	0	0	0	0	0	0	0	0	0	2.74891e+06	0	0	0	0	0	0	0	0	0	0	0	0	0	0	0	0	0	0	0
546.131	CHOP	Carb	0	2.08247e+06	0	0	0	0	0	0	0	5528164	0	0	0	0	0	5375569	0	4734638	0	2.08991e+06	3.66418e+06	0	0	0	0	0	0	0	0	0
547.18	CHOP	Carb	0	0	0	0	0	0	0	0	0	0	4915810	0	0	0	0	0	0	0	0	0	0	0	0	0	0	0	0	0	0	0
549.195	CHOP	Carb	0	0	0	0	0	0	0	0	0	0	3388119	0	0	0	0	0	0	0	0	0	0	0	0	0	0	0	0	0	0	0
553.154	CHOP	Carb	0	0	0	0	0	0	0	0	0	0	4238262	0	0	0	0	0	0	2.6756e+06	0	0	0	0	0	0	0	0	0	0	0	0
553.217	CHOS	Carb	0	0	0	0	0	0	0	0	0	0	0	0	0	0	0	0	0	0	0	1.82718e+06	0	0	0	0	0	0	0	0	0	0
555.149	CHOP	Carb	0	0	0	0	0	0	0	0	0	0	0	0	0	0	0	0	0	0	0	2.89287e+06	0	0	0	0	0	0	0	0	2.60215e+06	0
557.128	CHOP	Carb	0	0	0	0	0	0	0	0	0	0	5187727	0	0	0	1.52962e+06	0	0	3.50622e+06	0	2.64294e+06	0	0	0	0	0	0	0	0	2.36403e+06	0
557.14	CHOS	Carb	0	0	0	0	0	0	1.63643e+06	0	0	0	0	0	0	0	0	0	0	0	0	0	0	0	0	0	0	0	0	0	0	0
557.164	CHOP	Carb	0	0	0	0	0	0	0	0	0	0	3054737	0	0	0	0	0	0	5.98635e+06	0	0	0	0	0	0	0	0	0	0	0	0
557.209	CHO	Carb	0	0	0	0	0	0	0	0	0	6.64646e+06	0	0	0	0	0	6.99276e+06	2.38491e+06	4.03461e+06	6554414	0	10459380	0	0	0	0	0	0	0	0	0
558.131	CHOP	Carb	0	0	0	0	0	0	0	0	0	0	0	0	1.73925e+06	0	0	0	0	0	0	0	0	0	0	0	0	0	0	0	0	0
558.212	CHO	Carb	0	0	0	0	0	0	0	0	0	0	0	0	0	0	0	0	0	0	1.50872e+06	0	2222762	0	0	0	0	0	0	0	0	0
559.083	CHOS	Carb	0	0	0	0	0	0	0	0	0	0	0	0	0	0	0	0	0	0	0	0	0	0	0	0	0	0	0	0	0	0
559.143	CHOP	Carb	0	0	0	0	0	0	0	0	0	0	0	0	0	0	0	0	0	0	0	0	0	0	0	1880625	0	0	0	0	0	0
559.151	CHO	Carb	0	2.03875e+06	0	0	0	0	0	0	0	0	0	0	0	0	0	0	0	0	0	0	0	0	0	0	0	0	0	0	0	0
559.18	CHOP	Carb	0	4283360	0	0	2.59385e+06	1.81468e+06	0	0	0	0	44963068	0	0	0	0	0	2289835	207607936	0	0	0	0	0	0	0	0	0	0	0	2.69255e+06
560.183	CHOP	Carb	0	0	0	0	0	0	0	0	0	0	8938802	0	0	0	0	0	0	34519220	0	0	0	0	0	0	0	0	0	0	0	0
561.195	CHOP	Carb	5271317	23157774	0	0	9678997	3.03295e+06	0	0	0	8.18832e+06	97113448	0	0	0	0	20382782	11215155	1000200448	8037425	5.26923e+06	24414104	0	0	0	0	0	0	4.28869e+06	2.94292e+06	11356432
562.199	CHOP	Carb	1.51146e+06	5.14768e+06	0	0	2.05126e+06	0	0	0	0	1.91777e+06	17737116	0	0	0	0	4.03977e+06	2.10469e+06	199874832	1.56222e+06	0	5.84888e+06	0	0	0	0	0	0	0	0	0
565.036	CHOS	Carb	0	0	0	0	0	0	0	0	0	0	0	0	0	0	0	0	0	0	0	0	0	0	0	0	0	0	0	0	0	0
565.072	CHOS	Carb	0	0	0	0	0	0	0	0	0	0	0	0	0	0	0	0	0	0	0	0	0	0	0	0	0	0	0	0	0	0
565.117	CHOP	Carb	0	0	0	0	0	0	0	0	0	0	2.56978e+06	0	0	0	0	0	0	19847588	0	0	0	0	0	0	0	0	0	0	0	0
566.114	CHONSP	Carb	0	0	0	0	0	0	0	0	0	0	0	0	0	0	0	0	0	0	0	0	0	0	0	1.75212e+06	0	0	0	0	0	0
566.121	CHOP	Carb	0	0	0	0	0	0	0	0	0	0	0	0	0	0	0	0	0	4.12412e+06	0	0	0	0	0	0	0	0	0	0	0	0
569.13	CHONS	Carb	0	0	0	0	0	0	0	0	0	0	0	0	0	0	0	0	0	0	0	0	0	0	0	0	0	0	1.43353e+06	0	0	0
569.221	CHOP	Carb	0	0	0	0	0	0	0	0	0	0	1.95508e+06	0	0	0	0	0	0	0	0	0	0	0	0	0	0	0	0	0	0	0
570.133	CHONS	Carb	0	0	0	0	0	0	0	0	0	0	0	0	0	0	0	0	0	0	1.50278e+06	0	0	0	0	0	0	0	0	0	0	0
570.224	CHOP	Carb	0	0	0	0	0	0	0	0	0	0	0	0	0	0	0	0	0	0	0	0	0	0	0	0	0	0	0	0	0	0
571.144	CHOP	Carb	0	0	0	0	0	0	0	0	0	0	0	0	0	0	0	0	0	0	0	0	0	0	0	0	0	0	0	0	0	0
573.123	CHOP	Carb	0	0	0	0	0	0	0	0	0	0	2686919	0	0	0	0	0	0	7584592	0	0	0	0	0	0	0	0	0	0	0	0
573.167	CHO	Carb	0	0	0	0	0	0	0	0	0	0	0	0	2.6555e+06	0	0	0	0	0	0	0	0	0	0	0	0	0	0	0	2.05904e+06	0
574.126	CHOP	Carb	0	0	0	0	0	0	0	0	0	0	0	0	0	0	0	0	0	2.12366e+06	0	0	0	0	0	0	0	0	0	0	0	0
575.146	CHO	Carb	0	0	0	0	0	0	0	0	0	2294492	0	0	0	0	0	3.36899e+06	0	0	0	0	0	0	0	0	0	0	0	0	0	0
575.175	CHOP	Carb	0	0	0	0	0	0	0	0	0	0	3.51236e+06	0	0	0	0	0	0	10124226	0	0	0	0	0	0	0	0	0	0	0	0
576.178	CHOP	Carb	0	0	0	0	0	0	0	0	0	0	0	0	0	0	0	0	0	2.54566e+06	0	0	0	0	0	0	0	0	0	0	0	0
577.065	CHONS	Carb	0	0	0	0	0	0	0	0	0	0	0	0	0	0	0	0	0	0	0	0	0	0	0	0	0	0	0	0	0	0
581.149	CHOP	Carb	0	0	0	0	0	0	0	0	0	0	0	0	0	0	0	0	0	0	0	0	0	0	0	0	0	0	0	0	0	0
585.159	CHOP	Carb	0	0	0	0	0	0	0	0	0	0	1.51093e+06	0	0	0	0	0	0	0	0	0	0	0	0	0	0	0	0	0	0	0
586.121	CHONSP	Carb	0	0	0	0	0	1.65284e+06	0	0	0	0	0	0	0	0	0	0	0	0	0	0	0	0	0	0	0	0	0	0	0	0
587.125	CHONSP	Carb	0	0	0	0	0	1.47917e+06	0	0	0	0	0	0	0	0	0	0	0	0	0	0	0	0	0	0	0	0	0	0	0	0
589.118	CHOP	Carb	0	0	0	0	0	0	0	0	0	0	0	1.76785e+06	0	0	0	0	0	0	0	0	0	0	0	0	0	0	0	0	0	0
589.19	CHOP	Carb	0	0	0	0	0	0	0	0	0	0	2.00878e+06	0	0	0	0	0	0	2.13882e+06	0	0	0	0	0	0	0	0	0	0	0	0
589.192	CHONS	Carb	0	0	0	0	0	0	0	0	0	0	0	1.97419e+06	0	0	0	0	0	0	0	0	0	0	0	0	0	0	1.52644e+06	0	0	0
591.17	CHOP	Carb	0	0	0	0	0	0	0	0	0	0	0	0	0	0	0	0	0	0	0	0	0	2.09845e+06	0	0	0	0	0	0	0	0
591.206	CHOP	Carb	0	0	0	0	0	0	0	0	0	0	1.55934e+06	0	0	0	0	0	0	0	0	0	0	0	0	0	0	0	0	0	0	0
593.077	CHOSP	Carb	0	0	0	0	0	0	0	0	0	0	0	0	0	0	0	0	0	0	0	0	0	0	0	0	0	0	0	0	0	0
595.184	CHON	Carb	0	0	0	0	0	0	0	0	0	0	0	0	0	0	0	0	0	0	0	0	0	0	0	0	0	0	0	0	0	0
595.201	CHOP	Carb	0	0	0	0	0	0	0	0	0	0	0	0	0	0	0	0	0	0	0	0	0	1.94298e+06	0	0	0	0	0	0	0	0
597.09	CHOSP	Carb	0	0	0	0	0	0	0	0	0	0	0	1.70546e+06	0	0	0	0	0	0	0	0	0	0	0	0	0	0	0	0	0	0
597.144	CHOP	Carb	0	0	0	0	0	0	0	0	0	0	0	0	0	0	0	0	0	0	0	0	0	2.16196e+06	0	0	0	0	0	0	0	0
599.124	CHOSP	Carb	0	0	0	0	0	0	0	0	0	0	0	0	0	0	0	0	0	0	0	0	0	1.63856e+06	0	0	0	0	0	0	0	0
601.154	CHOP	Carb	0	0	0	0	0	0	0	0	0	2.26077e+06	0	0	0	0	0	3.90649e+06	0	0	0	0	0	0	0	0	0	0	0	0	0	0
601.162	CHO	Carb	0	0	0	0	0	0	0	0	0	0	0	0	0	0	0	0	0	0	0	0	0	0	0	0	0	0	0	0	0	0
601.163	CHO	Carb	0	0	0	0	0	0	0	0	0	0	0	0	0	0	0	0	0	0	0	0	0	0	0	0	0	0	0	0	0	0
607.164	CHOP	Carb	0	0	0	0	0	0	0	0	0	0	1579047	0	0	0	0	0	0	0	0	0	0	0	0	0	0	0	0	0	0	0
607.201	CHOP	Carb	0	0	0	0	0	0	0	0	0	0	0	0	0	0	0	0	0	0	0	0	0	1.70162e+06	0	0	0	0	0	0	0	0
609.217	CHOP	Carb	0	0	0	0	0	0	0	0	0	0	0	0	0	0	0	0	0	0	0	0	0	0	0	1.59029e+06	0	0	0	0	0	0
611.16	CHOP	Carb	0	0	0	0	0	0	0	0	0	0	0	0	0	0	0	0	0	0	0	0	0	0	0	1.99523e+06	0	0	0	0	0	0
614.127	CHONSP	Carb	0	1.70644e+06	0	0	0	0	0	0	0	0	0	0	0	0	0	1.87445e+06	0	0	0	2.14608e+06	0	0	0	0	0	0	0	3.89701e+06	0	0
615.13	CHONSP	Carb	0	0	0	0	0	0	0	0	0	0	0	0	0	0	0	1949900	0	0	0	0	0	0	0	0	0	0	0	0	0	0
615.17	CHOP	Carb	0	0	0	0	0	0	0	0	0	0	0	0	0	0	0	0	0	0	0	1.44322e+06	0	0	0	0	0	0	0	0	1579491	0
617.194	CHO	Carb	0	0	0	0	0	0	0	0	0	0	0	0	0	0	0	0	0	0	0	0	0	0	0	5.34162e+06	0	0	0	0	0	0
619.201	CHOP	Carb	0	0	0	0	0	0	0	0	0	0	3298433	0	0	0	0	0	0	0	0	0	0	0	0	0	0	0	0	0	0	0
621.217	CHOP	Carb	0	0	0	0	0	0	0	0	0	0	0	0	0	0	0	0	0	0	0	0	0	0	0	0	0	0	0	0	0	0
623.207	CHONP	Carb	0	0	0	0	0	0	0	0	0	0	0	0	0	0	0	0	0	0	0	0	0	0	0	0	0	0	0	0	0	0
625.067	CHOSP	Carb	0	0	0	0	0	0	0	0	0	0	0	0	0	0	0	0	0	0	0	0	0	0	0	0	0	0	0	0	0	0
629.185	CHOP	Carb	0	0	0	0	0	0	0	0	0	0	0	0	0	0	0	0	0	0	0	0	0	0	0	0	0	0	0	0	1450173	0
631.128	CHOP	Carb	0	0	0	0	0	0	0	0	0	0	0	0	0	0	0	0	0	4.19111e+06	0	0	0	0	0	0	0	0	0	0	0	0
633.225	CHO	Carb	0	0	0	0	0	0	0	0	0	0	0	0	0	0	0	0	0	0	0	0	0	0	0	0	0	0	0	0	0	0
635.09	CHONS	Carb	0	0	0	0	0	0	0	0	0	0	0	1.82085e+06	0	0	0	0	0	0	0	0	0	1.59832e+06	0	0	0	0	0	0	0	0
635.196	CHOP	Carb	0	0	0	0	0	0	0	0	0	0	2.40236e+06	0	0	0	0	0	0	0	0	0	0	0	0	0	0	0	0	0	0	0
637.093	CHOS	Carb	0	0	0	0	0	0	0	0	0	0	0	0	0	0	0	0	0	0	0	0	0	0	0	0	0	0	0	0	0	0
642.171	CHONS	Carb	0	0	0	0	0	0	0	0	0	0	1.88062e+06	0	0	0	0	0	0	0	0	0	0	0	0	0	0	0	0	0	0	0
643.164	CHOP	Carb	0	0	0	0	0	0	0	0	0	0	3.73209e+06	0	0	0	0	1.77668e+06	0	0	0	0	0	0	0	0	0	0	0	0	0	0
645.145	CHONS	Carb	0	0	0	0	0	0	0	0	0	0	0	0	0	0	0	0	0	0	0	0	0	0	0	0	0	0	0	0	0	0
645.21	CHO	Carb	0	0	0	0	0	0	0	0	0	0	0	0	0	0	0	0	0	0	0	0	0	0	0	0	0	1.74025e+06	0	0	0	0
649.103	CHOSP	Carb	0	0	0	0	0	0	0	0	0	0	0	0	0	0	0	0	0	0	0	0	0	0	0	2.06343e+06	0	0	0	0	0	0
649.14	CHONS	Carb	0	0	0	0	0	0	0	0	0	0	0	0	0	0	0	0	0	0	0	0	0	0	0	0	0	0	0	0	0	1.67642e+06
651.119	CHONS	Carb	0	0	0	0	0	0	0	0	0	0	0	0	0	0	0	0	0	0	0	0	0	0	0	0	0	0	0	0	0	0
651.155	CHOP	Carb	0	0	0	0	0	0	0	0	0	0	0	1.80051e+06	0	0	0	0	0	0	0	0	0	0	0	0	0	0	0	0	0	0
651.191	CHOP	Carb	0	0	0	0	0	0	0	0	0	0	0	1.64692e+06	0	0	0	0	0	0	0	0	0	1.65276e+06	0	0	0	0	0	0	0	0
652.231	CHON	Carb	0	0	0	0	0	0	0	0	0	0	0	0	0	0	0	0	0	0	0	0	0	0	0	0	0	0	1467064	0	0	0
653.17	CHOP	Carb	0	0	0	0	0	0	0	0	0	0	0	0	0	0	0	0	0	0	0	0	0	1.6268e+06	0	0	0	0	0	0	0	0
655.114	CHOSP	Carb	0	0	0	0	0	0	0	0	0	0	0	1612495	0	0	0	0	0	0	0	0	0	0	0	0	0	0	0	0	0	0
657.057	CHOSP	Carb	0	0	0	0	0	0	0	0	0	0	1.511e+06	0	0	0	0	0	0	0	0	0	0	0	0	0	0	0	0	0	0	0
657.181	CHOP	Carb	0	0	0	0	0	0	0	0	0	0	9132903	0	0	0	0	0	0	0	0	0	0	0	0	0	0	0	0	0	0	0
657.274	CHOP	Carb	0	0	0	0	0	0	0	0	0	0	1.86558e+06	0	0	0	0	0	0	0	0	0	0	0	0	0	0	0	0	0	0	0
658.184	CHOP	Carb	0	0	0	0	0	0	0	0	0	0	2.72942e+06	0	0	0	0	0	0	0	0	0	0	0	0	0	0	0	0	0	0	0
659.138	CHONSP	Carb	0	0	0	0	0	0	0	0	0	0	0	0	0	0	0	0	0	0	0	0	0	0	0	0	0	0	0	2.5224e+06	0	0
662.142	CHON	Carb	0	0	0	0	0	0	0	0	0	0	0	0	0	0	0	0	0	0	0	0	0	0	0	0	0	0	0	0	0	0
663.118	CHOP	Carb	0	0	0	0	0	0	0	0	0	0	0	0	0	0	0	0	0	0	0	0	0	1.58582e+06	0	0	0	0	0	0	0	0
663.191	CHOP	Carb	0	0	0	0	0	0	0	0	0	0	0	0	0	0	0	0	0	0	0	0	0	0	0	0	0	0	0	0	0	0
667.114	CHOSP	Carb	0	0	0	0	0	0	0	0	0	0	0	0	0	0	0	0	0	0	0	0	0	1.53617e+06	0	0	0	0	0	0	0	0
673.154	CHONSP	Carb	0	0	0	0	0	0	0	0	0	3802433	0	0	0	0	0	22212668	0	0	0	0	0	0	0	0	0	0	0	0	0	0
674.158	CHONSP	Carb	0	0	0	0	0	0	0	0	0	0	0	0	0	0	0	7.08612e+06	0	0	0	0	0	0	0	0	0	0	0	0	0	0
675.155	CHOP	Carb	0	0	0	0	0	0	0	0	0	0	0	0	0	0	0	0	0	0	0	0	0	0	0	0	0	0	0	0	0	0
675.191	CHOP	Carb	0	0	0	0	0	0	0	0	0	0	0	0	0	0	0	0	0	0	0	0	0	0	0	0	0	0	0	0	2406920	0
685.096	CHOS	Carb	0	0	0	0	0	0	0	0	0	0	0	0	0	0	0	0	0	0	0	0	0	0	0	0	0	0	0	0	0	0
686.1	CHOS	Carb	0	0	0	0	0	0	0	0	0	0	0	0	0	0	0	0	0	0	0	0	0	0	0	0	0	0	0	0	0	0
687.067	CHOSP	Carb	0	0	0	0	0	0	0	0	0	0	0	0	0	0	0	0	0	0	0	0	0	0	0	0	0	0	0	0	0	0
691.193	CHO	Carb	0	0	0	0	0	0	0	0	0	1990061	0	0	0	0	0	2278739	0	0	0	0	0	0	0	0	0	0	0	0	0	0
693.167	CHONS	Carb	0	0	0	0	0	0	0	0	0	0	0	0	0	0	0	0	0	0	0	0	0	0	0	0	0	0	0	0	0	0
693.238	CHOP	Carb	0	0	0	0	0	0	0	0	0	0	0	0	0	0	0	0	0	3.59791e+06	0	0	0	0	0	0	0	0	0	0	0	0
699.158	CHOSP	Carb	0	0	0	0	0	0	0	0	0	0	0	0	0	0	0	0	0	0	0	0	0	0	0	1.55393e+06	0	0	0	0	0	0
701.301	CHOP	Carb	0	0	0	0	0	0	0	0	0	0	0	0	0	0	0	0	0	0	0	0	0	0	0	0	0	0	0	0	0	0
719.149	CHONS	Carb	0	0	0	1.66424e+06	0	2015841	0	5.66465e+06	0	0	0	0	1.66175e+06	2511683	0	2676681	0	0	2.08203e+06	0	1.7934e+06	0	0	0	2.65624e+06	1.55402e+06	0	2.16196e+06	4043754	0
731.217	CHOP	Carb	0	0	0	0	0	0	0	0	0	0	4.02032e+06	0	0	0	0	0	0	0	0	0	0	0	0	0	0	0	0	0	0	0
765.144	CHOS	Carb	0	0	0	0	0	0	0	0	0	0	0	0	0	0	0	0	0	0	0	1.53702e+06	0	0	0	0	0	0	0	0	0	0
123.986	CHONS	ConHC	1.16234e+06	0	0	0	0	0	0	0	0	0	0	0	0	0	0	0	1.14883e+06	0	0	0	0	1.05643e+06	0	0	0	0	0	0	0	0
124.004	CHON	ConHC	0	0	0	0	0	0	0	0	0	0	0	0	0	0	0	0	0	0	0	0	0	0	0	0	1.05206e+06	0	0	0	0	0
129.01	CHON	ConHC	0	0	0	0	0	0	0	0	0	0	0	0	0	1.13059e+06	0	0	0	0	0	0	0	0	0	0	0	0	0	0	0	0
131.014	CHO	ConHC	1.08843e+06	0	0	0	0	0	0	0	0	0	0	0	0	0	0	0	0	0	0	0	0	0	0	0	0	0	0	0	0	0
134.025	CHON	ConHC	0	0	0	0	0	0	0	0	1046026	0	0	0	0	0	0	0	0	0	0	0	0	0	0	0	0	0	0	0	0	0
134.991	CHOS	ConHC	0	0	0	0	0	0	0	0	0	0	0	0	0	0	0	0	1.06536e+06	0	0	0	0	0	0	0	0	0	0	0	0	0
136.988	CHO	ConHC	0	0	0	0	0	0	0	0	0	1076782	0	0	0	0	0	0	0	0	0	0	0	0	0	0	0	0	0	0	0	0
140.948	CHOS	ConHC	0	0	0	0	0	0	0	0	0	0	0	0	0	0	0	0	0	0	0	0	0	0	0	0	0	0	0	0	0	1.07201e+06
140.976	CHONS	ConHC	0	0	0	0	0	0	0	0	0	0	1.52962e+06	0	0	0	0	0	0	0	0	0	0	0	0	0	0	0	0	0	0	0
141.97	CHONP	ConHC	0	0	0	1060853	0	0	0	0	0	0	0	0	0	0	0	0	0	0	0	0	0	0	0	0	0	0	0	0	0	0
144.009	CHON	ConHC	0	0	0	0	0	0	0	0	0	0	1117161	0	0	0	0	0	0	0	0	0	0	0	0	0	0	0	0	0	0	0
165.019	CHO	ConHC	0	0	0	2.26394e+06	0	0	0	0	0	4.45841e+06	2.872e+06	0	0	0	0	0	0	0	0	16736347	1.415e+06	0	0	0	0	0	0	1.28691e+06	0	24969574
166.023	CHO	ConHC	0	0	0	0	0	0	0	0	0	0	0	0	0	0	0	0	0	0	0	1.43501e+06	0	0	0	0	0	0	0	0	0	2.21045e+06
181.014	CHO	ConHC	0	0	0	0	0	1.15442e+06	0	0	0	1.17533e+06	0	1.12103e+06	0	0	0	0	0	0	0	1.42575e+06	0	1.17273e+06	0	1.71195e+06	0	0	0	0	0	2.52045e+06
181.992	CHONS	ConHC	0	0	0	0	0	0	0	0	0	0	0	0	0	0	0	0	0	0	0	1.14549e+06	0	0	0	0	0	0	0	0	0	0
188.976	CHONS	ConHC	0	0	0	0	0	0	0	0	0	0	1.26283e+06	0	0	0	0	0	0	0	0	0	0	0	0	0	0	0	0	0	0	0
198.056	CHON	ConHC	0	0	0	0	0	0	1.26825e+06	0	0	0	0	0	1.38357e+06	0	0	0	0	0	0	0	0	0	0	0	0	0	0	0	0	0
198.935	CHOS	ConHC	0	0	0	0	0	0	0	0	0	0	0	0	0	0	0	0	0	0	0	0	0	0	0	0	0	0	0	0	0	0
202.008	CHONS	ConHC	0	0	0	0	0	0	0	0	0	0	0	0	0	0	0	0	0	0	0	0	0	0	0	0	0	0	0	0	0	0
205.014	CHO	ConHC	0	0	0	0	0	0	0	0	0	0	1.25458e+06	0	0	0	0	0	0	0	0	0	0	0	0	1.34707e+06	0	0	0	0	0	0
208.974	CHOS	ConHC	0	0	0	0	0	0	0	0	0	0	0	0	0	0	0	0	0	0	1.18282e+06	0	0	0	0	0	0	0	0	0	0	0
209.009	CHO	ConHC	0	0	0	1.26468e+06	0	0	0	1.21564e+06	0	1.36216e+06	1152125	0	0	0	0	0	0	1.40186e+06	0	0	0	1.48026e+06	0	2.13576e+06	0	1.62727e+06	0	0	0	1.43563e+06
209.971	CHONP	ConHC	0	0	0	0	0	0	0	0	0	1.17393e+06	0	0	0	0	0	0	0	0	0	0	0	0	0	0	0	0	0	0	0	0
210.962	CHOSP	ConHC	0	0	0	0	0	0	0	0	0	0	7.21742e+06	0	0	0	0	0	0	3.98109e+06	0	0	0	0	0	0	0	0	0	0	0	0
213.964	CHONS	ConHC	0	0	0	0	0	0	0	0	0	3405318	0	0	1.23015e+06	0	0	0	0	0	1139706	21704248	0	0	0	0	0	0	0	0	0	5501755
214.967	CHONS	ConHC	0	0	0	0	0	0	0	0	0	0	0	0	0	0	0	0	0	0	0	1485147	0	0	0	0	0	0	0	0	0	0
215.017	CHOS	ConHC	0	0	0	0	0	0	0	0	0	1.17945e+06	0	0	0	0	0	0	0	0	0	0	0	0	0	0	0	0	0	0	0	0
215.035	CHO	ConHC	0	0	0	0	0	0	0	0	0	0	0	0	0	0	0	0	0	0	0	0	0	0	0	0	0	0	1.72895e+06	0	0	0
219.03	CHO	ConHC	0	0	0	0	0	0	0	0	0	0	0	0	0	0	0	0	0	0	0	0	0	0	0	1137282	0	0	0	0	0	0
223.022	CHOS	ConHC	0	0	0	0	0	0	0	0	0	0	0	0	0	0	0	0	0	0	0	0	0	0	0	0	0	0	0	0	0	0
223.984	CHON	ConHC	0	0	0	0	0	0	0	0	0	0	0	0	0	0	0	0	0	0	0	0	0	0	0	0	0	0	0	0	0	0
225.004	CHO	ConHC	0	0	0	1.29272e+06	0	1.27543e+06	0	0	0	0	1.54619e+06	0	0	0	0	0	0	1.62639e+06	0	0	0	1.47128e+06	1.20413e+06	2.60582e+06	0	0	0	1.18553e+06	0	1.50486e+06
226.015	CHON	ConHC	0	0	0	0	0	0	0	0	0	0	0	0	0	0	0	0	0	0	0	0	0	0	0	0	0	0	0	0	0	0
227.046	CHON	ConHC	0	0	0	0	0	0	0	0	0	0	0	0	0	0	0	0	0	0	0	0	0	1.43889e+06	0	0	0	0	0	0	0	0
228.012	CHONS	ConHC	0	0	0	0	0	0	0	0	0	0	0	0	0	0	0	0	0	0	0	0	0	0	0	0	0	0	0	0	0	0
229.006	CHOP	ConHC	0	0	0	0	0	0	0	0	2.37809e+06	0	0	0	0	0	3.18058e+06	0	0	0	0	0	0	0	0	0	0	0	0	0	0	0
232.025	CHON	ConHC	0	0	0	0	0	0	0	0	0	0	0	0	0	0	0	0	0	0	0	1.18452e+06	0	0	0	0	0	0	0	0	0	0
233.009	CHO	ConHC	0	0	0	1.20415e+06	0	0	0	0	0	0	0	0	0	0	0	0	0	0	0	0	0	0	0	1.16849e+06	0	0	0	0	0	0
233.02	CHON	ConHC	0	0	0	0	0	0	0	0	0	0	0	0	0	0	0	0	0	0	0	0	0	0	0	1230059	0	0	0	0	0	0
235.025	CHO	ConHC	0	0	0	1.83848e+06	0	1.93778e+06	0	1.83986e+06	0	0	0	1481781	0	0	0	0	0	1.35893e+06	0	0	1.81109e+06	2.15827e+06	1.28593e+06	2.97309e+06	0	1.33442e+06	1.35438e+06	0	0	1.26185e+06
236.02	CHON	ConHC	0	0	0	0	0	0	0	0	0	0	0	0	0	0	0	0	0	0	0	0	0	0	0	1.86452e+06	0	0	0	0	0	0
236.986	CHOS	ConHC	0	0	0	1.17202e+06	0	0	0	0	0	0	0	0	0	0	0	0	0	0	0	0	0	0	0	0	0	0	0	0	0	0
237.004	CHO	ConHC	0	0	0	0	0	0	0	0	0	0	0	0	0	0	0	0	0	0	0	0	0	0	0	1.24134e+06	0	0	0	0	0	0
238.963	CHOS	ConHC	3411986	2.45592e+06	0	3057791	3.36986e+06	1.93558e+06	0	5729016	0	3.40698e+06	0	2.61612e+06	0	2021583	0	3.38099e+06	0	0	4446110	3245683	3.58326e+06	1.30895e+06	1.7673e+06	1.18386e+06	2.93404e+06	3.19556e+06	2.76504e+06	1.84521e+06	6885462	0
243.953	CHONS	ConHC	0	0	0	0	0	0	0	0	0	0	0	0	0	0	0	0	0	0	0	0	0	0	0	0	0	0	0	0	0	0
245.046	CHO	ConHC	0	0	0	0	0	0	0	0	0	0	0	0	0	0	0	0	0	0	0	0	0	1.64867e+06	0	0	0	0	0	0	0	0
246.041	CHON	ConHC	0	0	0	1.20713e+06	0	1.43164e+06	0	0	0	0	0	0	0	0	0	0	0	0	0	0	0	1.39352e+06	0	1.72718e+06	0	0	0	0	0	0
247.025	CHO	ConHC	0	1.18795e+06	0	1.39158e+06	0	0	0	0	0	0	0	1.91338e+06	0	0	0	0	0	0	0	0	0	1.64142e+06	0	1.69543e+06	0	0	1.29412e+06	0	0	0
247.036	CHON	ConHC	0	0	0	1.85443e+06	0	0	0	0	0	0	0	0	0	1.46969e+06	0	0	0	0	0	0	0	1.35266e+06	0	1.31118e+06	0	0	0	1.28041e+06	0	0
248.02	CHON	ConHC	0	0	0	0	0	1.16764e+06	0	0	0	0	0	0	0	0	0	0	0	0	0	0	0	1354806	0	1.37595e+06	0	0	1.4331e+06	0	0	0
248.031	CHON	ConHC	0	0	0	0	0	0	0	0	0	0	0	0	0	0	0	0	0	0	0	0	0	1.27481e+06	0	0	0	0	0	0	0	0
249.004	CHO	ConHC	0	0	0	1.25015e+06	0	1.43565e+06	0	0	0	1.1672e+06	1.56326e+06	0	0	0	0	0	0	0	0	0	0	1.37584e+06	1.33004e+06	2974427	1643899	0	1.2618e+06	0	0	0
249.015	CHON	ConHC	0	0	0	0	0	0	0	0	0	0	0	0	0	0	0	0	0	1.5745e+06	0	0	0	0	1.19922e+06	0	0	0	0	0	0	0
251.02	CHO	ConHC	0	0	0	1.76566e+06	0	1533428	0	0	0	0	1683821	1.42138e+06	0	1.38721e+06	0	0	0	1.26624e+06	0	0	0	2.3931e+06	1.19791e+06	3.4189e+06	0	1.8499e+06	0	0	0	1.53147e+06
251.046	CHON	ConHC	0	0	0	0	0	0	0	0	0	0	0	0	0	0	1304101	0	0	0	0	0	0	0	0	0	0	0	0	0	0	0
252.979	CHOS	ConHC	1.96398e+06	2.56506e+06	0	3715283	1.78922e+06	1.27947e+06	2.0999e+06	2.5051e+06	0	1.99561e+06	0	2118006	1.37262e+06	0	2.11454e+06	3.26407e+06	0	0	2413528	2.13311e+06	2.04715e+06	1.21377e+06	0	1.80155e+06	2.49104e+06	2.53718e+06	0	1.50593e+06	4.92859e+06	0
252.999	CHO	ConHC	0	0	0	0	0	0	0	0	0	0	0	0	0	0	0	0	0	0	0	0	0	0	0	0	0	0	0	0	0	0
257.045	CHO	ConHC	0	0	0	1.27108e+06	0	1.23193e+06	0	0	0	0	0	0	0	0	0	0	0	0	0	0	0	0	0	1.19136e+06	0	0	0	0	0	0
258.041	CHON	ConHC	0	0	0	0	0	0	0	0	0	0	0	1.40812e+06	0	0	0	0	0	0	0	0	0	1.52537e+06	0	0	0	0	0	1250456	0	0
259.022	CHOS	ConHC	0	0	0	0	0	0	0	0	0	0	0	0	0	0	0	0	0	0	0	0	0	0	0	0	0	0	0	0	0	0
259.025	CHO	ConHC	0	0	0	0	0	1.29919e+06	0	0	0	0	0	0	0	1.187e+06	0	0	1186050	0	0	0	0	1.93014e+06	0	1.64755e+06	0	0	0	0	0	0
259.036	CHON	ConHC	0	0	0	1.22129e+06	0	0	0	0	0	0	0	0	0	0	0	0	0	0	0	0	0	0	0	0	0	0	0	0	0	0
260.02	CHON	ConHC	0	0	0	1191085	0	0	0	0	0	0	0	0	0	0	0	0	0	0	0	0	0	1.21415e+06	0	1.74746e+06	0	0	0	0	0	0
261.004	CHO	ConHC	0	0	0	0	0	0	0	0	0	0	0	0	0	0	0	0	0	0	0	0	0	0	0	1.70606e+06	0	0	0	0	0	0
261.023	CHOS	ConHC	0	0	0	0	0	0	0	0	0	1.56214e+06	0	0	0	0	0	0	0	0	0	1.55909e+06	0	0	0	0	0	0	0	0	0	0
261.04	CHO	ConHC	1706900	0	0	2.45113e+06	1.22277e+06	2.69792e+06	0	1.49208e+06	0	1.20695e+06	1495139	2.35629e+06	0	1418809	0	0	0	1.54e+06	0	1.43161e+06	1596105	2.55282e+06	1.5695e+06	3.08796e+06	0	2.20861e+06	2.02828e+06	2.41883e+06	1.63194e+06	1873123
262.036	CHON	ConHC	0	0	0	2.25889e+06	0	1.46788e+06	0	0	0	0	1.28987e+06	1.53998e+06	0	1.58854e+06	0	0	0	0	0	0	0	1.88752e+06	1314561	1.84516e+06	0	1.46262e+06	0	0	1246327	1.27667e+06
263.02	CHO	ConHC	0	0	0	1.41795e+06	0	2.14914e+06	0	0	0	1.2675e+06	1.20876e+06	1.74485e+06	0	1.65766e+06	0	0	0	1.72718e+06	0	0	1.58417e+06	2423121	1.24983e+06	2842877	1.25739e+06	1.68944e+06	1.74416e+06	1.37443e+06	0	1.38882e+06
263.031	CHON	ConHC	0	0	0	1.72592e+06	0	1.37091e+06	0	0	0	0	0	1.3252e+06	0	0	0	0	0	1.3739e+06	0	0	0	1.32028e+06	0	1.76128e+06	0	0	0	0	0	1.37168e+06
264.015	CHON	ConHC	0	0	0	1.30546e+06	0	0	0	0	0	0	0	0	0	1.20467e+06	0	0	0	0	0	0	0	0	0	1.90984e+06	0	0	0	0	0	0
264.026	CHON	ConHC	0	0	0	0	0	0	0	0	0	0	0	0	0	0	0	0	0	0	0	0	0	0	0	0	0	0	0	0	0	0
264.999	CHO	ConHC	0	0	0	0	0	1.48722e+06	0	0	0	0	0	0	0	0	0	0	0	0	0	0	0	1.19289e+06	0	0	0	0	0	0	0	0
265.002	CHONP	ConHC	0	0	0	0	0	0	0	0	0	0	0	0	0	0	0	0	0	0	0	0	0	1.18867e+06	0	0	0	0	0	0	0	0
266.994	CHOS	ConHC	0	0	2.60502e+06	0	0	0	5416547	0	3.55126e+06	0	0	0	5917458	0	4.85299e+06	0	0	0	0	0	0	0	0	0	0	0	0	0	0	0
267.015	CHO	ConHC	0	0	0	1.28751e+06	0	1.53956e+06	0	0	0	0	0	0	0	1.43446e+06	0	0	0	1.45326e+06	0	0	0	2.14509e+06	1.32859e+06	3179379	0	0	0	1.28759e+06	0	0
267.066	CHO	ConHC	0	0	0	0	0	0	1.41145e+06	0	0	0	0	0	1.54282e+06	0	0	0	0	0	0	0	0	0	0	0	0	0	0	0	0	0
268.994	CHO	ConHC	0	0	0	0	0	0	0	0	0	0	1218962	0	0	0	0	0	0	0	0	0	0	0	0	0	0	0	0	0	0	0
270.935	CHOS	ConHC	0	0	0	0	0	0	0	0	0	0	0	0	0	0	0	0	0	0	0	0	0	0	0	0	1.24709e+06	0	0	0	0	0
271.022	CHOS	ConHC	0	0	0	0	0	0	0	0	0	0	1.23203e+06	0	0	0	0	0	0	0	0	0	0	0	0	0	0	0	0	0	0	0
271.025	CHO	ConHC	0	0	0	0	0	0	0	0	0	0	0	0	0	0	0	0	0	1.47248e+06	0	0	0	0	0	1.65942e+06	0	0	0	0	0	0
271.036	CHON	ConHC	0	0	0	0	0	0	0	0	0	0	0	0	0	0	0	0	0	0	0	0	0	0	0	0	0	0	0	0	0	0
272.02	CHON	ConHC	0	0	0	1.20889e+06	0	1.63691e+06	0	0	0	0	0	0	0	0	0	0	0	0	0	0	0	1.60734e+06	1.23694e+06	0	0	0	0	0	0	0
272.056	CHON	ConHC	0	0	0	1.55502e+06	0	0	0	0	0	0	0	0	0	0	0	0	0	0	0	0	0	1.38272e+06	0	0	0	1.26108e+06	0	0	0	0
273.015	CHON	ConHC	0	0	0	0	0	0	0	0	0	0	1.21322e+06	0	0	0	0	0	0	0	0	0	0	1.27379e+06	0	1.69214e+06	0	0	0	0	0	0
273.038	CHOS	ConHC	0	0	0	0	0	0	0	0	0	0	3.00062e+06	0	0	0	0	0	0	0	0	0	0	0	0	0	0	0	0	0	0	0
273.04	CHO	ConHC	0	0	0	2.31999e+06	0	2.16562e+06	0	0	0	1.30392e+06	0	2.33684e+06	0	2.02488e+06	0	0	0	0	0	0	1.24149e+06	2.01882e+06	1.45563e+06	2.64626e+06	1681590	1.91826e+06	1.42726e+06	2.80421e+06	1.19957e+06	1.40685e+06
273.052	CHON	ConHC	0	0	0	0	0	1.2855e+06	0	1279903	0	0	0	0	0	0	0	0	0	0	0	0	0	1.38139e+06	0	1.37139e+06	0	1.27314e+06	0	0	0	0
274.011	CHON	ConHC	0	0	0	0	0	0	0	0	0	0	0	0	0	0	0	0	0	0	0	0	0	0	0	0	0	1.2587e+06	0	0	0	0
274.036	CHON	ConHC	1.27249e+06	0	0	2.12114e+06	0	2426042	0	0	0	0	0	1.51543e+06	0	1.47936e+06	0	0	0	0	0	0	0	1.86133e+06	0	2.55857e+06	1.41972e+06	1.5046e+06	1.62568e+06	0	0	0
274.983	CHO	ConHC	0	0	0	0	0	0	0	0	0	0	0	0	0	0	0	0	0	0	0	0	0	0	0	0	0	0	0	1.40078e+06	0	0
275.02	CHO	ConHC	1.27327e+06	0	0	2.03697e+06	0	2.10636e+06	0	1.28381e+06	0	1403166	0	2.28915e+06	0	1.72589e+06	0	0	0	1.24146e+06	0	0	1.79176e+06	2.58218e+06	1453937	3.09883e+06	1754574	1.40326e+06	1.3884e+06	1.47695e+06	0	1.42163e+06
275.031	CHON	ConHC	0	0	0	1.98091e+06	0	1.25235e+06	0	0	0	0	0	1.25645e+06	0	0	0	0	0	0	0	0	0	1.71281e+06	0	2.09045e+06	1549265	1.54867e+06	0	1.36508e+06	0	0
276.015	CHON	ConHC	0	0	0	1.46154e+06	0	0	0	0	0	0	0	1.60009e+06	0	0	0	0	0	0	0	0	1.26882e+06	1.38098e+06	0	2.36755e+06	0	1.54614e+06	0	0	0	1.33859e+06
276.999	CHO	ConHC	0	0	0	1.30058e+06	0	1377029	0	0	0	0	0	0	0	0	0	0	0	1.32062e+06	0	0	0	1.23271e+06	0	1.70641e+06	0	0	0	0	0	0
277.033	CHOS	ConHC	0	0	0	0	0	0	0	0	0	0	2.01273e+06	0	0	0	0	0	0	1548729	0	0	0	0	0	0	0	0	0	0	0	0
277.035	CHO	ConHC	2.07487e+06	0	0	3751278	1.27752e+06	3569809	0	0	0	1.56886e+06	1.80972e+06	3.13696e+06	0	2.56765e+06	0	0	0	2.55481e+06	1.3755e+06	0	1.94422e+06	3.69237e+06	2.22743e+06	4668347	1.82474e+06	2.2164e+06	2.34922e+06	2.71482e+06	1.60296e+06	2.59661e+06
278.013	CHONS	ConHC	0	0	0	0	0	0	1.24313e+06	0	0	0	0	0	0	0	0	0	0	0	1.6141e+06	0	0	0	0	0	0	0	0	0	0	0
278.031	CHON	ConHC	0	0	0	1.77118e+06	0	1.70441e+06	0	0	0	0	0	2.0045e+06	0	0	0	0	0	0	0	0	0	1.22385e+06	0	2426156	1.42282e+06	1.55136e+06	0	0	0	0
279.015	CHO	ConHC	0	0	0	2442223	0	2709276	0	1.56735e+06	0	0	1.22501e+06	0	0	0	0	0	0	1.20869e+06	0	0	0	2183677	2.01505e+06	3482777	1.47453e+06	1.9912e+06	1.94171e+06	1.61053e+06	0	2.14252e+06
279.026	CHON	ConHC	0	0	0	0	0	0	0	0	0	0	0	0	0	0	0	0	0	0	0	0	0	0	0	0	0	0	0	0	0	0
279.081	CHO	ConHC	0	0	0	0	0	0	0	0	0	0	0	0	0	0	0	0	0	0	0	0	0	0	0	0	0	0	0	0	0	0
281.039	CHONS	ConHC	0	0	0	0	0	0	0	0	0	0	0	0	0	0	0	0	1201301	0	0	0	0	0	0	0	0	0	0	0	0	0
283	CHON	ConHC	0	0	0	0	0	0	0	0	0	0	0	0	0	0	0	0	0	0	0	0	0	0	0	0	0	0	0	0	0	0
283.01	CHO	ConHC	0	0	0	0	0	0	0	0	0	0	0	0	0	0	0	0	0	0	0	0	0	1.40067e+06	0	1.53686e+06	0	0	0	0	0	0
283.025	CHO	ConHC	0	0	0	0	0	0	0	0	0	0	0	0	0	0	0	0	0	0	0	0	0	0	0	1.25693e+06	0	0	0	0	0	0
283.061	CHO	ConHC	0	0	0	1.24292e+06	0	0	0	0	0	0	0	1.29224e+06	0	0	0	0	0	0	0	0	1582874	0	0	0	0	0	0	0	0	0
283.113	CHO	ConHC	0	0	0	1.40088e+06	0	0	0	0	0	0	0	0	0	0	0	0	0	0	0	1.22581e+06	0	0	0	0	0	0	0	0	0	0
285.04	CHO	ConHC	0	0	0	1.4517e+06	0	0	0	1.2975e+06	0	0	0	0	0	0	0	0	0	1221741	0	0	0	1.61181e+06	0	1.56244e+06	0	1.39786e+06	0	1.28259e+06	0	0
286.036	CHON	ConHC	0	0	0	1.50503e+06	0	0	0	0	0	0	0	0	0	1.45949e+06	0	0	0	0	0	0	0	1.54508e+06	0	1.67084e+06	0	1304216	0	0	0	0
286.967	CHOS	ConHC	0	0	0	0	0	0	0	0	1.48434e+06	0	0	0	0	0	0	0	0	0	0	0	0	0	0	0	0	0	0	0	0	0
286.975	CHOP	ConHC	0	0	0	0	0	0	1.24175e+06	0	0	0	0	0	1.71762e+06	0	0	0	0	0	0	0	0	0	0	0	0	0	0	0	0	0
287.02	CHO	ConHC	0	0	0	0	0	0	0	0	0	0	0	1.33823e+06	0	0	0	0	0	0	0	0	0	2.02695e+06	0	2462241	0	1.88897e+06	0	0	0	1.67419e+06
287.031	CHON	ConHC	0	0	0	1.4365e+06	0	1.47158e+06	0	0	0	0	1.24213e+06	0	0	0	0	0	0	0	0	0	0	0	0	1470501	0	1.57051e+06	0	0	0	0
288.015	CHON	ConHC	0	0	0	0	0	1.29807e+06	0	0	0	0	0	0	0	0	0	0	0	0	0	0	0	0	0	1.55176e+06	0	0	0	0	0	0
288.026	CHON	ConHC	0	0	0	0	0	0	0	0	0	0	0	0	0	0	0	0	0	0	0	0	0	0	0	0	0	0	0	0	0	0
288.049	CHONS	ConHC	0	0	0	0	0	0	0	0	0	0	0	0	0	0	1.25968e+06	0	0	0	0	0	0	0	0	0	0	0	0	0	0	0
288.051	CHON	ConHC	1.35854e+06	0	0	2.36535e+06	0	2.32208e+06	0	1.54336e+06	0	0	0	2.52371e+06	0	1694493	0	0	0	0	0	0	0	2.6307e+06	1.31636e+06	2.75241e+06	1.47484e+06	2.43278e+06	1822261	1.94136e+06	0	1.38518e+06
288.993	CHONS	ConHC	0	0	0	0	0	0	0	0	1.85836e+06	0	0	0	1.85284e+06	0	0	0	0	0	0	0	0	0	0	0	0	0	0	0	0	0
288.997	CHOS	ConHC	0	0	0	0	0	0	0	0	0	0	1.37777e+06	0	0	0	0	0	0	1.59243e+06	0	0	0	0	0	0	0	0	0	0	0	0
288.999	CHO	ConHC	0	0	0	0	0	0	0	0	0	0	0	0	0	0	0	0	0	0	0	0	0	0	0	0	0	0	0	0	0	0
289.01	CHON	ConHC	0	0	0	0	0	0	0	0	0	0	0	0	0	0	0	0	0	0	0	0	0	0	0	1.56415e+06	0	0	0	0	0	0
289.035	CHO	ConHC	1932792	0	0	3.48697e+06	0	2.85283e+06	0	1.50933e+06	0	1.37511e+06	1.69419e+06	3.53728e+06	0	2.42178e+06	0	0	0	2.00255e+06	1.56562e+06	0	1520447	3768705	2.04215e+06	3400445	1.99473e+06	2.74183e+06	2.32683e+06	2.80077e+06	1.46332e+06	2.02671e+06
289.047	CHON	ConHC	1.54956e+06	0	0	2.02521e+06	0	2.0705e+06	0	0	0	0	0	2250881	0	2.1069e+06	0	0	0	0	0	0	1.40986e+06	2129285	0	2172417	1.60023e+06	2.42183e+06	1.34046e+06	1.73684e+06	0	1.91484e+06
289.066	CHO	ConHC	0	0	0	0	0	0	0	0	0	0	0	0	0	0	0	0	0	0	0	0	0	0	0	0	0	0	0	0	0	0
290.031	CHON	ConHC	1.60107e+06	1.37355e+06	0	2.2178e+06	0	2.01373e+06	0	1558256	0	1.22716e+06	1646365	3135162	0	2.0073e+06	0	0	0	1492080	0	0	1.66385e+06	3.19458e+06	1.5627e+06	3.05572e+06	1.99647e+06	2.57011e+06	1986084	1.79061e+06	0	2.23202e+06
290.042	CHON	ConHC	0	0	0	1.41908e+06	0	1.40266e+06	0	0	0	0	0	0	0	0	0	0	0	0	0	0	0	1.31248e+06	0	1.97668e+06	0	0	0	0	0	0
290.046	CHON	ConHC	0	0	0	1.25089e+06	0	0	0	0	0	0	0	0	0	0	0	0	0	0	0	0	0	0	0	0	0	0	0	0	0	0
290.886	CHONS	ConHC	0	0	0	0	0	0	0	0	2.30069e+06	0	0	0	1.45504e+06	0	2.0044e+06	0	0	0	0	0	0	0	0	0	0	0	0	0	0	0
290.99	CHONS	ConHC	0	0	0	0	0	0	0	0	0	0	0	0	0	0	0	0	0	0	0	0	0	0	0	0	0	0	0	0	0	0
291.015	CHO	ConHC	0	0	0	2.09039e+06	0	2.58313e+06	0	1.52986e+06	0	0	1.61107e+06	2.00498e+06	0	0	0	0	0	1.99076e+06	0	0	1.70612e+06	3.23281e+06	1.96772e+06	3.77389e+06	1.83333e+06	1.75557e+06	1.34658e+06	1705118	0	1.80142e+06
291.026	CHON	ConHC	0	0	0	1.72483e+06	0	1.95235e+06	0	0	0	0	0	1.51064e+06	0	1.58182e+06	0	0	0	1.42372e+06	0	0	0	2.17963e+06	0	2.77345e+06	0	2.17516e+06	1735705	1439649	0	1.30658e+06
291.078	CHON	ConHC	0	0	0	0	0	0	0	0	0	0	0	0	0	0	0	0	0	0	0	0	0	0	0	0	0	0	0	0	0	0
291.984	CHONSP	ConHC	0	0	0	0	0	0	1.59783e+06	0	0	0	0	0	0	0	0	0	0	0	0	0	0	0	0	0	0	0	0	0	0	0
292.01	CHON	ConHC	0	0	0	0	0	0	0	0	0	0	0	0	0	0	0	0	0	1.25833e+06	0	0	0	1.56301e+06	0	1.44209e+06	0	0	0	0	0	0
292.021	CHON	ConHC	0	0	0	1.31147e+06	0	0	0	0	0	0	0	0	0	0	0	0	0	0	0	0	0	1.28013e+06	0	0	0	0	0	0	0	0
292.994	CHO	ConHC	0	0	0	0	0	0	0	0	0	0	0	0	0	0	0	0	0	0	0	0	0	1.48296e+06	0	1.40968e+06	0	0	0	0	0	0
292.994	CHO	ConHC	0	0	0	0	0	0	0	0	0	0	0	0	0	0	0	0	0	0	0	0	0	0	0	0	0	0	0	0	0	0
293.005	CHON	ConHC	0	0	0	0	0	0	0	0	0	0	0	0	0	0	0	0	0	0	0	0	0	0	0	0	0	0	0	0	0	0
293.03	CHO	ConHC	2097108	1.7212e+06	0	4.07712e+06	1.50574e+06	4.19043e+06	0	2.65965e+06	0	1.64321e+06	0	4.02698e+06	0	2.96138e+06	0	0	0	2906191	0	1.50129e+06	2.66134e+06	4.34352e+06	2.82309e+06	6.41398e+06	2689786	3.50239e+06	3.39226e+06	3262139	0	2.5538e+06
294.026	CHON	ConHC	0	0	0	1.43606e+06	0	1.34761e+06	0	0	0	0	0	1.68463e+06	0	1.3675e+06	0	0	0	1.67942e+06	0	0	0	1.50354e+06	0	2.72025e+06	0	1.31877e+06	1.39339e+06	1.56999e+06	0	0
294.938	CHOS	ConHC	1.76491e+06	1.906e+06	0	2791634	1.58535e+06	1.5527e+06	2.75618e+06	1.34563e+06	2.08049e+06	0	0	0	3278885	2.43089e+06	1.45796e+06	2.11678e+06	1286654	0	1.70381e+06	0	1.40313e+06	0	1.53518e+06	0	1.43497e+06	1360791	1600710	1.40229e+06	2676858	0
295.01	CHO	ConHC	0	0	0	1.62225e+06	0	1.50101e+06	0	0	0	0	0	0	0	0	0	0	0	0	0	0	0	1.81825e+06	0	2.71855e+06	0	0	0	0	0	0
295.987	CHONS	ConHC	0	0	0	0	0	0	0	0	0	0	0	0	0	0	0	0	0	0	0	0	0	0	0	1.32216e+06	0	0	0	0	0	0
296.936	CHOP	ConHC	1.59684e+06	1515836	0	2.46899e+06	1.80835e+06	2.14879e+06	2874920	1.74401e+06	1.97114e+06	0	0	1.26696e+06	2711629	1.93294e+06	1.43484e+06	2.22799e+06	1668294	0	1.80403e+06	0	2.03423e+06	0	1.4889e+06	1.57261e+06	1.57383e+06	1.73826e+06	1.58454e+06	1.55091e+06	3.24683e+06	0
299.02	CHO	ConHC	0	0	0	0	0	0	0	0	0	0	0	0	0	0	0	0	0	0	0	0	0	0	0	0	0	0	0	0	0	0
299.031	CHON	ConHC	0	0	0	0	0	1.36506e+06	0	0	0	0	0	0	0	0	0	0	0	0	0	0	0	0	0	0	0	1.40716e+06	0	0	0	0
299.056	CHO	ConHC	0	0	0	0	0	1.56885e+06	0	0	0	0	0	1.29857e+06	0	0	0	1.50413e+06	0	0	0	0	0	0	0	1.39517e+06	0	0	0	1.3816e+06	0	0
299.937	CHONS	ConHC	0	0	0	0	0	0	0	0	0	0	0	0	0	0	0	0	0	0	0	0	0	0	0	0	0	0	0	0	0	0
300.015	CHON	ConHC	0	0	0	1.30014e+06	0	0	0	0	0	0	0	0	0	0	0	0	0	0	0	0	0	0	0	0	0	0	0	0	0	0
300.026	CHON	ConHC	0	0	0	0	0	0	0	0	0	0	1.44165e+06	0	0	0	0	0	0	0	0	0	0	0	0	0	0	0	0	1.26306e+06	0	0
300.045	CHONS	ConHC	0	0	0	0	0	0	0	0	0	0	0	0	0	0	0	0	0	0	0	0	0	0	0	0	0	1.25644e+06	0	0	0	0
300.051	CHON	ConHC	0	0	0	1.30143e+06	0	0	0	0	0	0	0	1.29349e+06	0	1.73272e+06	0	0	0	0	0	0	0	0	0	1.51866e+06	0	0	0	0	0	0
301.01	CHON	ConHC	0	0	0	0	0	0	0	0	0	0	0	0	0	0	0	0	0	0	0	0	0	0	0	0	0	0	0	0	0	0
301.033	CHOS	ConHC	0	0	0	0	0	0	0	0	0	0	3.90773e+06	0	0	0	0	0	0	1.26813e+06	0	0	0	0	0	0	0	0	0	0	0	0
301.035	CHO	ConHC	1417920	0	0	2116365	1.27209e+06	1.55564e+06	0	0	0	0	1.37589e+06	1.94428e+06	0	1.49e+06	0	0	0	1.41123e+06	0	0	0	2.3743e+06	1.29035e+06	2.24527e+06	0	1.77772e+06	1.31771e+06	1.30274e+06	0	1893962
301.047	CHON	ConHC	0	0	0	1.45947e+06	0	0	0	0	0	0	0	1.3816e+06	0	0	0	0	0	0	0	0	0	0	1.26552e+06	1.87305e+06	0	1.52864e+06	0	0	0	1.29518e+06
302.031	CHON	ConHC	0	0	0	1.98154e+06	0	0	0	0	0	1.38338e+06	0	2.07386e+06	0	1.70349e+06	0	0	0	0	0	0	0	2.46553e+06	1.43833e+06	2.55307e+06	0	1.81363e+06	1.72421e+06	1425107	0	2.02501e+06
302.997	CHOS	ConHC	0	0	0	0	0	0	0	0	0	0	0	0	0	0	0	0	0	0	0	0	0	0	0	0	0	0	0	0	0	0
303.012	CHOS	ConHC	0	0	0	0	0	0	0	0	0	0	0	0	0	0	0	0	0	0	0	0	0	0	0	0	0	0	0	0	0	0
303.015	CHO	ConHC	1.41651e+06	0	0	1.89177e+06	0	1.40266e+06	0	0	0	0	0	2171171	0	1.85835e+06	0	0	0	0	0	0	0	2.19322e+06	1.65134e+06	2.96148e+06	1.25948e+06	1876666	0	1.79784e+06	0	1497116
303.026	CHON	ConHC	0	0	0	0	0	1.39908e+06	0	0	0	0	0	0	0	0	0	0	0	0	0	0	0	1.29339e+06	0	1.80078e+06	0	0	0	1.36085e+06	0	0
303.041	CHON	ConHC	0	0	0	0	0	0	0	0	1.29596e+06	0	0	0	0	0	0	0	0	0	0	0	0	0	0	0	0	0	0	0	0	0
303.049	CHOS	ConHC	0	0	0	0	0	0	0	0	0	0	0	0	0	0	0	0	0	0	0	0	0	0	0	0	0	0	0	0	0	0
303.967	CHONS	ConHC	0	0	0	0	0	0	0	0	0	0	0	0	0	0	0	0	0	0	0	0	0	0	0	1.32391e+06	0	0	0	0	0	0
304.01	CHON	ConHC	0	0	0	0	0	0	0	0	0	0	0	0	0	0	0	0	0	0	0	0	0	1.91069e+06	0	1.47523e+06	0	1.52908e+06	0	0	0	0
304.01	CHON	ConHC	0	0	0	0	0	0	0	0	0	0	0	0	0	0	0	0	0	0	0	0	0	0	0	0	0	0	0	0	0	0
304.046	CHON	ConHC	2.34356e+06	0	0	3478823	1286178	2.92311e+06	0	2122573	0	0	0	4.49211e+06	0	2.57232e+06	0	0	0	2.12744e+06	0	0	1.94021e+06	3880877	1.28835e+06	4.06775e+06	1.65313e+06	3626247	2.55001e+06	2.61013e+06	0	2.50472e+06
304.901	CHONS	ConHC	0	0	0	0	0	0	0	0	2394124	0	0	0	0	0	1.33536e+06	0	0	0	0	0	0	0	0	0	0	0	0	0	0	0
304.994	CHO	ConHC	0	0	0	0	0	0	0	0	0	0	0	0	0	0	0	0	0	0	0	0	0	0	0	0	0	0	0	0	0	0
305.03	CHO	ConHC	2.57939e+06	2.17775e+06	0	4.79194e+06	1.92131e+06	5043101	0	2.72701e+06	0	1934974	2989805	5.36485e+06	0	4130569	0	0	1.33136e+06	3.77477e+06	2.01516e+06	1.37023e+06	2.65344e+06	5.27847e+06	2925222	7112439	2.59972e+06	4197957	3.12982e+06	3.57447e+06	1.84925e+06	2812661
305.042	CHON	ConHC	1.26228e+06	0	0	2.48692e+06	0	1.98083e+06	0	0	0	0	1.3427e+06	2938999	0	2.55003e+06	0	0	0	2.38674e+06	0	1.32979e+06	1.35988e+06	2.03162e+06	0	3.40556e+06	1.57521e+06	2.64609e+06	1.32553e+06	2.12347e+06	0	1.86905e+06
305.061	CHO	ConHC	1.28737e+06	0	0	1.59348e+06	0	1.27607e+06	0	0	0	1.2617e+06	0	0	0	0	0	0	0	0	0	0	2.02548e+06	0	0	0	0	0	0	0	0	0
305.064	CHOS	ConHC	0	0	0	0	0	0	0	0	0	0	0	0	0	0	0	0	0	0	0	0	0	0	0	0	0	0	0	0	0	0
305.885	CHONS	ConHC	0	0	0	0	0	0	1384976	0	0	0	0	0	0	0	0	0	0	0	0	0	0	0	0	0	0	0	0	0	0	0
305.999	CHONSP	ConHC	0	0	0	0	0	0	0	0	0	0	0	0	1.55368e+06	0	0	0	0	0	0	0	0	0	0	0	0	0	0	0	0	0
306.026	CHON	ConHC	1676546	1255106	0	2.5016e+06	0	3.2253e+06	0	0	0	0	1453570	2.71554e+06	0	2.07461e+06	0	0	0	1908247	0	1.30768e+06	1.30741e+06	2.96559e+06	1.77374e+06	2.62945e+06	1.54415e+06	2.79079e+06	1.89151e+06	2.21255e+06	0	1.77379e+06
306.037	CHON	ConHC	0	0	0	1.49347e+06	0	0	0	0	0	0	0	0	0	0	0	0	0	0	0	0	0	0	0	1.91701e+06	0	1821578	0	0	0	0
306.929	CHOSP	ConHC	0	0	0	0	0	0	0	0	0	0	3427581	0	0	0	0	0	0	0	0	0	0	0	0	0	0	0	0	0	0	0
306.947	CHOSP	ConHC	0	0	0	0	0	0	0	0	0	0	0	0	0	0	1.51292e+06	0	0	0	0	0	0	0	0	0	0	0	0	0	0	0
307.01	CHO	ConHC	1.42598e+06	0	0	2189110	0	2366727	0	0	0	0	1.72776e+06	2.01004e+06	0	1.81399e+06	0	0	0	1.9781e+06	0	0	0	3.03301e+06	1.87589e+06	3.67708e+06	1.70969e+06	1.46528e+06	1.5702e+06	1.57484e+06	0	1.82625e+06
307.021	CHON	ConHC	0	0	0	1565754	0	0	0	0	0	0	0	1.25689e+06	0	0	0	0	0	1.30969e+06	0	0	0	0	0	1.55446e+06	1632377	0	0	0	0	0
307.957	CHONSP	ConHC	0	0	0	0	0	0	0	0	0	0	0	0	0	0	1.30755e+06	0	0	0	0	0	0	0	0	0	0	0	0	0	0	0
308.02	CHON	ConHC	0	0	0	0	0	0	0	0	0	0	0	0	0	0	0	0	0	0	0	0	0	0	0	0	0	0	0	0	0	0
309.025	CHO	ConHC	2.69486e+06	1.89223e+06	0	3.4944e+06	1.71036e+06	4801660	0	2555076	0	1.70515e+06	3003202	4678917	0	3528905	0	0	0	2.95751e+06	1.27395e+06	0	2.21011e+06	5993069	3.22938e+06	8.13063e+06	2873289	3.64373e+06	3.30685e+06	3.10393e+06	1.46157e+06	3.72957e+06
309.04	CHO	ConHC	0	0	0	0	0	0	0	0	0	0	0	0	0	0	0	0	0	0	0	0	0	1.40709e+06	0	0	0	0	0	0	0	0
311.005	CHO	ConHC	0	0	0	0	0	0	0	0	0	0	0	0	0	0	0	0	0	0	0	0	0	0	0	0	0	0	0	0	0	0
311.02	CHO	ConHC	0	0	0	0	0	0	0	0	0	0	0	0	0	0	0	0	0	0	0	0	0	0	0	0	0	0	0	0	0	0
311.031	CHON	ConHC	0	0	0	0	0	0	0	0	0	0	0	0	0	0	0	0	0	0	0	0	0	0	0	0	0	0	0	0	0	1.59769e+06
311.056	CHO	ConHC	0	0	0	0	0	1492982	0	0	0	0	0	0	0	0	0	0	0	0	0	0	0	0	0	0	0	0	0	0	0	0
311.108	CHO	ConHC	0	0	0	0	0	0	0	0	0	0	0	0	0	0	0	0	0	0	0	0	0	0	0	0	0	0	0	0	0	0
312.051	CHON	ConHC	0	0	0	0	0	0	0	0	0	0	0	0	0	0	0	0	0	0	0	0	0	0	0	1.27955e+06	0	0	0	0	0	0
312.859	CHOS	ConHC	0	0	0	0	0	0	0	0	0	0	0	0	0	0	0	0	0	9080386	0	0	0	0	0	0	0	0	0	0	0	0
313.01	CHOSP	ConHC	1.39002e+06	0	0	1.52358e+06	2.05287e+06	3.90998e+06	0	3.68619e+06	0	2778364	0	0	0	1.348e+06	0	3809607	1.49735e+06	0	3635952	1.32189e+06	4.31704e+06	0	0	0	0	0	0	2.23659e+06	4356567	0
313.035	CHO	ConHC	0	0	0	1.36743e+06	0	0	0	0	0	0	0	1.39126e+06	0	0	0	0	0	0	0	0	0	0	0	0	0	0	0	0	0	0
313.047	CHON	ConHC	0	0	0	0	0	0	0	0	0	0	0	0	0	0	0	0	0	0	0	0	0	0	0	0	0	0	0	0	0	0
313.066	CHO	ConHC	0	0	0	0	0	0	0	0	0	0	0	0	0	0	0	0	0	0	0	0	0	0	0	0	0	0	0	0	0	3.4223e+06
314.031	CHON	ConHC	0	0	0	0	0	1.35542e+06	0	0	0	0	0	0	0	0	0	0	0	0	0	0	0	1.53889e+06	0	0	0	0	0	0	0	0
314.042	CHON	ConHC	0	0	0	0	0	0	0	0	0	0	0	0	0	0	0	0	0	0	0	0	0	0	0	1.53672e+06	0	0	0	0	0	0
315.015	CHO	ConHC	0	0	0	0	0	1.54132e+06	0	0	0	0	0	0	0	0	0	0	0	0	0	0	0	0	0	1.30267e+06	0	0	0	0	0	0
315.026	CHON	ConHC	0	0	0	0	0	0	0	0	0	0	0	1.34244e+06	0	0	0	0	0	0	0	0	0	0	0	1.67605e+06	0	1.44278e+06	0	0	0	0
315.041	CHON	ConHC	0	0	0	0	0	0	0	0	0	0	0	0	0	0	0	0	0	0	2.39315e+06	0	0	0	0	0	0	0	0	0	0	0
315.051	CHO	ConHC	0	0	0	1.64207e+06	1.27079e+06	2.14063e+06	0	0	0	0	1.55156e+06	2.00702e+06	0	1.65443e+06	0	0	0	0	0	0	0	1.76606e+06	0	2.24208e+06	0	1.94532e+06	1.36237e+06	0	0	0
316.01	CHON	ConHC	0	0	0	0	0	0	0	0	0	0	0	0	0	0	0	0	0	0	0	0	0	1469700	0	1.4086e+06	0	1.61129e+06	0	0	0	1.35658e+06
316.044	CHONS	ConHC	0	0	0	0	0	0	0	0	0	0	0	0	0	0	0	0	0	0	0	0	0	0	0	0	0	0	0	0	0	0
316.045	CHON	ConHC	0	0	0	0	0	0	0	0	0	0	0	0	0	0	0	0	0	0	0	0	0	0	0	0	0	0	0	0	0	0
316.046	CHON	ConHC	1.71458e+06	0	0	2.17541e+06	0	2.1563e+06	0	0	0	0	0	2.16476e+06	0	1.94908e+06	0	0	0	1611322	0	0	0	2920465	1.42434e+06	2.82046e+06	0	1.9994e+06	1.40305e+06	1.78809e+06	0	0
316.901	CHONS	ConHC	0	0	0	0	0	0	0	0	2185976	0	0	0	0	0	0	0	0	0	0	0	0	0	0	0	0	0	0	0	0	0
316.91	CHONSP	ConHC	0	0	0	0	0	0	0	0	0	0	10518986	0	0	0	0	0	0	4.20302e+06	0	0	0	0	0	0	0	0	0	0	0	0
317.005	CHON	ConHC	0	0	0	0	0	0	0	0	0	0	0	0	0	0	0	0	0	1362979	0	0	0	0	0	1.56432e+06	0	1404252	0	0	0	0
317.03	CHO	ConHC	1.39106e+06	1.39899e+06	0	2.9284e+06	0	3.07975e+06	0	0	0	1.54018e+06	1.54276e+06	2.86674e+06	0	2.20022e+06	0	0	0	1.51172e+06	0	0	1.29117e+06	2.87678e+06	0	3.56932e+06	1.56141e+06	2319716	1.86331e+06	2.37074e+06	0	1.91286e+06
317.042	CHON	ConHC	0	0	0	1.86601e+06	0	1.5906e+06	0	0	0	0	0	1.89702e+06	0	1.39228e+06	0	0	0	0	0	0	0	1.74578e+06	0	2.70712e+06	0	1.69969e+06	1.6475e+06	1.45375e+06	0	0
317.046	CHO	ConHC	0	0	0	0	0	0	0	0	0	0	0	0	0	0	0	0	0	0	0	0	0	0	0	0	0	0	0	0	0	0
317.064	CHOS	ConHC	0	0	0	0	0	0	0	0	0	0	1.55263e+06	0	0	0	0	0	0	0	0	0	0	0	0	0	0	0	0	0	0	0
317.097	CHO	ConHC	0	0	0	1.62795e+06	0	0	0	1.82241e+06	0	0	0	0	0	0	0	0	0	0	0	0	0	0	0	0	0	0	0	0	0	0
317.94	CHONSP	ConHC	0	0	0	0	0	0	0	1.44813e+06	0	0	0	0	0	0	0	0	0	0	0	0	0	0	0	0	0	0	0	0	1.36765e+06	0
318.026	CHON	ConHC	1.91028e+06	0	0	1.65413e+06	0	2307965	0	0	0	0	1.50016e+06	2248032	0	1.35696e+06	0	0	0	1.85961e+06	0	0	0	3.00053e+06	1.43739e+06	3.30392e+06	1.41183e+06	1.67696e+06	1.69484e+06	2.264e+06	0	1.76361e+06
318.049	CHO	ConHC	0	0	0	0	0	0	0	0	0	0	0	0	0	0	0	0	0	0	0	0	0	0	0	0	0	0	0	0	0	0
318.943	CHONSP	ConHC	0	0	0	0	0	0	0	0	0	0	0	0	0	0	0	0	0	0	0	0	1327528	0	0	0	0	0	0	0	0	0
319	CHON	ConHC	0	0	0	0	0	1.28453e+06	0	1.419e+06	0	0	0	0	0	0	0	0	0	0	1.33576e+06	0	0	0	0	0	0	0	0	0	3.18581e+06	0
319.01	CHO	ConHC	0	0	0	2.08482e+06	0	2194099	0	0	0	0	0	1.93805e+06	0	1.67414e+06	0	0	0	1.56162e+06	0	0	0	3168305	1.33498e+06	3.01957e+06	0	1.58614e+06	0	2.10707e+06	0	2.39566e+06
319.021	CHON	ConHC	0	1.28067e+06	0	0	0	0	0	0	0	0	0	0	0	0	0	0	0	0	0	0	0	1436981	0	1.79077e+06	0	0	0	0	0	0
319.077	CHO	ConHC	0	0	0	0	0	0	0	0	0	0	0	0	0	0	0	0	0	0	0	0	0	0	0	1398344	0	0	0	1.40078e+06	0	0
320.005	CHON	ConHC	0	0	0	0	0	0	0	0	0	0	0	0	0	0	0	0	0	0	0	0	0	1.4957e+06	0	0	0	0	0	0	0	0
320.041	CHON	ConHC	2.04558e+06	0	0	3.20288e+06	1.56207e+06	3.25222e+06	0	1.47614e+06	0	0	2352949	4.05753e+06	0	3.02686e+06	0	0	0	1.99708e+06	0	0	1.71054e+06	4236707	1.91789e+06	5147266	2.3735e+06	3.77988e+06	2122580	2.05205e+06	1.42611e+06	1.674e+06
321.001	CHOS	ConHC	0	0	0	0	0	0	0	0	0	0	0	0	0	0	0	0	0	0	0	0	0	0	0	0	0	0	0	0	0	0
321.025	CHO	ConHC	3.31053e+06	1.81899e+06	0	4.58871e+06	2.20384e+06	4.71531e+06	0	3075664	0	2.03974e+06	3.15758e+06	4.84529e+06	0	3747513	0	1.34338e+06	0	3.33211e+06	1.41624e+06	1.52981e+06	2358744	6188293	3.45107e+06	7961537	2.83398e+06	4770403	3448897	4.04348e+06	1.5787e+06	3.70279e+06
321.034	CHONS	ConHC	0	0	0	0	0	0	0	0	0	0	0	0	0	0	1309401	0	0	0	0	0	0	0	0	0	0	0	0	0	0	0
321.034	CHO	ConHC	0	0	0	0	0	0	1.93e+06	0	1661143	0	0	0	0	0	0	0	0	0	0	0	0	0	0	0	0	0	0	0	0	0
321.036	CHON	ConHC	0	1.25733e+06	0	2.18948e+06	0	1894707	0	0	0	0	1.45544e+06	2635753	0	1.84646e+06	0	0	0	1.93538e+06	0	0	0	1.72327e+06	0	2.17338e+06	0	1.50973e+06	0	1.82012e+06	0	0
322.02	CHON	ConHC	1.33401e+06	0	0	1.58388e+06	0	2.26878e+06	0	0	0	0	0	1794836	0	1.29454e+06	0	0	0	1.6676e+06	0	0	0	2.38091e+06	1.29554e+06	2.88436e+06	0	1.95549e+06	0	1.96401e+06	0	0
323.004	CHO	ConHC	0	0	0	1.48055e+06	0	1629091	0	0	0	0	1.44294e+06	0	0	0	0	0	0	0	0	0	0	1.92866e+06	0	2.6937e+06	1.34599e+06	1.45814e+06	1.90928e+06	0	0	0
323.054	CHOS	ConHC	0	0	0	0	0	0	0	0	0	0	1.70177e+06	0	0	0	0	0	0	1.36144e+06	0	0	0	0	0	0	0	0	0	0	0	0
323.072	CHO	ConHC	0	0	0	0	0	0	0	0	0	0	0	0	0	0	0	0	0	0	0	1.33482e+06	0	0	0	0	0	0	0	0	0	0
323.982	CHONS	ConHC	0	0	0	0	0	0	0	0	0	0	0	1.38789e+06	0	0	0	0	0	0	0	0	0	0	0	0	0	0	0	0	0	0
324.905	CHONS	ConHC	0	0	0	0	0	0	0	0	0	0	1.47957e+06	0	0	0	0	0	0	0	0	0	0	0	0	0	0	0	0	0	0	0
324.982	CHOS	ConHC	0	0	0	0	0	0	0	0	1.79191e+06	0	0	0	0	0	1.52577e+06	0	0	0	0	0	0	0	0	0	0	0	0	0	0	0
325.02	CHO	ConHC	1.36977e+06	0	0	3.09612e+06	0	3.25073e+06	0	1.71444e+06	0	1.58674e+06	2.69893e+06	3.99352e+06	0	3.11118e+06	0	0	0	2.60919e+06	0	0	0	4.4172e+06	2.78338e+06	5086407	2119027	3.47222e+06	2399771	2.52598e+06	0	2.47452e+06
325.029	CHONS	ConHC	0	0	0	0	0	0	0	0	0	0	0	0	0	0	0	0	0	0	0	0	0	0	0	0	0	0	0	0	0	0
325.035	CHO	ConHC	0	0	0	0	0	0	0	0	0	0	0	0	0	0	0	0	0	0	0	0	0	0	0	1.33448e+06	0	0	0	0	0	0
325.047	CHON	ConHC	0	0	0	0	0	0	0	0	0	0	0	0	0	0	0	0	0	0	0	0	0	0	0	0	0	0	0	0	0	1.54781e+06
325.072	CHO	ConHC	0	0	0	0	0	0	0	0	0	0	0	1381567	0	0	0	0	0	0	0	0	1494047	0	0	0	0	0	0	1.50942e+06	0	0
325.124	CHO	ConHC	0	0	0	1.46954e+06	0	0	0	1.88036e+06	0	1518676	0	0	0	0	0	0	0	0	0	1.54176e+06	2325549	0	0	0	0	0	0	1.58496e+06	1.51713e+06	0
326.015	CHON	ConHC	0	0	0	0	0	0	0	0	0	0	0	0	0	0	0	0	0	0	0	0	0	0	0	0	0	0	0	0	0	0
326.031	CHON	ConHC	0	0	0	0	0	0	0	0	0	0	0	0	0	0	0	0	0	0	0	0	0	0	0	2.10356e+06	0	0	0	0	0	0
326.031	CHON	ConHC	0	0	0	0	0	0	0	0	0	0	0	0	0	0	0	0	0	0	0	0	0	1.60157e+06	0	0	0	0	0	0	0	0
326.067	CHON	ConHC	0	0	0	0	0	0	0	0	0	0	0	0	0	0	0	0	0	0	0	0	0	0	0	1.36169e+06	0	0	0	0	0	0
326.979	CHOS	ConHC	0	0	0	0	0	0	0	0	0	0	0	0	0	0	1.78168e+06	0	0	0	0	0	0	0	0	0	0	0	0	0	0	0
327.015	CHO	ConHC	0	0	0	1.62458e+06	0	0	0	0	0	0	0	0	0	0	0	0	0	0	0	0	0	1.93115e+06	0	2.04295e+06	0	0	0	0	0	0
327.026	CHON	ConHC	0	0	0	0	0	1.31831e+06	0	0	0	0	1.3637e+06	0	0	0	0	0	0	0	0	0	0	0	0	0	0	0	0	0	0	0
327.043	CHOP	ConHC	0	0	0	0	0	0	0	0	0	0	0	0	0	0	0	1.78767e+06	0	0	1.38606e+06	1.80396e+06	0	0	0	0	0	0	0	0	1.87734e+06	0
327.051	CHO	ConHC	0	0	0	1.61666e+06	0	1.56126e+06	0	0	0	0	0	1.34276e+06	0	0	0	0	0	0	0	0	0	1.8902e+06	0	1517646	0	0	0	1890910	0	0
327.062	CHON	ConHC	0	0	0	0	0	0	0	0	0	0	0	0	0	0	0	0	0	0	0	0	0	0	0	1.65051e+06	0	0	1.34429e+06	0	0	0
327.103	CHO	ConHC	0	0	0	0	0	0	0	0	0	0	0	0	0	0	0	0	0	0	0	0	0	0	0	0	0	0	0	0	0	0
328.01	CHON	ConHC	0	0	0	0	0	0	0	0	0	0	0	0	0	0	0	0	0	0	0	0	0	1.33465e+06	0	0	0	0	0	0	0	0
328.046	CHOP	ConHC	0	0	0	2.0261e+06	0	1.4149e+06	0	0	0	0	0	2.07498e+06	0	0	0	0	0	0	0	0	0	1.53166e+06	0	2.47054e+06	0	1.89979e+06	0	1.60345e+06	0	0
329.03	CHO	ConHC	0	0	0	2.3567e+06	0	1715246	0	0	0	0	1.93824e+06	1.5272e+06	0	1.35466e+06	0	0	0	1.30087e+06	1.88307e+06	0	1.48591e+06	2656377	1.69483e+06	2.65312e+06	0	1.61312e+06	1.61924e+06	0	0	1.8049e+06
329.039	CHONS	ConHC	0	0	0	0	0	0	0	0	0	0	0	0	0	0	0	0	0	0	0	0	0	0	0	0	0	0	0	0	0	0
329.042	CHON	ConHC	0	0	0	0	0	0	0	0	0	0	0	0	0	0	0	0	0	0	0	0	0	0	0	0	0	1.68865e+06	0	0	0	0
330.026	CHON	ConHC	0	0	0	1.37683e+06	0	1.49285e+06	0	0	0	0	0	2.23408e+06	0	1.55874e+06	0	0	0	0	0	0	0	1.71876e+06	0	2.07308e+06	0	2.04633e+06	1441840	1292224	0	1.49107e+06
330.034	CHO	ConHC	0	0	0	0	0	0	0	0	0	0	0	0	0	0	0	0	0	0	0	0	0	0	0	0	0	0	0	0	0	0
330.869	CHOS	ConHC	0	0	0	0	0	0	0	0	0	0	8616284	0	0	0	0	0	0	0	0	0	0	0	0	0	0	0	0	0	0	0
330.935	CHOS	ConHC	0	0	0	0	0	0	0	0	0	0	0	0	0	0	0	0	0	0	0	0	0	0	0	0	0	0	0	0	0	0
330.967	CHONS	ConHC	0	0	0	0	0	0	0	0	0	0	0	0	0	0	0	0	0	0	0	0	0	0	0	0	0	0	0	0	0	0
330.98	CHOP	ConHC	0	0	0	0	0	0	0	0	0	0	0	0	0	0	0	0	0	0	0	0	0	0	0	0	0	0	0	0	0	0
331.01	CHO	ConHC	0	0	0	0	0	0	0	0	0	0	0	0	0	0	0	0	0	0	0	0	0	1.43753e+06	0	1.44133e+06	0	0	0	1.52573e+06	0	0
331.021	CHON	ConHC	0	0	0	0	0	0	0	0	0	0	0	1.45617e+06	0	0	0	0	0	0	0	0	0	1.66051e+06	0	1.70322e+06	0	0	0	0	0	0
331.046	CHO	ConHC	2.04746e+06	1.5462e+06	0	2768559	1.84173e+06	2944956	0	2.09213e+06	0	1.35326e+06	0	3296815	0	2589202	0	0	0	2.13321e+06	0	0	1.47674e+06	2568043	1.82946e+06	3847739	1.86751e+06	2664120	1.50279e+06	2.75454e+06	0	1776291
332.005	CHON	ConHC	0	0	0	0	0	0	0	0	0	0	0	0	0	0	0	0	0	0	0	0	0	0	0	0	0	0	0	0	0	0
332.041	CHON	ConHC	1.94741e+06	1.29685e+06	0	2.39311e+06	0	2.91917e+06	0	0	0	0	0	3.29996e+06	0	2.42875e+06	0	0	0	2149126	0	0	0	2927842	1.64026e+06	4.14091e+06	1.85112e+06	2.27736e+06	1.71093e+06	2.27561e+06	0	1.98855e+06
332.052	CHON	ConHC	0	0	0	1.61308e+06	0	0	0	0	0	0	0	0	0	0	0	0	0	0	0	0	0	0	0	0	0	0	0	0	0	0
332.866	CHOS	ConHC	0	0	0	0	0	0	0	0	0	0	0	0	0	0	0	0	0	4398851	0	0	0	0	0	0	0	0	0	0	0	0
332.895	CHONS	ConHC	0	0	0	0	0	0	1.50475e+06	0	0	0	0	0	0	0	0	0	0	0	0	0	0	0	0	0	0	0	0	0	0	0
332.896	CHONS	ConHC	0	0	0	0	0	0	0	0	0	0	0	0	0	0	1.37518e+06	0	0	0	0	0	0	0	0	0	0	0	0	0	0	0
333.025	CHO	ConHC	2.16428e+06	1.28839e+06	0	3.06111e+06	0	3673667	0	1.31606e+06	0	1.7202e+06	2.31728e+06	3.82099e+06	0	2905733	0	0	0	2.08824e+06	0	0	1.78091e+06	4.06178e+06	2059825	5070502	2.42969e+06	3.46652e+06	2.49354e+06	2.77665e+06	0	2.37002e+06
333.032	CHOP	ConHC	0	0	0	0	0	0	2210324	0	0	0	0	0	2.00256e+06	0	0	0	0	0	0	0	0	0	0	0	0	0	0	0	0	0
333.037	CHON	ConHC	0	0	0	1.4903e+06	0	1.90522e+06	0	0	0	0	0	1.62016e+06	0	2.02254e+06	0	0	0	1.63641e+06	0	0	0	1.75676e+06	1.32024e+06	1.80548e+06	0	1.94026e+06	0	0	0	1674732
333.056	CHON	ConHC	0	0	0	0	0	0	0	0	0	0	0	0	0	0	0	0	0	0	0	0	1.96217e+06	0	0	0	0	0	0	0	0	0
334.002	CHONP	ConHC	0	0	0	0	0	0	0	0	0	0	0	0	0	0	0	0	0	0	0	0	0	0	0	1314518	0	0	0	0	0	0
334.02	CHON	ConHC	1.31876e+06	0	0	2.00163e+06	0	1.80878e+06	0	0	0	0	1623051	2.24027e+06	0	1757640	0	0	0	1.55352e+06	0	0	0	2430929	0	2.9199e+06	1.34298e+06	2.37115e+06	2.00153e+06	1.4007e+06	0	1.65506e+06
335.004	CHO	ConHC	0	0	0	0	0	1.33218e+06	0	0	0	0	0	0	0	0	0	0	0	1.35748e+06	0	0	0	2.08519e+06	1.38881e+06	2.0626e+06	0	1.4263e+06	0	0	0	1.4503e+06
335.016	CHON	ConHC	0	0	0	0	0	0	0	0	0	0	0	0	0	0	0	0	0	0	0	0	0	1.34766e+06	0	1.31534e+06	0	0	0	0	0	0
335.072	CHO	ConHC	0	0	0	1830744	1.3568e+06	2.58685e+06	0	1351550	0	1.31072e+06	0	1.44753e+06	2.01702e+06	2123555	1.39206e+06	1842262	0	0	0	0	1.69164e+06	1.37354e+06	0	1.43978e+06	0	0	1340588	1.98907e+06	2.28094e+06	0
335.107	CHO	ConHC	0	0	0	0	0	0	0	0	0	0	0	0	0	0	0	0	0	0	0	0	0	1.38302e+06	0	0	0	0	0	0	0	0
335.108	CHO	ConHC	0	1.30965e+06	0	4063333	1.46382e+06	2.85157e+06	0	2567050	0	3.63982e+06	0	1.7824e+06	0	2193711	2972361	4.23946e+06	0	0	1.6595e+06	5.05627e+06	1.96121e+06	0	0	1463469	0	0	1.62885e+06	3.10652e+06	3133427	2.22192e+06
336.036	CHON	ConHC	2.40326e+06	0	0	3.11647e+06	1.62635e+06	3.18007e+06	0	1.41306e+06	0	0	2122610	4819897	0	3.91793e+06	0	0	0	2.88332e+06	0	0	1.52884e+06	3.95849e+06	2.0928e+06	4728908	1.6295e+06	3.54015e+06	2.21076e+06	2.66394e+06	0	2.45312e+06
337.02	CHO	ConHC	2.07228e+06	1.97292e+06	0	3.94626e+06	1.48578e+06	4404077	0	1.89646e+06	0	1.96823e+06	3190946	4.06811e+06	0	3.87423e+06	0	0	0	3.62809e+06	0	0	2.11075e+06	5635154	2.90507e+06	6.71424e+06	2341214	4.1528e+06	3.03127e+06	3.09587e+06	0	2.92293e+06
337.029	CHO	ConHC	0	0	0	0	0	0	4206095	0	1.6113e+06	0	0	0	0	0	1.78549e+06	0	0	0	0	0	0	0	0	0	0	0	0	0	0	0
337.031	CHON	ConHC	0	0	0	0	0	0	0	0	0	0	0	1.69064e+06	0	0	0	0	0	0	0	0	0	0	0	1733247	1.59523e+06	0	0	0	0	0
337.04	CHON	ConHC	0	0	0	0	3.5768e+06	0	0	2.90203e+06	10468133	0	0	0	0	0	1403795	0	3.84369e+06	0	2.85031e+06	0	2.0826e+06	0	1.73311e+06	0	2745700	0	0	0	0	0
337.051	CHO	ConHC	1.99242e+06	2.1936e+06	0	0	2.42019e+06	0	0	0	0	5900400	0	0	0	0	0	6242915	1.89631e+06	1.63284e+06	3782666	11857235	4137258	0	0	0	0	0	0	2.23879e+06	10200060	0
337.995	CHONS	ConHC	0	0	0	0	0	0	0	0	0	0	0	0	0	0	0	0	0	0	0	0	0	0	0	0	0	0	0	0	0	0
338.015	CHON	ConHC	0	0	0	1.46342e+06	0	1.32345e+06	1.46306e+06	0	0	0	0	1.35716e+06	0	1879056	0	0	0	0	0	0	0	0	0	1.60811e+06	0	0	0	0	0	0
338.031	CHON	ConHC	0	0	0	0	0	0	0	0	0	0	0	0	0	0	0	0	0	0	0	0	0	0	0	1.35583e+06	0	0	0	0	0	0
338.054	CHO	ConHC	0	0	0	0	0	0	0	0	0	0	0	0	0	0	0	0	0	0	0	1.73939e+06	0	0	0	0	0	0	0	0	1.67937e+06	0
338.061	CHON	ConHC	0	0	0	0	0	0	0	0	0	0	0	0	0	0	1.6434e+06	0	0	0	0	0	0	0	0	0	0	0	0	0	0	0
338.877	CHOS	ConHC	0	0	0	0	0	0	0	0	1.32255e+06	0	0	0	0	0	0	0	0	0	0	0	0	0	0	0	0	0	0	0	0	0
338.97	CHOP	ConHC	0	0	0	0	0	0	2.27432e+06	0	0	0	0	0	2.2328e+06	0	0	0	0	0	0	0	0	0	0	0	0	0	0	0	0	0
339.012	CHOS	ConHC	0	0	0	0	0	0	0	0	0	0	1.4523e+06	0	0	0	0	0	0	0	0	0	0	0	0	0	0	0	0	0	0	0
339.025	CHOSP	ConHC	2.06365e+06	0	0	2.3306e+06	1.84261e+06	5106189	0	3770037	0	2.3498e+06	0	0	0	3.81144e+06	0	2782350	0	0	3131838	2.84509e+06	4.86794e+06	0	0	0	0	0	0	4854745	5083658	0
339.045	CHONS	ConHC	0	0	0	0	0	0	0	0	1.457e+06	0	0	0	0	0	0	0	0	0	0	0	0	0	0	0	0	0	0	0	0	0
339.051	CHO	ConHC	0	0	0	0	0	0	0	0	0	0	0	0	0	0	0	0	0	0	0	0	0	1.39454e+06	0	0	0	0	0	0	0	0
339.056	CHON	ConHC	0	0	0	0	1.5152e+06	0	0	1.528e+06	2549608	0	0	0	0	0	1.62265e+06	0	1940071	0	0	0	0	0	1.82114e+06	0	2.19746e+06	0	0	0	1.50018e+06	0
339.064	CHON	ConHC	0	0	0	0	0	1.44719e+06	0	0	0	0	0	0	0	0	0	0	0	0	0	0	0	0	0	0	0	0	0	0	0	0
339.067	CHO	ConHC	0	0	0	0	0	0	0	0	0	7.75551e+06	0	0	0	0	1.57325e+06	14966938	0	0	3.05658e+06	1.87333e+06	0	0	0	0	0	0	0	0	1.40009e+06	0
339.87	CHONS	ConHC	0	0	0	0	0	0	0	0	0	0	0	0	0	0	0	1.30573e+06	0	0	0	0	0	0	0	0	0	0	0	0	2.11889e+06	0
340.01	CHON	ConHC	0	0	0	0	0	0	0	0	0	0	0	0	0	0	0	0	0	0	0	0	0	0	0	1.33762e+06	0	0	0	0	0	0
340.046	CHON	ConHC	1.31156e+06	0	0	1432151	0	0	0	0	0	0	0	0	0	1.52292e+06	0	0	0	0	0	0	0	1.68702e+06	0	1.53679e+06	0	0	0	0	0	0
340.07	CHO	ConHC	0	0	0	0	0	0	0	0	0	0	0	0	0	0	0	1.83034e+06	0	0	0	0	0	0	0	0	0	0	0	0	0	0
340.839	CHOS	ConHC	0	0	0	0	0	0	0	0	0	0	0	0	0	0	0	0	0	2284393	0	0	0	0	0	0	0	0	0	0	0	0
340.97	CHONS	ConHC	0	0	0	0	0	0	0	0	0	0	0	0	0	0	0	0	0	0	0	0	0	0	0	0	0	0	0	0	0	1.35854e+06
341.015	CHO	ConHC	0	0	0	0	0	0	0	0	0	0	0	0	0	0	0	0	0	0	0	0	0	0	0	1.38106e+06	1312331	0	0	0	0	0
341.022	CHOP	ConHC	0	0	0	0	0	1.79422e+06	0	0	0	0	0	0	0	1.50868e+06	0	0	0	0	0	0	1.86155e+06	0	0	0	0	0	0	1.94368e+06	1.72547e+06	0
341.024	CHONS	ConHC	0	0	0	0	0	0	0	0	0	0	0	0	0	0	0	0	0	0	0	1.72186e+06	0	0	0	0	0	0	0	0	0	19535580
341.03	CHO	ConHC	1314140	0	0	0	0	0	0	0	0	0	0	1.82954e+06	0	0	0	0	0	1401518	0	0	0	2.08754e+06	0	1.7145e+06	1.68635e+06	0	1.63014e+06	0	0	0
341.042	CHON	ConHC	0	0	0	0	0	0	0	0	0	0	0	0	0	0	0	0	0	0	0	0	0	0	0	1.75879e+06	0	0	0	0	0	0
341.067	CHO	ConHC	0	0	0	0	1.32022e+06	0	0	0	0	0	1.54333e+06	0	0	0	0	0	0	0	0	0	0	1.45242e+06	0	1.65589e+06	0	1.3631e+06	1.33191e+06	0	0	0
342	CHONSP	ConHC	0	0	0	0	0	0	0	0	0	0	0	0	0	0	0	0	0	0	1.94162e+06	0	0	0	0	0	0	0	0	0	0	0
342.026	CHOP	ConHC	1.56607e+06	0	0	1.51555e+06	0	1.79866e+06	0	0	0	0	1.48373e+06	1.74722e+06	0	2.07891e+06	0	0	0	0	0	0	0	2.08717e+06	1.31702e+06	2.3397e+06	0	1778621	0	1.41616e+06	0	0
342.027	CHONS	ConHC	0	0	0	0	0	0	0	0	0	0	0	0	0	0	0	0	0	0	0	0	0	0	0	0	0	0	0	0	0	2.48914e+06
342.037	CHON	ConHC	0	0	0	0	0	0	0	0	0	0	0	0	0	0	0	0	0	0	0	0	0	0	0	1.61471e+06	0	0	0	0	0	0
342.062	CHON	ConHC	0	0	0	1.67326e+06	0	1.68987e+06	0	0	0	0	0	0	0	0	0	0	0	1521446	0	0	0	2.04289e+06	0	2.67635e+06	0	1.56334e+06	0	0	0	0
342.967	CHONS	ConHC	0	0	0	0	0	0	0	0	0	0	0	0	0	0	0	0	0	0	0	0	0	0	0	0	0	0	0	0	0	0
342.975	CHOS	ConHC	18892160	24526052	6713532	37602164	14859619	11735882	23299166	18782236	15196662	23439346	1637639	19186542	14313736	5.39498e+06	24459358	28181828	3.53495e+06	0	23650650	21212248	19139570	6693240	11503486	18643604	21114598	20036822	11599913	10107186	37730848	2.02777e+06
343.003	CHONSP	ConHC	0	0	0	0	0	0	0	0	0	0	0	0	0	0	0	0	0	0	0	0	0	0	0	0	0	0	0	0	0	0
343.01	CHO	ConHC	0	0	0	0	0	0	0	0	0	0	0	0	0	0	0	0	0	1.64109e+06	0	0	0	1.85537e+06	1.7714e+06	2.75165e+06	0	0	0	1550142	0	1.63034e+06
343.02	CHOSP	ConHC	0	0	0	0	0	1.74268e+06	0	0	0	0	0	0	0	0	0	1.67714e+06	0	0	1.97873e+06	0	3.01466e+06	0	0	0	0	0	0	0	0	0
343.021	CHON	ConHC	0	0	0	0	0	0	0	0	0	1.37779e+06	1.59465e+06	1.54829e+06	0	0	0	0	0	1505417	0	0	0	2.52865e+06	0	2193059	0	1.8977e+06	0	0	0	14410123
343.046	CHO	ConHC	1.35592e+06	1.54598e+06	0	2.06785e+06	0	2.48867e+06	0	1.38092e+06	0	0	0	3.47022e+06	0	2.10028e+06	0	0	0	1.65288e+06	0	0	0	3.2772e+06	2.03662e+06	2.96363e+06	1.37344e+06	2.78654e+06	1787968	1.77441e+06	0	2.33359e+06
343.057	CHON	ConHC	1.69513e+06	0	0	1.91426e+06	1319799	2.96945e+06	2.24089e+06	3.37209e+06	0	0	0	1.94907e+06	1.75031e+06	1.78131e+06	0	0	0	0	1.77393e+06	0	2.27534e+06	2203545	0	1661102	0	1465070	1.51456e+06	1624911	2313268	1.74095e+06
343.978	CHOS	ConHC	0	0	0	1.7679e+06	0	0	0	0	0	0	0	0	0	0	0	0	0	0	0	0	0	0	0	0	0	0	0	0	1.68529e+06	0
343.98	CHON	ConHC	0	0	0	0	0	0	0	0	0	0	0	0	0	0	0	0	0	0	0	0	0	0	0	0	0	0	0	0	0	0
344.002	CHONS	ConHC	0	0	0	0	0	0	0	0	0	0	0	0	0	0	0	0	0	0	0	0	0	0	0	0	0	0	0	0	0	0
344.005	CHON	ConHC	0	0	0	0	0	1.42225e+06	0	0	0	0	0	1.49835e+06	0	0	0	0	0	0	0	0	0	1.71752e+06	0	2.33723e+06	0	0	0	1502626	0	0
344.024	CHON	ConHC	0	0	0	0	0	0	0	0	0	0	0	0	0	0	0	0	0	0	0	0	0	0	0	0	0	0	0	0	0	1.84625e+06
344.041	CHON	ConHC	2.05841e+06	1.66298e+06	0	3.06098e+06	0	2.60012e+06	0	1.40355e+06	0	0	1.53559e+06	3.2494e+06	0	2.2261e+06	0	0	0	2.4745e+06	0	0	1.7324e+06	3.52285e+06	1.62112e+06	4.04527e+06	0	2.96347e+06	2.06324e+06	2.1813e+06	0	1.60613e+06
344.982	CHONS	ConHC	0	0	0	0	0	0	0	0	0	0	0	0	0	0	0	0	0	0	0	0	0	0	0	0	0	0	0	0	0	1434818
344.995	CHOP	ConHC	0	0	0	0	0	0	0	0	0	0	0	0	0	0	0	0	0	0	0	0	0	0	0	0	0	0	0	0	0	0
345	CHON	ConHC	0	0	0	0	0	0	0	0	0	0	0	0	0	0	0	0	0	0	0	0	0	0	0	0	0	0	0	0	0	0
345.025	CHO	ConHC	2.08428e+06	1.63714e+06	0	3.34703e+06	0	3.20769e+06	0	2.1655e+06	0	1.764e+06	1.74455e+06	4.00805e+06	0	2.90642e+06	0	0	1.32443e+06	2682240	0	0	1.81948e+06	3514029	2.24548e+06	5139713	2.4775e+06	3.79064e+06	2.09787e+06	2.794e+06	0	2.95432e+06
345.036	CHON	ConHC	1472957	1.36502e+06	0	2.85142e+06	0	2.24206e+06	0	0	0	0	1.51723e+06	2.08856e+06	0	2.18194e+06	0	0	0	1.9634e+06	0	0	1.39504e+06	2.7148e+06	1.93316e+06	3.232e+06	1.49882e+06	2.1973e+06	1.42562e+06	2.08079e+06	0	1.78825e+06
345.995	CHON	ConHC	0	0	0	0	0	0	0	0	0	0	0	0	0	0	0	0	0	0	0	0	0	0	0	0	0	0	0	0	0	0
345.999	CHON	ConHC	0	0	0	0	0	0	0	0	0	0	0	0	0	0	0	0	0	0	0	0	0	0	0	0	0	0	0	0	0	0
346.02	CHON	ConHC	1650892	0	0	2199995	0	2860386	0	1.35792e+06	0	0	0	2857448	0	2.06201e+06	0	0	0	2298113	0	0	0	2.69177e+06	1.51714e+06	3740717	1861422	2.62255e+06	1.599e+06	2.32128e+06	0	1.81522e+06
346.029	CHO	ConHC	0	0	0	0	0	0	0	0	0	0	0	0	0	0	0	0	0	0	0	0	0	0	0	0	0	0	0	0	0	0
346.032	CHON	ConHC	0	0	0	0	0	0	0	0	0	0	0	0	0	0	0	0	0	0	0	0	0	0	0	1.60696e+06	0	0	0	0	0	0
346.968	CHO	ConHC	0	0	0	1.57493e+06	0	0	0	0	0	0	0	0	0	0	0	1.32211e+06	0	0	0	0	0	0	0	0	0	0	0	0	0	0
346.977	CHONS	ConHC	0	0	0	0	0	0	0	0	0	0	0	0	0	0	0	0	0	0	0	0	0	0	0	0	0	0	0	0	0	0
347.004	CHO	ConHC	0	0	0	1.54627e+06	0	1.67237e+06	0	1.35188e+06	0	0	0	2.71242e+06	0	1.69759e+06	0	0	0	0	0	0	0	2.46011e+06	0	2758997	1.67363e+06	1.72786e+06	0	0	0	0
347.016	CHON	ConHC	0	0	0	0	0	0	0	0	0	0	0	0	0	0	0	0	0	0	0	0	0	0	0	0	0	0	0	0	0	0
347.041	CHO	ConHC	3.90295e+06	2720579	0	6238505	2.96734e+06	5615811	0	3.35356e+06	0	2381128	3.63348e+06	7718254	0	5352521	0	1305235	1.51085e+06	4.64654e+06	1.37608e+06	1.51328e+06	2.8295e+06	6.4102e+06	3.7282e+06	8855392	3.57086e+06	6090109	4.06463e+06	5944056	0	3.14142e+06
347.072	CHO	ConHC	0	0	0	0	0	0	0	0	0	0	0	0	0	0	0	0	0	0	0	0	0	1.44023e+06	0	0	0	0	0	0	0	0
347.144	CHO	ConHC	1.54854e+06	1426272	0	5.80334e+06	1.41805e+06	4303079	0	2951166	0	3.02731e+06	0	1.68489e+06	0	2.70706e+06	0	5484215	0	1.84057e+06	2.4037e+06	4.55715e+06	2.33904e+06	2.6025e+06	2.08061e+06	2.28826e+06	2.93909e+06	4324763	2876826	3.93501e+06	3775074	2.38805e+06
348	CHON	ConHC	0	0	0	0	0	0	0	0	0	0	0	0	0	0	0	0	0	0	0	0	0	0	0	0	0	0	0	0	0	0
348.036	CHON	ConHC	2.56639e+06	2.28054e+06	0	3469966	1.84988e+06	3909148	0	2086213	0	1.62832e+06	2603152	5.35422e+06	0	3833302	0	0	0	2748955	0	0	2.16523e+06	3765356	2.51346e+06	4850315	2289702	4387486	2.36923e+06	3562603	0	2.10141e+06
348.044	CHO	ConHC	0	0	0	0	0	0	0	0	0	0	0	1.59947e+06	0	0	0	0	0	0	0	0	0	0	0	1.68974e+06	0	0	0	0	0	0
348.843	CHOS	ConHC	0	0	0	0	0	0	0	0	0	0	2.3464e+06	0	0	0	0	0	0	0	0	0	0	0	0	0	0	0	0	0	0	1.50292e+06
349.02	CHO	ConHC	2.54771e+06	1.98437e+06	0	4.3827e+06	1.70522e+06	4844402	0	0	0	1.52241e+06	3.36636e+06	4.96446e+06	0	4.3457e+06	0	1401422	0	3.29309e+06	0	1.4632e+06	2.2024e+06	5.47507e+06	2.84547e+06	6.24274e+06	3074978	4416443	3.09303e+06	4495837	1.3963e+06	2879501
349.029	CHONS	ConHC	0	0	0	0	0	0	0	0	0	0	0	0	0	0	1.70155e+06	0	0	0	0	0	0	0	0	0	0	0	0	0	0	0
349.031	CHON	ConHC	1.42285e+06	0	0	2.35467e+06	0	1.38405e+06	0	0	0	0	0	2.29669e+06	0	0	0	0	0	0	0	0	0	1.87622e+06	0	2419638	0	1.57971e+06	1.38551e+06	1.9384e+06	0	0
349.063	CHOP	ConHC	0	0	0	0	0	0	0	0	0	0	0	0	0	0	0	0	0	0	0	0	0	0	0	0	0	0	0	0	0	0
349.124	CHO	ConHC	1.64969e+06	0	0	1.89826e+06	0	0	0	1.71209e+06	0	0	0	0	0	0	0	0	0	0	0	0	1.8768e+06	0	0	1.38927e+06	1.61428e+06	0	0	0	0	0
350.015	CHON	ConHC	0	0	0	0	0	0	0	0	0	0	1.54091e+06	0	0	0	0	0	0	1.3118e+06	0	0	0	0	0	1.80118e+06	0	1.48758e+06	0	1.3405e+06	0	0
350.023	CHO	ConHC	0	0	0	0	0	0	0	0	0	0	0	0	0	0	0	0	0	0	0	0	0	1.45371e+06	0	0	0	0	0	0	0	0
350.877	CHOS	ConHC	0	0	0	0	0	0	0	0	1493918	0	0	0	0	0	0	0	0	0	0	0	0	0	0	0	0	0	0	0	0	0
350.993	CHONS	ConHC	0	0	0	0	0	0	0	0	0	0	0	0	0	0	0	0	0	0	0	0	0	0	0	0	0	0	0	0	0	0
351	CHO	ConHC	0	0	0	0	0	0	0	0	0	0	0	0	0	0	0	0	0	0	0	0	0	0	0	0	0	0	0	0	0	0
351.041	CHON	ConHC	0	0	0	0	0	0	0	0	0	0	0	0	1.73716e+06	0	0	0	0	0	0	0	0	0	0	0	0	0	0	0	0	0
351.103	CHO	ConHC	0	0	0	1870039	0	1.80231e+06	0	0	0	1.62399e+06	0	0	0	0	0	0	0	0	0	2.10231e+06	0	0	0	1.47536e+06	0	1340948	0	1.35512e+06	1.64337e+06	0
351.872	CHONS	ConHC	0	0	0	0	0	0	0	0	0	0	0	0	0	0	0	0	1.27722e+06	0	0	0	0	0	0	0	0	0	0	0	0	0
351.997	CHONP	ConHC	0	0	0	0	0	0	0	0	0	0	0	0	0	0	0	0	0	0	0	0	0	0	0	0	0	0	0	0	0	0
352.031	CHON	ConHC	1.70397e+06	0	0	2.46583e+06	1.37929e+06	2166155	0	0	0	0	2.06281e+06	2.79117e+06	0	2598448	0	0	0	1.83e+06	0	0	0	2.54791e+06	1.96146e+06	3.18803e+06	1.50587e+06	2.19881e+06	1.97102e+06	1.74959e+06	0	1841800
352.044	CHONS	ConHC	0	0	0	0	0	0	0	0	0	0	0	0	0	0	0	0	0	0	0	0	0	0	0	0	0	0	0	0	0	0
352.997	CHOS	ConHC	0	0	0	0	0	0	0	0	0	0	0	0	0	0	0	0	0	0	2.44571e+06	0	0	0	0	0	0	0	0	0	0	0
353.015	CHO	ConHC	1.66763e+06	1.6248e+06	0	2.00742e+06	0	2.78653e+06	0	1.3879e+06	0	0	1960743	2859147	0	2.12705e+06	0	0	0	1.97224e+06	0	0	0	2.64124e+06	1800926	3.89795e+06	1.4735e+06	2.08492e+06	2.34026e+06	2.20258e+06	0	2.15348e+06
353.03	CHO	ConHC	0	0	0	0	0	0	0	0	0	0	0	0	0	0	0	0	0	0	0	0	0	1.94569e+06	0	0	0	0	0	0	0	0
353.046	CHO	ConHC	0	0	0	0	0	0	0	0	0	0	0	0	0	0	0	1.64252e+06	0	0	0	0	0	0	0	0	0	0	0	0	0	0
353.049	CHOS	ConHC	1.70885e+06	1.46148e+06	0	1444237	1.57563e+06	2.46296e+06	0	4770444	0	2.44515e+06	0	0	0	4794838	0	1.4408e+06	2.5358e+06	0	3.35196e+06	1.56762e+06	0	0	0	0	2399727	1715779	2.30188e+06	2.82826e+06	4.01417e+06	2125331
353.072	CHON	ConHC	0	0	0	0	0	0	0	0	2.88112e+06	0	0	0	1.33877e+06	0	3028253	0	0	0	1.71511e+06	1.41556e+06	0	0	0	0	1.8478e+06	0	0	0	1.49924e+06	0
353.082	CHO	ConHC	0	1486070	0	0	0	0	0	0	0	0	0	0	0	0	0	0	0	0	0	3.53806e+06	0	0	0	0	0	0	0	1.41746e+06	7812199	0
354	CHOS	ConHC	0	0	0	0	0	0	0	0	0	0	0	0	0	0	0	0	0	0	0	0	0	0	0	0	0	0	0	0	0	0
354.025	CHON	ConHC	0	0	0	0	0	0	0	0	0	0	0	0	0	0	0	0	0	0	0	0	0	0	0	0	0	0	0	0	0	0
354.062	CHON	ConHC	0	0	0	0	0	0	0	0	0	0	0	0	0	0	0	0	0	0	0	0	0	0	0	0	1.42965e+06	1.61521e+06	0	0	0	0
354.074	CHON	ConHC	0	0	0	0	0	0	0	0	1.48778e+06	0	0	0	0	0	2852922	0	0	0	0	3.39911e+06	0	0	0	0	0	0	0	0	0	3.38525e+06
354.086	CHO	ConHC	0	0	0	0	0	0	0	0	0	0	0	0	0	0	0	0	0	0	0	0	0	0	0	0	0	0	0	0	1350762	0
354.938	CHOS	ConHC	0	1.49685e+06	0	0	0	0	0	0	0	0	1.69158e+06	0	0	0	0	0	0	0	0	0	0	0	0	0	0	0	0	0	0	0
355.01	CHO	ConHC	0	0	0	0	0	1.37974e+06	0	0	0	0	0	0	0	0	0	0	0	0	0	0	0	0	0	1.70668e+06	0	0	0	0	0	0
355.046	CHO	ConHC	0	0	0	0	0	1.80522e+06	0	1866619	0	0	0	0	0	0	0	0	0	0	0	0	1.63749e+06	1.89698e+06	1.48398e+06	1.85082e+06	0	1.64621e+06	1565832	2.08817e+06	0	1.48663e+06
355.057	CHON	ConHC	0	0	0	0	0	0	0	0	0	0	0	0	0	0	0	0	0	0	0	0	0	1.60041e+06	0	0	0	0	0	0	0	0
356.005	CHON	ConHC	0	0	0	0	0	0	0	0	0	0	0	0	0	0	0	0	0	0	0	0	0	0	0	1.38826e+06	0	0	0	0	0	0
356.034	CHONS	ConHC	0	0	0	0	0	0	0	0	0	0	0	0	0	0	0	0	0	0	0	0	0	0	0	1.36215e+06	0	0	0	0	0	0
356.041	CHON	ConHC	0	0	0	1.87384e+06	0	1.83629e+06	0	0	0	0	0	1.99635e+06	0	1.59532e+06	0	0	0	1.58542e+06	0	0	0	2.22084e+06	0	2260715	0	1.47779e+06	1.43896e+06	0	0	0
356.053	CHON	ConHC	0	0	0	1.46143e+06	0	0	0	0	0	0	0	0	0	0	0	0	0	0	0	0	0	0	0	0	0	0	0	0	0	0
356.075	CHONS	ConHC	0	0	0	0	0	0	0	0	0	0	0	0	0	0	0	0	0	0	0	0	0	0	0	0	0	0	0	0	0	0
356.867	CHOS	ConHC	0	0	0	0	0	0	0	0	0	0	0	0	0	0	0	0	0	2.83658e+06	0	0	0	0	0	0	0	0	0	0	0	0
356.936	CHOP	ConHC	0	0	0	0	0	0	0	0	0	0	0	0	0	0	0	0	0	0	0	0	0	0	0	0	0	0	0	0	0	0
356.974	CHONSP	ConHC	0	0	0	0	0	0	1.53412e+06	0	0	0	0	0	0	0	0	0	0	0	0	0	0	0	0	0	0	0	0	0	0	0
356.989	CHO	ConHC	0	0	0	0	0	0	0	0	0	0	0	0	7.97386e+06	0	0	0	0	0	0	0	0	0	0	0	0	0	0	0	0	0
357.025	CHO	ConHC	0	0	0	2.21979e+06	0	2.11875e+06	0	0	0	0	1.54996e+06	2.48391e+06	0	1744730	0	0	0	2.03537e+06	0	0	1.67857e+06	3.37504e+06	1585321	2834194	1.4373e+06	1998516	1.54557e+06	2.15704e+06	0	1.5934e+06
357.037	CHON	ConHC	0	0	0	1.78306e+06	0	1.38762e+06	0	0	0	0	1471117	0	0	1494111	0	1.41494e+06	0	1.55589e+06	0	0	0	0	0	1.71945e+06	0	0	0	0	0	0
357.062	CHO	ConHC	1.94056e+06	1.69382e+06	0	2.77584e+06	1.53922e+06	2.29745e+06	0	2209908	0	1.78403e+06	3.46844e+06	3.05122e+06	0	2.75467e+06	0	0	1.52706e+06	1.80345e+06	1.56033e+06	0	2.59557e+06	3123914	1.33944e+06	3520285	0	4.98707e+06	2.01867e+06	2134019	1.34641e+06	1.8809e+06
358.02	CHON	ConHC	0	0	0	2.20786e+06	0	1.88665e+06	0	0	0	0	1.56182e+06	1.8735e+06	0	0	0	0	0	2.04706e+06	0	0	1.36528e+06	2.00661e+06	0	2.32275e+06	0	2.21128e+06	0	1.46368e+06	0	0
358.032	CHON	ConHC	0	0	0	0	0	0	0	0	0	0	0	0	0	0	0	0	0	0	0	0	0	0	0	0	0	0	0	0	0	0
358.065	CHO	ConHC	0	0	0	0	0	0	0	0	0	0	0	0	0	0	0	0	0	0	0	0	0	0	0	0	0	0	0	0	0	0
358.915	CHOS	ConHC	0	0	0	0	2396240	0	0	0	0	0	0	0	0	0	0	0	0	0	0	0	0	0	0	0	0	0	0	0	0	0
358.933	CHOS	ConHC	0	0	0	0	0	0	0	0	1.31604e+06	0	0	0	0	0	0	0	0	0	0	3376564	0	0	0	0	0	0	0	0	0	4.76396e+06
358.994	CHON	ConHC	0	0	1.36607e+06	0	0	0	2.28023e+06	0	2.43606e+06	0	0	0	1.59223e+06	0	1.91994e+06	0	0	0	0	0	0	0	0	0	0	0	0	0	0	0
359.004	CHO	ConHC	0	0	0	0	0	1507344	0	0	0	0	1406773	1581541	0	0	0	0	0	0	0	0	0	1.94045e+06	0	2.31972e+06	0	0	0	0	0	0
359.016	CHON	ConHC	0	0	0	1.43739e+06	0	0	0	0	0	0	0	1.91691e+06	0	0	0	0	0	1.41312e+06	0	0	0	1.82346e+06	0	1.89732e+06	0	1.59972e+06	0	0	0	1.55503e+06
359.041	CHO	ConHC	2.6758e+06	0	0	3.70633e+06	1.66437e+06	3.75017e+06	0	2.20503e+06	0	1.39868e+06	1.91597e+06	4.26495e+06	0	3.32485e+06	0	0	0	2.70081e+06	0	0	1.5553e+06	4419825	2.15721e+06	5.33746e+06	2.3828e+06	3.20587e+06	2.21601e+06	3.10197e+06	2.01073e+06	2.12311e+06
359.052	CHON	ConHC	0	1.40103e+06	0	2.17084e+06	0	2.32989e+06	0	0	0	1.3846e+06	0	2.53593e+06	0	1.88972e+06	0	0	0	2.09307e+06	0	0	0	2.52364e+06	1.35951e+06	3645299	1.39439e+06	2196214	0	1.64533e+06	0	0
359.108	CHO	ConHC	0	0	0	0	0	0	0	0	0	0	0	0	0	0	0	0	0	0	0	0	0	1.44436e+06	0	0	0	0	0	0	0	0
359.144	CHO	ConHC	0	0	0	1.58003e+06	0	0	0	0	0	0	0	0	0	0	0	0	0	0	0	0	0	0	0	0	0	0	0	0	0	0
360	CHON	ConHC	0	0	0	0	0	0	0	0	0	0	0	0	0	0	0	0	0	0	0	0	0	0	0	0	0	0	0	0	0	0
360.011	CHON	ConHC	0	0	0	0	0	0	0	0	0	0	0	0	0	0	0	0	0	0	0	0	0	0	0	0	0	0	0	0	0	1.7738e+06
360.036	CHON	ConHC	2.01609e+06	0	0	3.49778e+06	1.66282e+06	3321976	0	1.91817e+06	0	0	2190490	3998084	0	3.87209e+06	0	0	0	2.53177e+06	0	0	1.43786e+06	4053126	1.91783e+06	5203611	1.85997e+06	3.12475e+06	2326458	2.83407e+06	0	2816759
360.044	CHO	ConHC	0	0	0	0	0	0	0	0	0	0	0	1.37665e+06	0	0	0	0	0	0	0	0	0	0	0	0	0	0	0	0	0	0
360.047	CHON	ConHC	0	0	0	2.05087e+06	0	1.62956e+06	0	0	0	0	0	1.50695e+06	0	0	0	0	0	1.45785e+06	0	0	0	1.63726e+06	0	1.41584e+06	0	1.37115e+06	0	1.34826e+06	0	0
360.89	CHONS	ConHC	0	0	0	0	0	0	4331890	0	0	0	0	0	3.87206e+06	0	1.74105e+06	0	0	0	0	0	0	0	0	0	0	0	0	1.39851e+06	1.56474e+06	0
360.977	CHONS	ConHC	0	1.43693e+06	0	0	0	0	0	0	0	0	0	0	0	0	0	0	0	0	0	0	0	0	3.41618e+06	0	1.66992e+06	0	0	0	0	0
360.984	CHO	ConHC	0	0	0	0	0	0	4.99035e+06	0	3.94863e+06	0	0	0	4.15062e+06	0	4.5988e+06	0	0	0	0	0	0	0	0	0	0	0	0	0	0	0
360.995	CHON	ConHC	0	0	0	0	0	0	0	0	0	0	0	0	0	0	0	0	0	0	0	0	0	0	0	0	0	0	0	0	0	0
361.02	CHO	ConHC	2140764	1.5588e+06	0	3.4756e+06	1.33717e+06	3.63822e+06	0	1.7972e+06	0	1.78261e+06	3.40734e+06	4494096	0	3.70662e+06	0	0	0	3.52394e+06	0	0	2.15062e+06	5298710	2.25344e+06	5.87565e+06	2.68626e+06	3.7338e+06	1.53579e+06	3611681	1.57015e+06	2.96462e+06
361.026	CHON	ConHC	0	0	0	0	0	0	0	0	0	0	0	0	0	0	0	0	0	0	0	0	0	0	0	0	0	0	0	0	0	0
361.031	CHON	ConHC	1.37097e+06	1.68526e+06	0	4.175e+06	0	3.79234e+06	0	1.68098e+06	0	1.6413e+06	2.65419e+06	3.72866e+06	0	2.50547e+06	0	0	0	2927976	0	0	0	3.18364e+06	1.52358e+06	4846023	1.89471e+06	2852650	1.45131e+06	2.5329e+06	0	2293389
361.063	CHOP	ConHC	0	0	0	0	0	0	0	0	0	0	0	0	0	0	0	0	0	0	0	0	0	0	0	0	0	0	0	0	0	0
361.124	CHO	ConHC	1.69074e+06	0	0	0	0	1.38418e+06	0	0	0	0	0	1.50969e+06	0	0	0	0	0	0	0	0	1.55034e+06	1.54272e+06	0	0	1.45136e+06	0	1.5604e+06	1.92161e+06	0	0
361.894	CHONS	ConHC	2.27616e+06	0	0	0	2.04676e+06	0	0	5053338	0	2.16973e+06	0	0	0	1.67845e+06	0	1.64063e+06	0	0	1.45728e+06	1.71196e+06	2577656	0	0	0	1.55563e+06	2.12944e+06	3568241	0	3.32628e+06	0
362.015	CHON	ConHC	0	1.53861e+06	0	2.20977e+06	0	2258217	0	0	0	0	0	1.86026e+06	0	0	0	0	0	1.77589e+06	0	0	0	2.64542e+06	1.70994e+06	2.89714e+06	1.53265e+06	1.79719e+06	0	2208684	0	1.57648e+06
362.859	CHOSP	ConHC	0	0	1.35747e+06	0	0	0	0	0	0	0	0	0	0	0	0	0	0	0	0	0	0	0	0	0	0	0	0	0	0	0
362.956	CHONS	ConHC	0	0	0	0	0	0	0	0	0	0	0	0	0	0	0	0	0	1.96062e+06	0	0	0	0	0	0	0	0	0	0	0	0
363	CHO	ConHC	0	0	0	0	0	1.52563e+06	0	0	0	0	1.57225e+06	0	0	0	0	0	0	1.68211e+06	0	0	0	2.27257e+06	0	2.52111e+06	0	0	0	0	0	1.35993e+06
363.006	CHOP	ConHC	0	0	0	0	0	0	0	0	0	0	0	0	1662499	0	0	0	0	0	0	0	0	0	0	0	0	0	0	0	0	0
363.01	CHON	ConHC	0	0	0	0	0	0	0	0	0	0	0	0	0	0	0	0	0	0	0	0	0	1.36172e+06	0	1.50684e+06	0	0	0	0	0	0
363.036	CHO	ConHC	4.90455e+06	3.38109e+06	0	8177490	3344442	7.59566e+06	0	3.90996e+06	0	3.31292e+06	4.99678e+06	10166844	0	7088725	0	1.58195e+06	1.78356e+06	5.87489e+06	2.0948e+06	2.05228e+06	3.52983e+06	9580870	4330097	12206628	4697769	7.00503e+06	4849694	6.16531e+06	1.9754e+06	4.85882e+06
363.042	CHOP	ConHC	0	0	0	0	0	0	0	0	0	0	0	0	0	0	0	0	0	0	0	0	0	0	0	0	0	0	0	0	0	0
363.045	CHO	ConHC	0	0	2.37689e+06	0	0	0	4.33717e+06	0	1.85982e+06	0	0	0	3.90866e+06	0	2.04607e+06	0	0	0	0	0	0	0	0	0	0	0	0	0	0	0
363.081	CHO	ConHC	0	0	0	0	0	0	0	0	0	0	0	0	0	0	1.41145e+06	0	0	0	1.70288e+06	0	0	0	0	0	0	0	0	0	5048950	0
363.103	CHO	ConHC	0	0	0	0	0	1.59095e+06	0	0	0	0	0	1.42729e+06	0	1.42706e+06	0	0	0	0	0	0	0	1.86122e+06	0	1.94361e+06	1.6066e+06	2.25471e+06	2.07366e+06	1371996	1.55712e+06	0
363.891	CHONSP	ConHC	0	0	0	0	0	0	0	1.84078e+06	0	0	0	0	0	0	0	0	0	0	0	0	0	0	0	0	0	0	1.4232e+06	0	0	0
363.969	CHON	ConHC	0	0	3.92533e+06	0	0	0	12692792	0	3.18517e+06	0	0	0	10933619	0	7.2416e+06	0	0	0	0	0	0	0	0	0	0	0	0	0	0	0
364.031	CHON	ConHC	1.95159e+06	0	0	2.97131e+06	1.59672e+06	3.83485e+06	0	1.51623e+06	0	0	2.66138e+06	3.93569e+06	0	3.83692e+06	0	0	0	2786942	0	1.39493e+06	1.77143e+06	4494552	1.90142e+06	5854034	2701410	3.73363e+06	2.02024e+06	2.44859e+06	0	2.57315e+06
364.039	CHO	ConHC	0	0	0	0	0	1430503	0	0	0	0	0	1863887	0	1353728	0	0	0	0	0	0	0	1.46403e+06	0	2.12616e+06	0	0	0	1.40155e+06	0	0
364.042	CHON	ConHC	0	0	0	0	0	0	0	0	0	0	0	1.51214e+06	0	0	0	0	0	0	0	0	0	0	0	0	0	0	0	0	0	0
364.048	CHO	ConHC	0	0	0	0	0	0	0	0	0	0	0	0	0	0	0	0	0	0	0	0	0	0	0	0	0	0	0	0	0	0
364.989	CHOSP	ConHC	0	0	0	0	0	0	0	0	0	0	0	0	0	0	0	0	0	0	0	0	0	0	0	0	0	0	0	0	0	0
365.015	CHO	ConHC	3237479	1.94809e+06	0	4.42624e+06	1.75389e+06	4.31852e+06	0	0	0	1.67113e+06	3.4205e+06	4826455	0	3.92643e+06	0	0	0	3.85438e+06	0	0	2.05642e+06	5.23991e+06	2.3471e+06	6550653	2718231	4.14351e+06	2.33191e+06	2.70651e+06	0	2.32908e+06
365.042	CHONS	ConHC	0	0	0	0	0	0	0	0	0	0	0	0	0	0	0	0	0	0	0	0	0	0	0	0	0	0	0	0	0	0
365.078	CHON	ConHC	0	0	0	0	0	0	0	0	0	0	0	0	0	0	0	0	0	0	0	0	0	0	0	0	0	0	0	0	1.41695e+06	0
366.01	CHON	ConHC	0	0	0	0	0	0	0	0	0	0	0	0	0	0	0	0	0	0	0	0	0	0	0	1.41355e+06	0	0	0	0	0	0
366.01	CHON	ConHC	0	0	0	0	0	0	0	0	0	0	0	0	0	0	0	0	0	0	0	0	0	0	0	0	0	0	0	0	0	0
366.018	CHO	ConHC	0	0	0	0	0	1.39483e+06	0	0	0	0	0	0	0	0	0	0	0	0	0	0	0	0	0	1.37182e+06	0	0	0	0	0	0
366.965	CHOP	ConHC	4.2072e+06	7.26016e+06	11003707	13612199	4.03456e+06	3.30236e+06	55046372	4.83611e+06	26234826	6.25882e+06	0	5043300	29464960	1.63862e+06	23237374	7987392	1.48777e+06	0	6617962	6234503	4.84387e+06	1.73512e+06	3.1156e+06	6564559	6047100	5.8521e+06	3.05662e+06	2922326	6.96585e+06	0
366.973	CHO	ConHC	0	0	0	0	0	0	0	0	0	0	0	0	0	0	0	0	0	0	0	0	0	0	0	0	0	0	0	0	0	0
366.985	CHON	ConHC	0	0	0	0	0	0	0	0	0	0	0	0	0	0	0	0	0	0	0	0	0	0	0	0	0	0	0	0	0	0
367.009	CHO	ConHC	0	0	0	0	0	0	0	0	0	0	0	0	0	0	0	0	0	0	0	0	0	1.80416e+06	0	0	0	0	0	0	0	0
367.021	CHON	ConHC	0	0	0	0	0	0	0	0	0	0	0	0	0	0	0	0	0	0	0	0	0	0	0	0	0	0	0	0	0	0
367.038	CHOP	ConHC	0	0	0	0	0	0	0	0	0	0	0	0	0	0	0	0	0	0	0	0	0	0	1.51203e+06	0	0	0	0	0	0	0
367.046	CHO	ConHC	0	0	0	1.60224e+06	0	0	0	0	0	0	0	0	0	0	0	0	0	0	0	0	0	0	0	1.51601e+06	0	0	0	0	0	0
367.057	CHON	ConHC	0	0	0	0	0	0	0	0	0	0	0	0	0	0	0	0	0	1.38358e+06	0	0	0	0	0	0	0	0	0	0	0	0
367.968	CHOP	ConHC	0	0	0	0	0	0	1.60617e+06	0	1.78995e+06	0	0	0	0	0	0	0	0	0	0	0	0	0	0	0	0	0	0	0	0	0
367.988	CHON	ConHC	0	0	0	0	0	0	0	0	0	0	0	0	0	0	0	0	0	0	0	0	0	0	0	0	0	0	0	0	0	0
368.026	CHON	ConHC	0	0	0	1.65404e+06	0	1.50458e+06	0	0	0	0	0	2.43252e+06	0	0	0	0	0	0	0	0	0	1.62076e+06	0	2.30607e+06	0	0	0	0	0	0
368.041	CHOP	ConHC	0	0	0	1.85961e+06	0	0	0	0	0	0	0	1.54856e+06	0	0	0	0	0	0	0	0	0	0	0	1.7887e+06	0	1.84166e+06	1397630	1.54752e+06	0	0
368.042	CHONS	ConHC	0	0	0	0	0	0	0	0	0	0	0	0	0	0	0	0	0	0	0	0	0	0	1329632	0	0	0	0	0	0	0
369.01	CHO	ConHC	0	0	0	0	0	0	0	0	0	0	0	0	0	0	0	0	0	0	0	0	0	0	0	1.43418e+06	0	0	0	0	0	0
369.025	CHO	ConHC	0	0	0	2.42622e+06	0	1.72354e+06	0	0	0	0	0	2.18307e+06	0	0	0	0	0	1.83013e+06	0	0	0	2.72119e+06	0	2.64225e+06	0	1.57903e+06	0	1531265	0	2.17997e+06
369.036	CHOSP	ConHC	1.40761e+06	0	0	0	0	1.69001e+06	0	0	0	0	0	0	0	1384000	0	0	0	0	0	0	0	0	0	1.56654e+06	0	0	0	0	0	0
369.037	CHON	ConHC	0	0	0	1.44549e+06	0	0	0	0	0	0	0	0	0	0	0	0	0	0	0	0	0	0	0	0	0	0	0	0	0	0
369.037	CHONS	ConHC	0	0	0	0	0	0	0	0	0	0	0	0	0	0	0	0	0	0	0	0	0	1486503	0	0	0	0	0	0	0	0
369.041	CHOS	ConHC	0	0	0	0	0	0	0	0	0	0	2908864	0	0	0	0	0	0	0	0	0	0	0	0	0	0	0	0	0	0	0
369.062	CHO	ConHC	0	0	0	2465146	0	1.93706e+06	0	1.56778e+06	0	0	0	1.75095e+06	0	0	0	0	0	0	0	0	1.5616e+06	1.61093e+06	0	2.00277e+06	0	0	0	0	0	0
369.073	CHON	ConHC	0	0	0	0	0	0	0	0	0	0	0	1.44862e+06	0	0	0	0	0	0	0	0	0	1.42815e+06	0	0	0	0	0	0	0	0
369.077	CHO	ConHC	0	0	0	0	0	0	0	0	0	0	0	0	0	0	0	0	0	0	0	0	0	0	0	0	0	0	0	0	2109054	0
370.02	CHON	ConHC	0	0	0	0	0	0	0	0	0	0	0	0	0	1.41846e+06	0	0	0	1.51824e+06	0	0	0	0	0	1966202	0	1.65407e+06	0	0	0	1.60029e+06
370.032	CHON	ConHC	0	0	0	0	0	0	0	0	0	0	0	0	0	0	0	0	0	0	0	0	0	0	0	0	0	0	0	0	0	0
370.057	CHON	ConHC	0	0	0	2.05845e+06	0	0	0	2.05916e+06	0	0	0	1643570	0	1.74846e+06	0	0	0	0	0	0	0	1.62918e+06	0	2.57908e+06	0	1.69094e+06	0	0	0	0
370.968	CHO	ConHC	0	0	0	0	0	0	0	1579750	0	0	0	0	0	0	0	1.66224e+06	0	0	0	0	0	0	0	0	0	0	0	0	2.1546e+06	0
370.988	CHOP	ConHC	0	0	0	0	0	0	3.35918e+06	0	1665699	0	0	0	0	0	1.87691e+06	0	0	0	0	0	0	0	0	0	0	0	0	0	0	0
371.004	CHO	ConHC	0	0	0	0	0	1.47154e+06	0	0	0	0	0	0	0	0	0	0	0	0	0	0	0	1.78987e+06	0	0	0	0	0	1.42938e+06	0	0
371.006	CHOS	ConHC	0	1842370	176294384	3.40738e+06	0	0	803812800	0	328217760	0	0	0	728710912	0	404039616	1.7091e+06	0	0	0	1.62444e+06	0	0	0	3.01252e+06	0	0	0	0	0	0
371.016	CHON	ConHC	0	0	0	0	0	0	0	0	0	0	0	0	0	0	0	0	0	0	0	0	0	1681841	0	1.53701e+06	0	0	0	0	0	0
371.024	CHON	ConHC	0	0	0	0	0	0	0	0	0	0	0	0	0	0	0	0	0	0	0	0	0	0	0	0	0	0	0	0	0	0
371.041	CHO	ConHC	1.64774e+06	0	0	2.8744e+06	0	2.07802e+06	0	1.54035e+06	0	0	1.46673e+06	2.93343e+06	0	2434948	0	0	0	1405272	0	0	0	3831227	1.57399e+06	3.09855e+06	0	2.50428e+06	1.46942e+06	1.48623e+06	0	2256584
371.052	CHON	ConHC	0	0	0	1.37527e+06	0	0	0	0	0	0	0	1.84134e+06	0	1.8354e+06	0	0	0	0	0	0	0	1.50278e+06	0	1.81727e+06	0	1.6216e+06	0	1.44271e+06	0	0
371.144	CHO	ConHC	0	0	0	0	0	0	0	0	0	0	0	0	0	0	0	0	0	0	0	0	0	0	0	0	0	0	0	0	0	0
371.91	CHONS	ConHC	0	0	0	0	0	0	0	0	0	0	0	0	0	0	0	0	0	0	0	0	0	0	0	0	0	0	0	0	0	0
371.97	CHONSP	ConHC	0	0	0	0	0	0	0	0	0	0	0	0	0	0	0	0	0	0	1.39234e+06	0	0	0	0	0	0	0	0	0	0	0
372	CHON	ConHC	0	0	0	0	0	0	0	0	0	0	0	0	0	0	0	0	0	0	0	0	0	0	0	0	0	0	0	0	0	0
372.009	CHOS	ConHC	0	0	6158999	0	0	0	21268234	0	15046103	0	0	0	23896122	0	14923998	0	0	0	0	0	0	0	0	0	0	0	0	0	0	0
372.036	CHON	ConHC	0	1.44511e+06	0	2.45643e+06	0	2.71631e+06	0	1.5036e+06	0	0	1.57536e+06	3.05773e+06	0	2.6207e+06	0	0	0	1686018	0	0	0	3091263	0	3.44446e+06	1848404	2241915	0	2.31913e+06	0	2.49713e+06
372.07	CHONS	ConHC	0	0	0	0	0	0	0	0	0	0	3.0251e+06	0	0	0	0	0	0	0	0	0	0	0	0	0	0	0	0	0	0	0
373.003	CHON	ConHC	0	0	64097092	1.41612e+06	0	0	308426816	0	115881728	0	0	0	274416000	0	147663360	0	0	0	0	0	0	0	0	0	0	0	0	0	0	0
373.003	CHON	ConHC	0	0	0	0	0	0	0	0	0	0	0	0	0	0	0	0	0	0	0	0	0	0	0	2123288	0	0	0	0	0	0
373.01	CHON	ConHC	0	0	1.87425e+06	0	0	0	0	0	0	0	0	0	8086922	0	0	0	0	0	0	0	0	0	0	0	0	0	0	0	0	0
373.02	CHO	ConHC	1.98541e+06	1.49789e+06	0	3.22886e+06	0	2.68336e+06	0	1.46249e+06	0	0	1.51707e+06	3.64845e+06	0	2.02309e+06	0	0	0	1.86103e+06	0	0	0	3889341	1.75985e+06	4935197	2.11662e+06	3.00764e+06	1752017	2.74805e+06	1.36947e+06	2.37824e+06
373.021	CHOS	ConHC	0	0	0	0	0	0	0	0	0	0	0	0	0	0	0	0	0	0	0	0	0	0	0	0	0	0	0	0	0	0
373.031	CHON	ConHC	0	0	0	0	0	1.69111e+06	0	0	0	0	0	1.7072e+06	0	2013368	0	0	0	1.82366e+06	0	0	0	2.34106e+06	0	2.9512e+06	0	1.85769e+06	0	0	0	2.4018e+06
373.041	CHON	ConHC	0	0	0	0	0	0	0	0	0	0	0	0	0	0	0	0	0	0	0	0	0	2.32724e+06	0	0	0	0	0	0	0	0
373.057	CHO	ConHC	2566284	1.82046e+06	0	3833037	1.55646e+06	3.4611e+06	0	2.31217e+06	0	1.7958e+06	2.04598e+06	4.81121e+06	0	3.00615e+06	0	0	0	2.76319e+06	0	0	1.95458e+06	3622091	1.87352e+06	4.27524e+06	2.17654e+06	3615395	2.42608e+06	2.85098e+06	1.55098e+06	2110995
373.066	CHO	ConHC	0	0	0	0	0	0	0	0	0	0	0	0	0	0	0	0	0	0	0	0	0	0	0	0	2.74435e+06	0	0	0	0	0
373.124	CHO	ConHC	0	0	0	1.74308e+06	0	0	0	0	0	0	0	1.5457e+06	0	0	0	0	0	0	0	0	0	0	0	1.71629e+06	0	1.94937e+06	0	0	0	0
373.16	CHO	ConHC	0	0	0	1.71365e+06	0	2.02779e+06	0	1.71265e+06	0	0	0	0	0	1.96785e+06	0	0	0	0	0	0	1.73931e+06	0	0	0	0	0	0	1.96321e+06	0	0
374.006	CHONS	ConHC	0	0	2357239	0	0	0	7.63736e+06	0	5.51121e+06	0	0	0	9366231	0	6.0332e+06	0	0	0	0	0	0	0	0	0	0	0	0	0	0	0
374.015	CHON	ConHC	0	0	0	1.9661e+06	0	0	0	0	0	0	1.92188e+06	2.04627e+06	0	2097225	0	0	0	1.43751e+06	0	0	0	2.44588e+06	0	2.18914e+06	0	1.5774e+06	0	1.89877e+06	0	1.44272e+06
374.027	CHON	ConHC	0	0	0	0	0	0	0	0	0	0	0	0	0	0	0	0	0	0	0	0	0	0	0	0	0	0	0	0	0	0
374.027	CHON	ConHC	0	0	0	0	0	0	0	0	0	0	0	0	0	0	0	0	0	0	0	0	0	0	0	0	0	0	0	0	0	0
374.052	CHON	ConHC	2.12366e+06	1.84585e+06	0	3.33673e+06	1.99908e+06	3.03545e+06	0	1.54197e+06	0	1.76287e+06	1759592	5.15362e+06	0	3.40284e+06	0	0	0	2082650	0	0	1.55861e+06	4.32289e+06	2.27878e+06	5308256	2.70383e+06	3.1088e+06	2.70959e+06	2.36701e+06	0	2304947
374.06	CHO	ConHC	0	0	0	0	0	0	0	0	0	0	0	1.53634e+06	0	0	0	0	0	0	0	0	0	0	0	1.5384e+06	0	0	0	0	0	0
374.906	CHONS	ConHC	0	0	0	0	0	0	0	0	0	0	0	0	0	0	0	1.38325e+06	0	0	0	0	0	0	0	0	0	0	0	0	0	0
374.91	CHOS	ConHC	24106608	17068382	0	12582719	22080448	17247828	0	40625800	0	25826140	2.07681e+06	11234459	0	12797363	0	14042452	7003287	2.97901e+06	21300426	18178864	20984680	7.15356e+06	14024288	3.1356e+06	22061902	23609534	25623956	15681893	39606884	8.19894e+06
374.979	CHOS	ConHC	0	0	0	0	0	0	0	0	0	0	0	0	0	0	0	0	0	0	0	0	0	0	0	0	0	0	0	0	0	0
374.983	CHOP	ConHC	0	0	0	0	1.84111e+06	0	0	0	0	0	0	0	0	0	0	0	0	1681122	0	0	0	0	0	0	0	0	0	0	0	0
374.997	CHOS	ConHC	0	0	0	0	0	0	0	0	0	0	0	0	0	0	0	0	0	0	0	0	0	0	0	0	0	0	0	0	0	0
375	CHO	ConHC	0	0	2822313	1.72323e+06	0	0	11750050	0	7.99982e+06	0	0	0	12960800	0	8189014	0	0	0	0	0	0	1.57458e+06	0	0	0	0	0	0	0	1.82278e+06
375.01	CHONS	ConHC	0	0	0	0	1.32425e+06	0	0	0	0	0	0	0	0	0	0	0	0	0	0	0	0	0	0	0	0	0	0	0	0	0
375.011	CHON	ConHC	0	0	0	0	0	0	0	0	0	0	0	0	0	0	0	0	0	0	0	0	0	0	0	0	0	0	0	0	0	0
375.018	CHOS	ConHC	0	0	0	0	0	0	0	0	0	0	0	0	0	0	0	0	0	0	0	0	0	0	0	0	0	0	0	0	0	0
375.036	CHO	ConHC	3.61231e+06	2.85991e+06	0	5.34718e+06	2.63062e+06	5707390	0	2.88223e+06	0	1.92807e+06	3.65381e+06	7.60033e+06	0	5.1338e+06	0	1.44935e+06	1.42303e+06	4290808	1.47429e+06	2.07804e+06	2.69301e+06	6.90068e+06	3.74234e+06	7.97813e+06	3.5337e+06	5606627	3.39399e+06	4536725	1634949	4577102
375.047	CHON	ConHC	1.7604e+06	0	0	4.06411e+06	0	3005570	0	2.00108e+06	0	0	1.53337e+06	4501712	0	3.04689e+06	0	0	0	2148093	0	0	1.86767e+06	3.52353e+06	1.7632e+06	4115609	1.37665e+06	3.39479e+06	1.52442e+06	3.36527e+06	0	0
375.048	CHOS	ConHC	0	0	0	0	0	0	0	0	0	0	0	0	0	0	0	0	0	0	0	6177627	0	0	0	0	0	0	0	0	0	3088211
375.062	CHON	ConHC	0	0	0	0	0	0	0	0	2.2342e+06	0	0	0	0	0	0	0	0	0	0	0	0	0	0	0	0	0	0	0	0	0
375.081	CHO	ConHC	0	0	0	0	0	0	0	0	0	0	0	0	0	0	0	0	0	0	0	0	0	0	0	0	4.10819e+06	0	0	0	0	0
375.103	CHO	ConHC	1.55408e+06	0	0	0	0	0	0	0	0	0	0	0	0	1.66938e+06	0	0	0	0	0	0	0	0	0	0	1.46909e+06	0	0	0	0	0
375.139	CHO	ConHC	1.35902e+06	0	0	1.38484e+06	0	1.59837e+06	0	1468890	0	0	0	0	0	0	0	0	0	0	0	0	0	0	1.48009e+06	0	1408947	1.50451e+06	1.6161e+06	2.02694e+06	0	0
375.91	CHONS	ConHC	4.97548e+06	3.35476e+06	0	2311823	4936894	3.08521e+06	0	7706607	0	4.37675e+06	0	1.40188e+06	0	2509636	0	3069154	1.87589e+06	0	4.30745e+06	3.26001e+06	3717292	0	2.97508e+06	0	4.8489e+06	3.63466e+06	5656327	2838752	7.9082e+06	1732538
376.001	CHOS	ConHC	0	0	0	0	0	0	0	0	0	0	0	0	0	0	0	0	0	0	0	0	0	0	0	0	0	0	0	0	0	0
376.031	CHON	ConHC	2.94236e+06	1.46194e+06	0	3.99071e+06	1.47708e+06	3.89114e+06	0	1.70396e+06	0	0	2.23846e+06	5.70017e+06	0	3.70264e+06	0	0	0	2.80079e+06	0	0	1.55004e+06	4.07225e+06	2.25678e+06	5.21672e+06	2.15379e+06	3.90913e+06	2.32223e+06	3.02414e+06	0	2.36056e+06
376.039	CHO	ConHC	0	0	0	0	0	0	0	0	0	0	0	0	0	0	0	0	0	0	0	0	0	1446721	0	1.40181e+06	0	0	0	0	0	0
376.042	CHON	ConHC	0	0	0	1.44198e+06	0	0	0	0	0	0	0	1.4155e+06	0	0	0	0	0	0	0	0	0	1.5865e+06	0	0	0	0	0	0	0	0
376.044	CHONS	ConHC	0	0	0	0	0	0	0	0	0	0	0	0	0	0	0	0	0	0	0	0	0	0	0	0	0	0	0	0	0	0
376.085	CHO	ConHC	0	0	0	0	0	0	0	0	0	0	0	0	0	0	0	0	0	0	0	0	0	0	0	0	1.37967e+06	0	0	0	0	0
376.958	CHOS	ConHC	0	0	0	0	0	0	0	0	0	0	0	0	0	0	0	0	0	0	0	0	0	0	0	0	0	0	0	0	2.89804e+06	0
376.973	CHONP	ConHC	0	0	0	0	0	0	0	0	0	0	0	0	0	0	0	0	0	0	0	0	0	0	0	0	0	0	0	0	0	0
376.988	CHONS	ConHC	0	0	0	0	0	0	0	0	1.40404e+06	0	0	0	0	0	0	1.39457e+06	0	0	0	2.36946e+06	0	0	0	0	0	0	0	0	1.39021e+06	0
376.997	CHONP	ConHC	0	0	0	0	0	0	1.72826e+06	0	0	0	0	0	2.03921e+06	0	0	0	0	0	0	0	0	0	0	0	0	0	0	0	0	0
377.015	CHO	ConHC	2.16643e+06	2.25174e+06	0	3643393	2.27375e+06	4216074	0	0	0	1.78206e+06	3.00986e+06	4.62125e+06	0	3.89555e+06	0	0	0	3.05413e+06	0	0	2543122	5.09202e+06	2.32975e+06	5993224	2.23409e+06	3.48548e+06	1.98083e+06	3274879	0	3.41313e+06
377.026	CHON	ConHC	0	0	0	1.44564e+06	0	1.85781e+06	0	0	0	0	0	1.78733e+06	0	2.06157e+06	0	0	0	1.66457e+06	0	0	0	1.50111e+06	0	2.12404e+06	0	1.45182e+06	0	0	0	1.78599e+06
377.031	CHOS	ConHC	0	0	0	0	0	0	0	0	0	0	0	0	0	0	0	0	0	0	0	0	0	0	0	0	0	0	0	0	0	0
377.041	CHON	ConHC	0	0	0	0	0	0	0	0	0	0	0	0	0	0	0	0	0	0	0	1.77811e+06	0	0	0	0	0	0	0	0	0	0
377.045	CHO	ConHC	0	0	0	0	0	0	0	0	0	0	0	0	0	0	0	0	0	0	0	3.93364e+06	0	0	0	0	0	0	0	0	0	2.02306e+06
377.049	CHOS	ConHC	1.58787e+06	0	0	0	0	0	0	2.33562e+06	0	0	0	0	0	0	0	0	0	0	0	0	0	0	0	0	0	0	0	0	1.98159e+06	0
377.072	CHON	ConHC	0	0	0	0	0	0	0	0	0	0	0	0	0	0	0	0	0	0	0	0	0	1.87617e+06	0	0	0	0	0	0	0	0
377.082	CHO	ConHC	1.7484e+06	0	0	0	0	0	0	1.46754e+06	0	0	0	0	0	0	0	0	0	0	0	0	0	0	0	0	0	0	0	0	0	0
377.097	CHO	ConHC	0	0	0	0	0	0	0	0	0	0	0	0	0	0	0	0	0	0	0	0	0	0	0	0	2.49832e+06	0	0	0	0	0
377.907	CHONSP	ConHC	1.712e+06	2.00522e+06	0	1.62308e+06	0	1566509	0	3227319	0	2.012e+06	0	0	0	1.48822e+06	0	1.34885e+06	0	0	1.63387e+06	1.52392e+06	0	0	0	0	1.69304e+06	1647662	2.28401e+06	0	2.95615e+06	0
378.01	CHON	ConHC	0	0	0	1.42856e+06	0	0	0	0	0	0	0	0	0	0	0	0	0	0	0	0	0	1.9354e+06	0	1.84058e+06	0	0	0	0	0	0
378.059	CHONS	ConHC	0	0	0	0	0	0	0	0	0	0	3.0865e+06	0	0	0	0	0	0	2.50467e+06	0	0	0	0	0	0	0	0	0	0	0	0
378.951	CHONS	ConHC	0	0	0	0	0	0	0	0	0	0	0	0	0	0	0	0	0	0	0	0	0	0	0	0	0	0	0	0	0	2.07966e+06
378.956	CHOS	ConHC	0	0	0	0	0	0	0	0	0	0	0	0	0	0	0	0	0	0	0	0	0	0	0	0	0	0	0	0	2545284	0
378.985	CHON	ConHC	0	0	0	0	0	0	0	0	0	0	0	0	0	0	0	0	0	0	0	1584152	0	0	0	0	0	0	0	0	0	0
378.993	CHOS	ConHC	0	0	0	0	0	0	0	0	0	0	0	0	0	0	1.43128e+06	0	0	0	0	0	0	0	0	0	0	0	0	0	0	0
378.994	CHO	ConHC	0	0	0	0	0	0	0	0	0	0	0	0	0	0	0	0	0	0	0	0	0	0	0	0	0	0	0	0	0	0
379.031	CHO	ConHC	5349039	3.43404e+06	0	7.90032e+06	2.97571e+06	9073562	0	3.46631e+06	0	2900697	5.92074e+06	10631864	0	8037391	0	1.61681e+06	1.93819e+06	7414635	0	1444390	3.88419e+06	10465697	4244155	12645772	5168724	7.93126e+06	3.96685e+06	6336362	1.7814e+06	4748234
379.04	CHONS	ConHC	0	0	0	0	0	0	0	0	0	0	0	0	0	0	0	0	0	0	0	0	0	0	0	0	0	0	0	0	0	0
379.065	CHOS	ConHC	0	0	0	0	0	0	0	0	0	0	0	0	0	0	0	0	0	0	0	0	0	0	0	0	0	0	0	0	0	0
379.083	CHO	ConHC	1.40051e+06	0	0	3.15819e+06	2.32292e+06	5.24689e+06	0	2.471e+06	3.4923e+06	1.66295e+06	0	2.07688e+06	3.8557e+06	2401827	1631496	1403454	1.49251e+06	16837504	0	0	2.25093e+06	2.79519e+06	1.42177e+06	0	3.74231e+06	3.82503e+06	1.65033e+06	16342909	2.26423e+06	2.93475e+06
379.098	CHO	ConHC	1.74176e+06	0	0	0	0	0	0	0	0	3.06046e+06	0	0	0	0	0	3724228	0	0	2773944	0	2.42706e+06	0	0	1.57943e+06	0	1.46805e+06	0	0	0	0
379.113	CHO	ConHC	0	0	0	0	0	0	0	1.84893e+06	0	0	0	0	0	0	0	0	0	0	0	0	0	0	0	0	2120823	0	0	0	0	0
379.116	CHOS	ConHC	0	0	0	0	0	0	0	0	0	0	0	0	0	0	0	0	0	0	0	0	0	2.92896e+06	0	0	0	0	0	0	0	0
379.972	CHONS	ConHC	0	0	0	0	0	0	0	0	0	0	0	0	0	0	0	0	0	0	0	0	0	0	0	0	0	0	0	0	0	0
380.026	CHON	ConHC	0	1.40221e+06	0	2.14065e+06	0	2.53359e+06	0	0	0	0	1.53834e+06	2.86673e+06	0	2.43035e+06	0	0	0	2116349	0	0	0	2.6299e+06	1.42945e+06	3.59854e+06	0	2.52637e+06	0	1.89769e+06	0	0
380.026	CHON	ConHC	0	0	0	0	0	0	0	0	0	0	0	0	0	0	0	0	0	0	0	0	0	0	0	0	0	0	0	0	0	1905509
380.034	CHO	ConHC	0	0	0	0	0	0	0	0	0	0	0	1.53937e+06	0	0	0	0	0	1.6023e+06	0	0	0	0	0	2.2699e+06	0	0	0	1596120	0	0
380.034	CHO	ConHC	0	0	0	0	0	0	0	0	0	0	0	0	0	0	0	0	0	0	0	0	0	1602067	0	0	0	0	0	0	0	0
380.039	CHONS	ConHC	0	0	0	0	0	0	0	0	0	0	2.04727e+06	0	0	0	0	0	0	1610498	0	0	0	0	0	0	0	0	0	0	0	0
380.086	CHO	ConHC	0	0	0	0	0	0	0	0	0	0	0	0	0	0	0	0	0	2541845	0	0	0	0	0	0	0	0	0	1922283	0	0
380.918	CHOS	ConHC	0	0	0	0	0	0	0	0	1885625	0	0	0	0	0	0	0	1.60744e+06	0	0	0	0	0	0	0	0	0	0	0	0	0
380.975	CHONS	ConHC	0	0	0	0	0	0	0	0	0	0	0	0	0	0	0	0	0	0	0	0	0	0	0	0	0	0	0	0	0	0
380.98	CHOP	ConHC	1.77298e+06	3.08544e+06	34713856	6236962	0	1.62254e+06	194003360	0	64487368	2.35914e+06	0	1.68999e+06	93047720	0	85029680	3.52425e+06	0	0	1.91281e+06	2.17151e+06	1.66402e+06	0	0	4972545	1.74735e+06	1792447	0	0	0	0
380.983	CHONS	ConHC	0	0	0	0	1.44712e+06	0	0	0	0	0	0	0	0	0	0	0	0	0	0	0	0	0	0	0	0	0	0	0	0	0
381.01	CHO	ConHC	0	0	0	2133292	0	2.3117e+06	0	0	0	0	2.24676e+06	2.4004e+06	0	1.99859e+06	0	0	0	1.93345e+06	0	0	0	2.19174e+06	0	3106315	0	1.95169e+06	1400917	1.88831e+06	0	1.95097e+06
381.019	CHO	ConHC	0	0	0	0	0	0	0	0	0	0	0	0	0	0	0	1.97136e+06	0	0	0	0	0	0	0	0	0	0	0	0	0	0
381.025	CHO	ConHC	0	0	0	0	0	0	0	0	0	0	0	1.84822e+06	0	1.42004e+06	0	0	0	0	0	0	0	0	0	1.77512e+06	0	1.42049e+06	0	0	0	0
381.037	CHON	ConHC	0	0	0	0	0	0	0	0	0	0	0	1.39843e+06	0	0	0	0	0	0	0	0	0	0	0	0	0	0	0	0	0	0
381.038	CHOS	ConHC	0	0	0	0	0	0	0	0	0	0	0	0	0	0	0	0	0	0	0	0	0	0	0	0	0	0	0	0	0	0
381.044	CHOS	ConHC	0	0	0	0	0	0	0	0	0	0	0	0	0	1.48354e+06	0	0	0	0	0	0	0	0	0	0	0	0	0	0	0	0
381.053	CHOP	ConHC	0	0	0	0	0	0	0	0	1.34524e+06	0	0	0	0	0	0	0	0	0	0	0	0	0	0	0	0	0	0	0	0	0
381.062	CHO	ConHC	0	0	0	0	0	0	0	0	0	0	0	0	0	0	0	0	0	0	0	0	0	0	0	0	0	0	0	0	0	0
381.092	CHO	ConHC	0	0	0	0	0	0	0	0	0	0	0	0	0	0	0	0	0	0	0	0	0	0	0	0	0	0	0	0	0	6.03676e+06
381.107	CHONS	ConHC	0	0	0	0	0	0	0	0	0	0	0	0	0	0	0	1.38695e+06	0	0	0	0	0	0	0	0	0	0	0	0	0	0
381.973	CHONSP	ConHC	0	0	0	0	0	0	0	0	0	4638897	0	0	0	0	0	0	0	0	0	5638057	0	0	0	0	0	0	0	0	0	2.7634e+06
381.984	CHOP	ConHC	0	0	0	0	0	0	3.981e+06	0	2.66517e+06	0	0	0	3.63031e+06	0	3265619	0	0	0	0	0	0	0	0	0	0	0	0	0	0	0
382.02	CHON	ConHC	0	0	0	0	0	0	0	0	0	0	0	0	0	0	0	0	0	0	0	0	0	0	0	0	0	0	0	0	0	0
382.042	CHOS	ConHC	2.4253e+06	1.67674e+06	0	2.8576e+06	0	3.19676e+06	0	1.57679e+06	0	1651400	2.51742e+06	4.08859e+06	0	3.61485e+06	0	0	0	2.31785e+06	0	0	1.38762e+06	3677676	2.37466e+06	5.33539e+06	2.09186e+06	3.41632e+06	2.22458e+06	2.91883e+06	0	1.97699e+06
382.057	CHOP	ConHC	0	0	0	0	0	0	0	0	0	0	0	0	0	1548170	0	0	0	0	0	0	0	0	0	1.82282e+06	0	0	0	1.55486e+06	0	0
382.977	CHONS	ConHC	0	0	2.66817e+06	1.39665e+06	0	0	11717612	0	8.07163e+06	0	0	0	9041428	0	8494449	0	0	0	0	0	0	0	0	0	0	0	0	0	0	0
382.98	CHON	ConHC	0	0	0	0	0	0	0	0	1.59048e+06	0	0	0	0	0	1.958e+06	0	0	0	0	0	0	0	0	0	0	0	0	0	0	0
383.005	CHO	ConHC	0	0	0	0	0	1.47751e+06	0	0	0	0	0	0	0	1.42641e+06	0	0	0	0	0	0	0	0	0	0	0	0	0	1.73312e+06	2897582	0
383.015	CHOSP	ConHC	0	0	0	0	0	0	0	0	0	0	2.33393e+06	0	0	0	0	0	0	0	0	0	0	0	0	0	0	0	0	0	0	0
383.016	CHON	ConHC	0	0	0	0	0	0	0	0	0	0	0	0	0	0	0	0	0	0	0	0	0	0	0	1.63395e+06	0	0	0	0	0	0
383.038	CHOS	ConHC	0	0	0	0	0	0	0	0	0	0	10009838	0	0	0	0	0	0	8815012	0	0	1.57713e+06	0	0	0	0	0	0	0	0	0
383.041	CHO	ConHC	0	1.36139e+06	0	1.62349e+06	0	1.74965e+06	0	0	0	0	0	2517621	0	1.96402e+06	0	0	0	0	0	0	1.70743e+06	2.70984e+06	0	0	0	1.833e+06	0	1.39035e+06	0	2199096
383.052	CHON	ConHC	0	0	0	0	0	1.48547e+06	0	0	0	0	0	0	0	0	0	0	0	0	0	0	0	0	0	0	0	0	0	0	0	0
383.057	CHOS	ConHC	0	0	0	0	0	0	0	0	0	0	1.55532e+06	0	0	0	0	0	0	0	0	0	0	0	0	0	0	0	0	0	0	0
383.093	CHO	ConHC	2.4901e+06	1.53011e+06	0	0	0	0	0	0	0	0	0	0	0	0	0	0	0	0	0	3.79008e+06	0	0	0	0	0	0	0	1494300	10715845	0
383.97	CHONSP	ConHC	0	0	0	0	0	0	0	0	0	5229378	0	0	0	0	0	0	0	0	0	5625351	0	0	0	0	0	0	0	0	0	2427569
384.021	CHON	ConHC	0	0	0	0	0	0	0	0	0	0	0	0	0	0	0	0	0	0	0	0	0	0	0	0	0	0	0	0	0	0
384.03	CHONS	ConHC	0	0	0	0	0	0	0	0	0	0	0	1.39541e+06	0	0	0	0	0	0	0	0	0	0	0	0	0	0	0	0	0	0
384.036	CHON	ConHC	0	1.42594e+06	0	2.01242e+06	0	1.75867e+06	0	0	0	0	0	2.09711e+06	0	1.85686e+06	0	0	0	1.48176e+06	0	0	0	2.46827e+06	0	2.79294e+06	0	2.07036e+06	0	1.54404e+06	0	2153932
384.047	CHON	ConHC	0	0	0	1.55675e+06	0	0	0	0	0	0	0	0	0	0	0	0	0	0	0	0	0	0	0	1.51589e+06	0	0	0	0	0	0
384.073	CHON	ConHC	1.52243e+06	0	0	0	0	1.53519e+06	0	0	0	0	0	1836517	0	1.47185e+06	0	0	0	0	0	0	0	0	0	1.52933e+06	0	0	1.40918e+06	0	0	0
384.931	CHOP	ConHC	0	0	0	0	0	0	0	0	0	0	0	0	0	0	0	0	0	0	0	0	0	0	0	0	0	0	0	0	0	0
384.967	CHOS	ConHC	0	0	0	0	0	0	0	0	0	0	0	0	0	0	0	0	0	0	0	0	0	0	0	0	0	0	0	0	0	1500484
385.002	CHONP	ConHC	0	0	0	0	0	0	0	0	0	0	0	0	0	0	0	0	0	0	0	0	0	0	0	0	0	0	0	0	1.39744e+06	0
385.006	CHOP	ConHC	0	0	0	0	0	0	0	0	0	0	0	0	0	0	0	0	0	0	0	0	0	0	0	0	0	0	0	0	0	0
385.014	CHO	ConHC	0	0	0	0	0	0	0	0	0	0	0	0	0	0	1.88511e+06	0	0	0	0	0	0	0	6.55598e+06	0	1.70013e+06	0	1.49476e+06	0	0	0
385.02	CHO	ConHC	0	0	0	2.45562e+06	0	1.81632e+06	0	0	0	0	2.42262e+06	3020083	0	1983165	0	0	0	2099355	0	0	0	3814411	1.7524e+06	4.26424e+06	1.56087e+06	2.60877e+06	0	2.17593e+06	0	2.37859e+06
385.021	CHOS	ConHC	0	0	3.8216e+06	0	0	0	11939381	0	6.58324e+06	0	0	0	21876864	0	10117048	0	0	0	0	0	0	0	0	0	0	0	0	0	0	0
385.03	CHOSP	ConHC	0	0	0	0	0	0	0	0	0	0	0	0	0	0	0	0	0	0	0	0	0	1.57416e+06	0	0	0	0	0	0	0	0
385.031	CHON	ConHC	0	0	0	1589320	0	0	0	0	0	0	0	2027319	0	0	0	0	0	0	0	0	0	0	0	1.72088e+06	0	0	0	0	0	1.45187e+06
385.054	CHOS	ConHC	0	0	0	0	0	0	0	0	0	0	5045098	0	0	0	0	0	0	2.36407e+06	0	0	0	0	0	0	0	0	0	0	0	0
385.056	CHO	ConHC	1.72596e+06	0	0	2672208	0	2.89716e+06	0	0	0	1.52541e+06	0	2.96122e+06	0	2517706	0	0	0	1.54718e+06	0	0	0	3.93065e+06	1.88911e+06	3.443e+06	1.9413e+06	2.97384e+06	1.707e+06	2.51488e+06	0	2.12106e+06
385.068	CHON	ConHC	0	0	0	2.03682e+06	0	1.74235e+06	0	0	0	0	0	2.23239e+06	0	1.71336e+06	0	0	0	0	0	0	0	0	0	2.17069e+06	0	1.7604e+06	0	0	0	0
385.124	CHO	ConHC	0	0	0	1.87658e+06	0	0	0	0	0	0	0	0	0	0	0	0	0	0	0	0	0	0	0	0	0	1.80061e+06	0	0	0	0
385.16	CHO	ConHC	0	0	0	1.84485e+06	0	1.41418e+06	0	0	0	0	0	0	0	1.43403e+06	0	0	2274644	0	2.92064e+06	0	2.25954e+06	1.47488e+06	0	0	1.41065e+06	1.65777e+06	0	1.40234e+06	0	0
386.015	CHON	ConHC	0	0	0	2288004	0	1.74622e+06	0	0	0	0	1.69538e+06	2.24936e+06	0	1.51939e+06	0	0	0	1.83016e+06	0	0	0	2556772	0	3.44896e+06	0	1.73228e+06	0	1.95559e+06	0	1.47326e+06
386.021	CHON	ConHC	0	0	0	0	0	0	1.86504e+06	0	0	0	0	0	3148713	0	1.46939e+06	0	0	0	0	0	0	0	0	0	0	0	0	0	0	0
386.024	CHONS	ConHC	0	0	0	0	0	0	0	0	0	0	0	0	0	0	0	0	0	0	0	0	0	0	0	0	0	0	0	0	0	0
386.025	CHOS	ConHC	0	0	0	0	0	0	0	0	0	0	0	0	1.45655e+06	0	0	0	0	0	0	0	0	0	0	0	0	0	0	0	0	0
386.052	CHON	ConHC	1.69986e+06	1.45675e+06	0	2.81947e+06	0	2.76281e+06	0	0	0	0	0	3.9103e+06	0	2410535	0	0	0	1.7096e+06	0	0	1.39761e+06	2.68402e+06	0	4.01063e+06	1.52391e+06	2711999	2114896	2.72616e+06	0	2.4174e+06
386.063	CHON	ConHC	0	0	0	0	0	0	0	0	0	0	0	0	0	1.73009e+06	0	0	0	0	0	0	0	1.60856e+06	0	0	0	0	0	1.54294e+06	0	0
386.924	CHONS	ConHC	0	0	0	1.58173e+06	0	0	0	0	0	0	0	0	0	0	0	1.35375e+06	0	0	0	0	0	0	0	0	0	0	0	0	1.6775e+06	0
386.964	CHOS	ConHC	0	0	0	0	0	0	0	0	0	0	0	0	0	0	0	0	0	0	0	0	0	0	0	0	0	0	0	0	0	1.58986e+06
386.974	CHOSP	ConHC	0	0	0	0	0	0	0	0	0	0	0	0	0	0	0	0	0	0	0	0	0	0	0	0	0	0	0	0	0	0
386.989	CHOSP	ConHC	0	0	0	0	0	0	0	0	0	0	0	0	0	0	0	0	0	0	0	0	0	0	0	0	0	0	0	0	0	0
386.999	CHO	ConHC	0	0	0	1.48345e+06	0	0	0	0	0	0	0	0	0	0	0	0	0	0	0	0	0	2.23557e+06	0	2.04999e+06	0	1.48733e+06	0	0	0	1510002
387.011	CHON	ConHC	0	0	0	1.51392e+06	0	0	0	0	0	0	0	1.75588e+06	0	0	1.64887e+06	0	0	0	0	0	0	1.64012e+06	3.84398e+06	1.4338e+06	0	1559270	0	0	0	0
387.011	CHONS	ConHC	0	0	0	0	0	0	0	0	0	0	0	0	0	0	0	0	0	0	0	0	0	0	0	0	0	0	0	0	0	0
387.018	CHON	ConHC	0	0	1.80831e+06	0	0	0	4.64701e+06	0	2804646	0	0	0	9902798	0	5226987	0	0	0	0	0	0	0	0	0	0	0	0	0	0	0
387.036	CHO	ConHC	3022630	1.79701e+06	0	4720330	0	4405603	0	1.87643e+06	0	1.83376e+06	2414032	5307884	0	4.04262e+06	0	1.34508e+06	0	3342217	0	1436834	1965735	4911809	2.31158e+06	5803986	2.2772e+06	4.9139e+06	3.16381e+06	3.73206e+06	0	3.11155e+06
387.047	CHON	ConHC	2108713	1.5574e+06	0	2.37589e+06	0	2.22193e+06	1.63492e+06	0	0	0	1.5014e+06	2.93989e+06	2.22229e+06	2.18867e+06	0	0	0	0	0	0	0	2853573	1.37641e+06	3.8077e+06	0	2.41176e+06	1.37911e+06	2.16995e+06	0	2.03789e+06
387.081	CHO	ConHC	0	0	0	0	0	0	0	0	0	0	0	0	0	0	0	0	0	0	0	0	0	0	0	0	0	0	0	0	0	0
387.098	CHON	ConHC	0	0	0	0	0	0	0	0	4.58591e+06	0	0	0	1.80017e+06	0	3.53587e+06	0	0	0	0	0	0	0	0	0	0	0	0	0	0	0
387.103	CHO	ConHC	0	0	0	0	0	0	0	0	0	0	0	0	0	0	0	0	0	0	0	0	0	0	0	0	1412202	0	0	0	0	1.64316e+06
388.031	CHON	ConHC	2.04089e+06	2.08454e+06	0	3.88916e+06	1.39957e+06	2.96513e+06	0	0	0	0	2.4937e+06	4.00109e+06	0	3.74702e+06	0	0	0	2.93707e+06	0	0	1.69316e+06	3.42735e+06	2.19462e+06	4769058	1.94377e+06	2.21392e+06	2212344	2261411	0	2527755
388.039	CHO	ConHC	0	0	0	0	0	0	0	0	0	0	0	0	0	0	0	0	0	0	0	0	0	0	0	0	0	0	0	0	0	0
388.042	CHON	ConHC	0	0	0	1.61486e+06	0	1.62344e+06	0	0	0	0	0	1715521	0	0	0	0	0	0	0	0	0	0	0	1.88676e+06	0	0	0	1.87076e+06	0	0
388.08	CHONS	ConHC	0	0	0	0	0	0	0	0	0	1.71326e+06	0	0	1.52755e+06	0	0	1.36899e+06	0	0	0	0	0	0	0	0	0	0	0	0	0	0
388.926	CHOP	ConHC	26191156	30196160	0	31129890	25000454	24604568	4874863	35461408	6.34248e+06	36746612	2848270	20179048	3.46034e+06	14039538	1.7879e+06	27863490	7.7217e+06	2.50271e+06	29816056	26997718	27219198	10939196	19381702	11145810	32537138	28266808	22343974	18619588	50268380	9632107
388.958	CHONP	ConHC	0	0	0	0	0	0	1.39481e+06	0	0	0	0	0	0	0	0	0	0	0	0	0	0	0	0	0	0	0	0	0	0	0
388.986	CHOP	ConHC	0	0	0	0	0	0	0	0	0	0	0	0	0	0	0	0	0	0	0	0	0	0	0	0	0	0	0	0	0	0
388.99	CHON	ConHC	0	0	0	0	0	0	0	0	0	4206984	0	0	0	0	0	0	0	0	0	17974250	0	0	0	0	0	0	0	0	0	3.56544e+06
389.009	CHONS	ConHC	0	0	0	0	0	0	0	0	0	0	0	0	0	0	0	0	0	0	0	0	0	0	0	0	0	0	0	0	0	39551372
389.015	CHO	ConHC	1.85838e+06	1.84879e+06	0	3.5495e+06	0	3.36479e+06	0	1.60851e+06	0	1.63957e+06	2.02398e+06	4387462	0	2678287	0	0	0	3.05007e+06	0	0	1.66889e+06	4758362	2483168	4.95064e+06	2059605	2.99708e+06	2.22906e+06	2.93501e+06	0	2.86504e+06
389.026	CHON	ConHC	0	0	0	2.04269e+06	0	1.79039e+06	0	0	0	0	0	2.04455e+06	0	1.95381e+06	0	0	0	2.16354e+06	0	0	0	1.86608e+06	0	2.50328e+06	0	1.75343e+06	0	1.66628e+06	0	1.99003e+06
389.051	CHO	ConHC	4164951	2.71204e+06	0	6.02247e+06	2.38596e+06	5932989	0	3.90177e+06	0	2962331	3.72127e+06	8421522	0	6103579	0	1.72747e+06	2.23975e+06	4519518	0	1.91334e+06	3.8874e+06	7768934	3211755	7921277	3801699	6.5007e+06	3979601	5140716	2168572	3.71036e+06
389.082	CHO	ConHC	0	0	0	0	0	0	0	0	0	0	0	1.81212e+06	0	0	0	0	0	0	0	0	0	0	0	0	0	0	0	0	0	0
389.103	CHO	ConHC	0	0	0	0	0	0	0	0	0	1.78321e+06	0	0	0	0	0	1.70701e+06	1494286	0	2310955	0	2.97196e+06	0	0	0	0	0	0	0	1.91873e+06	0
389.155	CHO	ConHC	0	0	0	1768042	0	2.03056e+06	0	2101609	0	0	0	0	0	1.42086e+06	0	0	0	0	0	0	1.67534e+06	1.45498e+06	0	1.72714e+06	1.71431e+06	1.87686e+06	1.74732e+06	2.39745e+06	0	0
389.929	CHOP	ConHC	0	0	0	0	0	0	0	0	0	0	0	0	0	0	0	0	0	0	0	0	0	0	0	0	0	0	0	0	1.601e+06	0
389.993	CHON	ConHC	0	0	0	0	0	0	0	0	0	0	0	0	0	0	0	0	0	0	0	1.72111e+06	0	0	0	0	0	0	0	0	0	0
390.01	CHON	ConHC	0	0	0	1.47596e+06	0	1.72361e+06	0	0	0	0	0	1.86209e+06	0	1.54504e+06	0	0	0	1.54718e+06	0	0	0	1.75299e+06	0	1.44711e+06	0	1.47726e+06	0	0	0	0
390.012	CHONS	ConHC	0	0	0	0	0	0	0	0	0	0	0	0	0	0	0	0	0	0	0	0	0	0	0	0	0	0	0	0	0	3.4957e+06
390.037	CHON	ConHC	0	0	0	0	0	0	1.77551e+06	0	0	0	0	0	0	0	0	0	0	0	0	0	0	0	0	0	0	0	0	0	0	0
390.047	CHON	ConHC	2897519	2.46503e+06	0	4.48986e+06	1.66533e+06	4.08701e+06	0	2.24934e+06	0	1.99368e+06	2.36067e+06	6864345	0	5.43011e+06	0	0	0	3.53478e+06	0	1.50992e+06	2.82224e+06	4.85905e+06	1.97148e+06	6.03848e+06	2.14269e+06	4.6701e+06	2.46544e+06	3.93988e+06	1.49761e+06	2.61226e+06
390.055	CHO	ConHC	0	0	0	1.4816e+06	0	0	0	0	0	0	0	1.97603e+06	0	0	0	0	0	0	0	0	0	0	0	1.40616e+06	0	1.42095e+06	0	0	0	0
390.901	CHONS	ConHC	0	0	0	0	0	0	0	0	0	0	0	0	0	0	0	0	0	0	0	0	0	0	0	0	0	0	0	0	0	0
390.919	CHONS	ConHC	0	0	0	0	0	0	0	0	0	0	3.96963e+06	0	0	0	0	0	0	0	0	0	0	0	0	0	0	0	0	0	0	0
390.923	CHOS	ConHC	10626919	11377673	0	12458900	9712675	8528353	1.94522e+06	13466505	2789628	13733854	0	7.47391e+06	1.60899e+06	5.56248e+06	0	10892373	3.12593e+06	0	11110188	10491429	10700661	4237258	8669213	3.24531e+06	13016360	11416491	9800639	7.30297e+06	19028726	3841141
390.967	CHONS	ConHC	0	1.52527e+06	0	0	1.7516e+06	0	0	0	0	0	0	0	0	1.42822e+06	0	0	2.403e+06	0	0	0	1.91732e+06	0	0	0	0	0	0	0	0	0
390.987	CHOSP	ConHC	0	0	0	0	0	0	0	0	0	4.36325e+06	0	0	0	0	0	0	0	0	0	17196600	0	0	0	0	0	0	0	0	0	2.46875e+06
391.006	CHON	ConHC	0	0	0	0	0	0	0	0	0	0	0	0	0	0	0	0	0	0	0	0	0	0	0	0	0	0	0	0	0	9856149
391.007	CHOS	ConHC	0	0	0	0	0	0	0	0	0	0	2.0727e+06	0	0	0	0	0	0	0	0	0	0	0	0	0	0	0	0	0	0	0
391.012	CHONP	ConHC	0	0	0	3.31973e+06	1.85196e+06	1.70291e+06	0	4879268	0	0	0	0	0	0	0	0	1971906	0	1.53735e+06	0	2.2404e+06	0	0	0	1.64999e+06	0	1.79708e+06	0	1.45998e+06	0
391.031	CHO	ConHC	4.79425e+06	3.21847e+06	0	6396854	2.38496e+06	6709760	0	3.18967e+06	0	2066943	4645503	8094487	0	6356115	0	1.66783e+06	1.77172e+06	4.99534e+06	0	2.0153e+06	3.41596e+06	8662509	3.46425e+06	8969509	3.35189e+06	6.77985e+06	3.54199e+06	5205849	2.30018e+06	4.31325e+06
391.04	CHON	ConHC	0	0	0	0	2340931	0	0	0	4707604	0	0	0	0	0	0	0	2446024	0	0	0	0	0	0	0	0	0	0	0	0	0
391.042	CHON	ConHC	2.10778e+06	1.59057e+06	0	2.45855e+06	0	2601475	0	0	0	1.46432e+06	0	4.37839e+06	0	2.76802e+06	0	0	0	2.54171e+06	0	0	1.50774e+06	2.52312e+06	0	4.13418e+06	1.84021e+06	3027409	2.02903e+06	2.43952e+06	0	1765283
391.043	CHOS	ConHC	0	0	0	0	0	0	0	0	0	0	2300547	0	0	0	0	0	0	0	0	0	0	0	0	0	0	0	0	0	0	0
391.074	CHOP	ConHC	0	0	0	0	0	0	1.8275e+06	0	0	0	0	0	1.81793e+06	0	0	0	0	0	0	0	0	0	0	0	0	0	0	0	0	0
391.091	CHONS	ConHC	0	0	0	0	0	0	0	0	0	0	5847697	0	0	0	0	0	0	2.10256e+06	0	0	0	0	0	0	0	0	0	0	0	0
391.134	CHO	ConHC	0	0	0	0	0	0	0	1.75918e+06	0	0	0	0	0	0	0	0	0	0	0	0	0	1879566	0	0	0	0	1.74951e+06	0	0	0
391.905	CHONS	ConHC	0	0	0	0	0	0	0	0	0	0	16865150	0	0	0	0	0	0	0	0	0	0	0	0	0	0	0	0	0	0	0
391.922	CHONS	ConHC	1.68666e+06	2475308	0	2.30676e+06	1.56472e+06	0	0	1853622	0	2.10203e+06	0	0	0	0	0	2.03919e+06	0	0	2.06701e+06	1.72987e+06	1799855	0	1.68097e+06	0	2.02102e+06	1.64375e+06	1.43924e+06	1.64823e+06	2.74842e+06	0
392.026	CHON	ConHC	1.4609e+06	0	0	2.07332e+06	0	2.96477e+06	0	0	0	0	2.51024e+06	3.46735e+06	0	2.67258e+06	0	0	0	2.64559e+06	0	0	0	2.76535e+06	1.88197e+06	3664510	1.72922e+06	2.66215e+06	1.68938e+06	2206344	0	1852445
392.034	CHO	ConHC	0	0	0	0	0	0	0	0	0	0	0	2054742	0	0	0	0	0	0	0	0	0	1.54987e+06	0	1423489	0	0	0	0	0	0
392.039	CHONS	ConHC	0	0	0	0	0	0	0	0	0	0	0	0	0	0	0	0	0	0	0	0	0	0	0	0	0	0	0	0	0	0
392.094	CHONS	ConHC	0	0	0	0	0	0	0	0	0	0	0	0	0	0	0	0	0	0	0	0	0	0	0	0	0	0	0	0	0	0
392.905	CHONSP	ConHC	0	0	0	0	0	0	0	0	0	0	106223776	0	0	0	0	0	0	5618556	0	0	0	0	0	0	0	0	0	0	0	0
392.967	CHONS	ConHC	0	0	0	0	0	0	0	0	0	0	0	0	0	0	0	0	0	0	0	0	0	0	0	0	0	0	0	0	0	0
392.984	CHOSP	ConHC	0	0	0	0	0	0	0	0	0	0	0	0	0	0	0	0	0	0	0	5.1744e+06	0	0	0	0	0	0	0	0	0	0
393.005	CHOS	ConHC	0	0	0	0	0	0	0	0	0	0	0	0	0	1.83115e+06	0	0	0	0	0	0	0	0	0	0	0	0	0	0	0	0
393.01	CHO	ConHC	1780156	0	0	0	0	2.45407e+06	0	0	0	0	2.26246e+06	3.4441e+06	0	1.91768e+06	0	0	0	2.9352e+06	0	0	0	2.68374e+06	1.40099e+06	3204054	0	1.53018e+06	0	1.98699e+06	0	2.49717e+06
393.02	CHO	ConHC	0	0	0	0	0	0	0	1.58924e+06	0	0	0	0	0	0	0	0	0	0	1.59986e+06	0	0	0	0	0	0	0	0	0	1.79128e+06	0
393.021	CHON	ConHC	0	0	0	0	0	0	0	0	0	0	0	1.42836e+06	0	0	0	0	0	0	0	0	0	0	0	0	0	0	0	0	0	0
393.037	CHON	ConHC	0	0	0	0	1462373	0	0	1.58925e+06	3.03632e+06	0	0	0	0	0	0	0	1.35564e+06	0	0	0	0	0	0	0	0	0	0	0	0	0
393.073	CHON	ConHC	0	0	0	0	0	0	0	0	0	0	0	0	0	0	0	0	0	0	0	0	0	0	0	0	1.73395e+06	0	0	0	0	0
393.934	CHONSP	ConHC	0	0	0	0	0	0	0	0	0	0	1.43789e+06	0	0	0	0	0	0	0	0	0	0	0	0	0	0	0	0	0	0	0
393.987	CHOSP	ConHC	0	0	0	0	0	0	0	0	0	0	0	0	0	0	0	0	0	0	2.51711e+06	0	0	0	0	0	0	0	0	0	0	0
394.021	CHON	ConHC	0	0	0	0	0	0	0	0	0	0	0	0	0	0	0	0	0	0	0	0	0	0	0	0	0	0	0	0	0	0
394.062	CHON	ConHC	0	0	0	0	0	0	0	0	0	0	0	0	0	0	0	0	1325652	0	0	0	0	0	0	0	0	0	0	0	0	0
394.846	CHOS	ConHC	1.79093e+06	2.68044e+06	0	0	0	0	0	0	0	0	2.06151e+06	0	0	0	0	0	0	2.87076e+06	0	0	0	0	0	0	0	0	0	0	0	0
394.909	CHOSP	ConHC	0	0	0	0	0	0	0	0	0	0	0	0	0	0	0	0	0	0	0	0	0	0	0	0	0	0	0	0	0	0
394.911	CHONS	ConHC	0	0	0	0	0	0	0	0	0	0	0	0	0	0	0	0	0	0	0	0	0	0	0	0	0	0	0	0	0	0
394.962	CHONS	ConHC	0	0	0	0	0	0	0	0	0	0	0	0	0	0	0	0	0	0	1.56608e+06	0	0	0	0	0	0	0	0	0	0	0
394.994	CHOSP	ConHC	0	0	0	0	0	0	0	0	7.94113e+06	0	0	0	0	0	0	0	0	0	0	0	0	0	0	0	0	0	0	0	0	0
394.999	CHONS	ConHC	0	0	0	0	2.23091e+06	0	0	3126837	0	0	0	0	0	0	0	0	1.86114e+06	0	2344841	0	1684078	0	0	0	0	0	0	0	1.76571e+06	0
395.004	CHO	ConHC	0	0	0	0	0	0	0	0	0	0	0	0	0	0	0	0	0	0	0	0	0	0	0	1.45807e+06	0	0	0	0	0	0
395.007	CHONP	ConHC	0	0	0	0	0	0	0	0	0	2.92317e+06	0	0	0	0	0	0	0	0	0	3058383	0	0	0	0	0	0	0	0	0	0
395.026	CHO	ConHC	4018181	2144940	0	5039237	1.86484e+06	5471847	0	1.77619e+06	0	1.86641e+06	4396790	7470059	0	5.19506e+06	0	0	0	4.38019e+06	0	0	2.8878e+06	6288077	2519311	8653470	2.6529e+06	5.39771e+06	3.16746e+06	5.0053e+06	0	2.94516e+06
395.038	CHOS	ConHC	0	0	0	0	0	0	0	0	0	0	4.52991e+06	0	0	0	0	0	0	8.02461e+06	0	0	0	0	0	0	0	0	0	0	0	0
395.041	CHO	ConHC	0	0	0	0	0	1.45316e+06	0	0	0	0	0	0	0	1.51967e+06	0	0	0	0	0	0	0	1.7661e+06	0	2257059	0	1.50498e+06	0	0	0	0
395.107	CHO	ConHC	0	0	0	0	0	0	0	0	0	2.15879e+06	0	0	0	0	0	0	0	0	0	0	0	0	0	0	3.41581e+06	0	0	0	0	0
395.809	CHONS	ConHC	0	0	0	0	0	0	0	0	0	0	0	0	0	0	0	0	0	0	0	0	0	0	0	0	0	0	0	0	0	0
395.905	CHONSP	ConHC	0	0	0	0	0	0	1.59423e+06	0	0	0	0	0	0	0	0	0	0	0	0	0	0	0	0	0	0	0	0	0	0	0
395.995	CHON	ConHC	0	0	17497446	0	0	0	68620680	0	26741942	0	0	0	50355284	0	40125276	0	0	0	0	0	0	0	0	0	0	0	0	0	0	0
396.021	CHON	ConHC	0	0	0	0	0	0	0	0	0	0	1474058	0	0	0	0	0	0	0	0	0	0	0	0	1.56442e+06	0	0	0	0	0	0
396.029	CHO	ConHC	0	0	0	0	0	0	0	0	0	0	0	1.55778e+06	0	0	0	0	0	0	0	0	0	1.60511e+06	0	0	0	0	0	0	0	0
396.029	CHONS	ConHC	0	0	0	0	0	0	0	0	0	0	0	0	0	0	0	0	0	0	0	0	0	0	0	1.68909e+06	0	0	0	0	0	0
396.036	CHON	ConHC	0	0	0	0	0	0	0	0	0	0	0	0	0	0	0	0	0	0	0	0	0	0	0	1.7106e+06	0	1.61794e+06	0	0	0	0
396.041	CHOS	ConHC	0	0	0	0	0	0	0	0	0	0	0	0	0	0	0	0	0	1.58191e+06	0	0	0	0	0	0	0	0	0	0	0	0
396.052	CHONS	ConHC	0	0	0	0	0	0	0	0	0	0	0	0	0	0	0	0	0	2.53475e+06	0	0	0	0	0	0	0	0	0	0	0	0
396.066	CHONS	ConHC	0	0	0	0	0	0	0	0	0	0	0	0	0	0	0	0	0	1.81078e+06	0	0	0	0	0	0	0	0	0	0	0	0
396.07	CHONS	ConHC	0	0	0	0	0	0	0	0	0	0	0	0	0	0	0	0	0	0	0	0	0	0	0	0	0	0	0	0	0	0
396.072	CHON	ConHC	0	0	0	0	0	0	0	0	0	0	0	0	0	0	0	0	0	0	0	0	0	0	0	0	0	0	0	0	0	0
396.895	CHOS	ConHC	0	0	0	0	0	0	0	0	2.12974e+06	0	0	0	0	0	0	0	0	0	0	0	0	0	0	0	0	0	0	0	0	0
396.908	CHONSP	ConHC	0	0	0	0	0	0	0	0	0	0	0	0	0	0	0	0	0	0	0	0	0	0	0	0	0	0	0	0	0	0
396.984	CHO	ConHC	0	0	0	1.46146e+06	0	1846141	0	0	0	0	0	0	0	0	0	0	0	0	0	0	0	0	0	0	0	0	0	2.21903e+06	2218867	0
396.993	CHONS	ConHC	0	0	11122253	0	0	0	39670396	0	17272158	0	0	0	32013646	0	25994330	0	0	0	0	0	0	0	0	0	0	0	0	0	0	0
396.995	CHOSP	ConHC	0	0	0	0	0	0	0	0	0	0	0	0	0	0	0	0	0	0	0	0	0	0	0	0	0	0	0	0	0	0
396.996	CHOS	ConHC	0	0	0	0	1.79576e+06	0	0	3.21699e+06	3.98371e+06	0	0	0	0	0	0	0	2.08426e+06	0	2.87068e+06	0	2.21308e+06	0	0	0	0	0	0	0	0	0
397.005	CHO	ConHC	0	0	0	0	0	0	0	0	0	0	0	0	0	0	0	0	0	0	0	0	0	0	0	0	0	0	0	0	0	0
397.02	CHO	ConHC	0	0	0	1.71517e+06	0	1.81722e+06	0	0	0	0	0	1.58597e+06	0	1.60699e+06	0	0	0	1.48493e+06	0	0	0	3508512	1.51924e+06	2.36887e+06	0	1.58959e+06	0	0	0	2.08522e+06
397.029	CHO	ConHC	0	0	0	2760419	0	5.05665e+06	0	3.62353e+06	0	0	0	0	0	1.7629e+06	0	0	0	0	0	0	1553632	0	0	0	0	0	0	2.9e+06	2.52454e+06	0
397.031	CHOSP	ConHC	0	0	0	0	0	0	0	0	0	0	0	0	0	0	0	0	0	0	0	0	0	1.64893e+06	0	0	0	0	0	0	0	0
397.031	CHON	ConHC	0	0	0	0	0	0	0	0	0	0	0	0	0	0	0	0	0	0	0	0	0	0	0	0	0	0	0	0	0	0
397.032	CHON	ConHC	0	0	0	0	0	0	0	0	0	0	0	0	0	0	0	0	0	0	0	0	0	0	0	1.44062e+06	0	0	0	0	0	0
397.056	CHO	ConHC	0	0	0	2.13169e+06	0	1.61218e+06	0	1.58578e+06	0	0	0	2.16941e+06	0	2077532	0	0	0	0	0	0	0	1.79511e+06	0	1.47212e+06	0	0	0	1.63741e+06	0	1.61061e+06
397.068	CHON	ConHC	1.65129e+06	0	0	0	0	0	0	0	0	0	0	0	0	0	0	0	0	0	0	0	0	1524782	1355924	0	0	0	0	0	0	0
397.072	CHO	ConHC	0	0	0	0	0	0	0	0	0	2.3831e+06	0	0	0	0	1.41605e+06	3.60846e+06	0	0	0	3.32215e+06	0	0	0	0	0	0	0	0	3.7554e+06	0
397.09	CHOS	ConHC	0	0	0	0	0	0	0	0	0	0	10730799	0	0	0	0	0	0	5.37615e+06	0	0	0	0	0	0	0	0	0	0	0	0
397.123	CHO	ConHC	0	0	0	0	0	0	0	0	0	0	0	0	0	0	0	0	0	0	0	1.71243e+06	0	0	0	0	0	0	0	0	0	0
397.996	CHONS	ConHC	0	0	0	0	0	0	1.55351e+06	0	1.38547e+06	0	0	0	0	0	1.64694e+06	0	0	0	0	0	0	0	0	0	0	0	0	0	0	0
398	CHOS	ConHC	0	0	0	0	0	0	0	0	0	0	0	0	0	0	1.4831e+06	0	0	0	0	0	0	0	0	0	0	0	0	0	0	0
398.015	CHON	ConHC	0	0	0	1.77307e+06	0	0	0	0	0	0	0	1.58088e+06	0	1.66153e+06	0	0	0	0	0	0	0	0	0	1.741e+06	0	2.06608e+06	0	0	0	1.42101e+06
398.052	CHON	ConHC	0	0	0	1.95637e+06	0	1.62755e+06	0	0	0	0	0	1.99459e+06	0	1.62467e+06	0	0	0	1.60043e+06	0	0	0	1571661	0	2.33289e+06	1.46684e+06	2190506	0	1.4933e+06	0	0
398.094	CHOS	ConHC	0	0	0	0	0	0	0	0	0	0	1.87245e+06	0	0	0	0	0	0	0	0	0	0	0	0	0	0	0	0	0	0	0
398.906	CHONS	ConHC	0	0	0	0	0	0	1523521	0	0	0	0	0	0	0	0	0	0	0	0	0	0	0	0	0	0	0	0	0	0	0
398.946	CHOP	ConHC	0	0	0	0	0	0	0	0	0	0	0	0	0	0	2387528	0	0	0	0	0	0	0	0	0	0	0	0	0	0	0
398.99	CHON	ConHC	0	0	0	0	0	0	0	0	0	0	0	0	1644597	0	1.62901e+06	0	0	0	0	0	0	0	0	0	0	0	0	0	0	0
398.993	CHONS	ConHC	0	0	0	0	0	0	0	0	1.78909e+06	0	0	0	0	0	0	0	0	0	0	0	0	0	0	0	0	0	0	0	0	0
398.999	CHO	ConHC	0	0	0	0	0	0	0	0	0	0	0	0	0	0	0	0	0	0	0	0	0	1.86505e+06	1.58617e+06	1.80152e+06	0	1.62378e+06	0	0	0	0
399.012	CHONS	ConHC	0	0	0	0	0	0	0	0	0	0	0	0	0	0	1.36585e+06	0	0	0	0	0	0	0	0	0	0	0	0	0	0	0
399.026	CHON	ConHC	0	0	0	1.74239e+06	0	3507870	0	2.11264e+06	0	0	0	0	0	0	0	0	0	0	0	0	0	0	0	0	0	0	0	1.54578e+06	1.51595e+06	0
399.03	CHO	ConHC	0	0	0	0	0	0	0	0	0	0	0	0	0	0	0	0	0	0	0	0	2.27514e+06	0	0	0	0	0	0	0	0	0
399.036	CHO	ConHC	0	0	0	2.76307e+06	0	2.82794e+06	0	0	0	0	1.50713e+06	2.75518e+06	0	2.16457e+06	0	0	0	1.6491e+06	0	0	0	3.27562e+06	1.4482e+06	4.12013e+06	1.4495e+06	2.26712e+06	0	1.90981e+06	0	1.69401e+06
399.047	CHON	ConHC	0	0	0	1.72064e+06	0	2.04176e+06	0	0	0	0	0	1.74936e+06	0	0	0	0	0	0	0	0	0	2156395	0	1.70131e+06	0	0	0	0	0	0
399.07	CHOS	ConHC	0	0	0	0	0	0	0	0	0	0	5.56832e+06	0	0	0	0	0	0	4.00354e+06	0	0	0	0	0	0	0	0	0	0	0	0
399.9	CHONSP	ConHC	1.57226e+06	2.02702e+06	0	0	1.57974e+06	0	0	2.82711e+06	0	1840661	0	0	0	0	0	0	0	0	2.0717e+06	0	1.40423e+06	0	0	0	0	2.06619e+06	1.58326e+06	1.45794e+06	2.8863e+06	0
400.031	CHON	ConHC	1418191	0	0	2.86218e+06	0	1.90148e+06	0	0	0	1.57139e+06	1.70451e+06	2896257	0	2.91285e+06	0	0	0	2.05463e+06	0	0	0	0	0	3307431	0	2746680	0	2.13637e+06	0	1.84054e+06
400.042	CHON	ConHC	0	0	0	1.66256e+06	0	1557929	0	0	0	0	0	0	0	1.49078e+06	0	0	0	0	0	0	0	0	0	1.52337e+06	0	0	0	0	0	0
400.043	CHON	ConHC	0	0	0	0	0	0	0	0	0	0	0	1.71303e+06	0	0	0	0	0	0	0	0	0	0	0	0	0	0	0	0	0	0
400.067	CHON	ConHC	1.57487e+06	1.71168e+06	0	2.09265e+06	0	1.92606e+06	0	0	0	0	0	3.33403e+06	0	2.44848e+06	0	0	1.40029e+06	1.44305e+06	0	0	1.51923e+06	2349196	0	2.99359e+06	0	2154820	1.41537e+06	0	0	0
400.08	CHONS	ConHC	0	0	0	0	0	0	0	0	0	0	0	0	0	0	0	0	0	0	0	0	2.08397e+06	0	0	0	0	0	0	0	0	0
400.903	CHONSP	ConHC	0	0	0	0	0	0	0	0	0	0	0	0	0	0	0	0	0	0	0	0	0	0	0	0	0	0	0	0	0	0
401.015	CHO	ConHC	0	0	0	2.27418e+06	0	2.11473e+06	0	0	0	0	2.4313e+06	2.38158e+06	0	2.35296e+06	0	0	0	2.19724e+06	0	0	0	0	1.81825e+06	4257550	0	3.01785e+06	1.94608e+06	2.52062e+06	0	2405627
401.015	CHO	ConHC	0	0	0	0	0	0	0	0	0	0	0	0	0	0	0	0	0	0	0	0	0	3.5757e+06	0	0	0	0	0	0	0	0
401.016	CHOS	ConHC	0	0	0	0	0	0	2.08798e+06	2.27035e+06	0	0	0	0	0	0	0	0	0	0	0	0	0	0	0	0	0	0	0	0	1.70492e+06	0
401.026	CHOSP	ConHC	0	0	0	0	0	0	0	0	0	0	0	0	0	1.83303e+06	0	0	0	0	0	0	0	0	0	0	0	0	0	0	0	0
401.026	CHON	ConHC	0	0	0	1.61985e+06	0	0	0	0	0	0	0	2196623	0	0	0	0	0	0	0	0	0	2.53481e+06	0	2.38747e+06	0	0	0	0	0	1.46739e+06
401.027	CHONS	ConHC	0	0	0	0	0	0	0	0	0	0	0	0	0	0	0	0	0	1.73567e+06	0	0	0	0	0	0	0	0	0	0	0	0
401.049	CHOS	ConHC	0	0	0	0	0	0	0	0	0	0	2.16251e+06	0	0	0	0	0	0	0	0	0	0	0	0	0	0	0	0	0	0	0
401.051	CHO	ConHC	3.06304e+06	0	0	4.03854e+06	1.77872e+06	4.10539e+06	0	2.75368e+06	0	0	0	4.83855e+06	0	3.72206e+06	0	0	0	2.54643e+06	1.56997e+06	0	2.23018e+06	4.55312e+06	1.90274e+06	4989723	1.83105e+06	3819659	2.8851e+06	3.95218e+06	2.20669e+06	2.56129e+06
401.063	CHON	ConHC	1.728e+06	0	0	2391952	0	1.8316e+06	0	0	0	0	0	3.28412e+06	0	1.85224e+06	0	0	0	1.6105e+06	0	0	0	2444450	0	2.53565e+06	1.40226e+06	2.04635e+06	1.4963e+06	2.34911e+06	0	0
401.064	CHOS	ConHC	0	0	0	0	0	0	0	0	0	0	1550928	0	0	0	0	0	0	0	0	0	0	0	0	0	0	0	0	0	0	0
401.118	CHO	ConHC	0	0	0	0	0	0	0	0	0	0	0	0	0	0	0	0	0	0	0	0	0	1.97573e+06	0	0	0	0	0	0	0	0
401.939	CHONS	ConHC	0	0	0	0	0	0	0	0	0	0	0	0	0	0	0	0	0	0	0	0	0	0	0	0	0	0	0	0	0	0
401.953	CHONS	ConHC	0	0	0	0	0	0	0	0	0	0	0	0	0	0	0	0	0	0	2.11113e+06	0	0	0	0	0	0	0	0	0	0	0
402.01	CHON	ConHC	0	0	0	0	0	1.54538e+06	0	0	0	0	1646149	1.69385e+06	0	0	0	0	0	0	0	0	0	1.96778e+06	0	2.05094e+06	0	1.95169e+06	1.4021e+06	0	0	1.6774e+06
402.011	CHONSP	ConHC	0	0	0	0	0	0	0	0	0	0	0	0	0	0	0	0	0	0	0	0	0	0	0	0	0	0	0	0	0	0
402.047	CHON	ConHC	2.27179e+06	2.10852e+06	0	3757231	0	3.07038e+06	0	1930127	0	0	1.96411e+06	4.98218e+06	0	4.3285e+06	0	0	0	2.65268e+06	0	0	1.63912e+06	4.03269e+06	1.61865e+06	5082247	2.10476e+06	3.60802e+06	2198275	2.54904e+06	0	2.03376e+06
402.058	CHON	ConHC	0	0	0	0	0	1.44402e+06	0	0	0	0	0	2.38019e+06	0	1.74444e+06	0	0	0	0	0	0	0	1.68568e+06	0	2230923	0	0	0	1985327	0	0
402.938	CHOS	ConHC	0	0	2.40688e+06	0	0	0	7629785	0	3.60879e+06	0	0	0	5.73716e+06	0	5.4431e+06	0	0	0	0	0	0	0	0	0	0	0	0	0	0	0
402.941	CHOP	ConHC	12199228	21234014	5.20496e+06	30527922	10441012	13811350	40613848	12540014	38785240	21390674	2202932	14004362	23859916	5255431	18205214	20785540	3.43906e+06	0	15664019	17482648	14484955	6682532	10202875	16004559	18349252	15155969	7645694	8965126	25090030	3.86601e+06
402.957	CHONS	ConHC	0	0	0	0	0	0	0	0	0	0	0	0	0	0	0	0	0	0	0	0	0	0	0	0	0	0	0	0	0	0
402.994	CHO	ConHC	0	0	0	0	0	0	0	0	0	0	0	0	0	0	0	0	0	0	0	0	0	0	0	1.50243e+06	0	0	0	0	0	0
403.006	CHON	ConHC	0	0	0	0	0	0	0	0	0	0	0	0	0	0	0	0	0	0	0	1.68286e+06	0	0	0	0	0	0	0	0	0	0
403.007	CHOS	ConHC	0	0	0	0	0	0	0	0	0	0	0	0	0	0	0	0	0	0	0	0	0	0	0	0	0	0	0	0	0	0
403.009	CHO	ConHC	0	0	0	0	0	0	0	0	0	0	0	0	0	0	0	0	0	0	0	0	0	0	0	0	1.62966e+06	0	0	0	0	0
403.013	CHOS	ConHC	0	0	0	0	0	0	2.09611e+06	1.62368e+06	0	0	0	0	0	0	0	0	0	0	0	0	0	0	0	0	0	0	0	0	0	0
403.024	CHONS	ConHC	0	0	0	0	1.49332e+06	0	0	0	4.49763e+06	0	0	0	0	0	0	0	0	0	0	0	0	0	0	0	0	0	0	0	0	27874740
403.031	CHO	ConHC	3.05801e+06	2.98431e+06	0	5.01499e+06	2.83016e+06	5.15243e+06	0	2.08602e+06	0	1.96337e+06	3.12916e+06	5.8472e+06	0	5.1551e+06	0	0	0	4032273	0	1405873	1.88005e+06	5266876	2.96783e+06	7055856	3.82793e+06	4436767	2.84572e+06	4394012	0	3.63717e+06
403.042	CHON	ConHC	1382234	0	0	2.63726e+06	0	2.81515e+06	0	0	0	0	0	3.66045e+06	0	2.49219e+06	0	0	0	2225684	0	0	0	3283903	1.76361e+06	3133940	0	2431267	0	2.15555e+06	0	1.58534e+06
403.055	CHONS	ConHC	0	0	0	0	0	0	0	0	0	0	0	0	0	0	0	0	0	0	0	0	0	0	0	0	0	0	0	0	0	0
403.076	CHO	ConHC	0	1.93267e+06	1.2928e+06	0	0	0	1.42233e+06	0	12505321	0	0	0	3988203	0	9331263	2.8113e+06	3.02744e+06	0	1.42713e+06	3.4416e+06	0	0	4.68253e+06	0	5233900	2.95403e+06	4.70685e+06	0	1.50479e+06	1544133
403.097	CHO	ConHC	0	0	0	0	0	0	0	0	0	0	0	1.50162e+06	0	0	0	0	0	0	0	0	0	0	0	0	0	0	0	0	0	0
403.098	CHO	ConHC	0	0	0	0	0	0	0	1.57839e+06	0	0	0	0	0	1.44465e+06	0	0	0	0	0	0	0	0	0	0	0	0	0	0	0	0
403.113	CHO	ConHC	0	0	0	0	0	0	0	0	0	0	0	0	0	0	0	0	0	0	0	0	0	0	0	0	1.86495e+06	0	0	0	0	0
403.134	CHO	ConHC	0	0	0	2.13809e+06	0	0	0	0	0	0	0	0	0	0	0	0	0	0	0	0	0	0	0	1.61538e+06	2356989	2.26643e+06	2.17964e+06	1597237	0	0
403.941	CHOS	ConHC	2.37374e+06	4.4243e+06	0	6.53384e+06	1.85249e+06	2.81692e+06	5822647	2934116	7022940	3.66601e+06	0	2.14286e+06	4272045	0	3.68309e+06	4062833	0	0	3.48072e+06	3.92619e+06	2.37543e+06	0	1980993	3.08512e+06	3.89374e+06	2963024	0	1912566	5623046	0
403.944	CHOP	ConHC	0	0	0	1.67266e+06	0	0	0	0	1.44009e+06	0	0	0	0	0	0	1.42296e+06	0	0	0	0	0	0	0	0	0	0	0	0	0	0
404.026	CHON	ConHC	2e+06	0	0	2416875	0	2.6961e+06	0	0	0	0	2.557e+06	4511139	0	3175932	0	0	0	2.8022e+06	0	0	1.76668e+06	3.44493e+06	2.39062e+06	4.62422e+06	1911296	3.40235e+06	1.40241e+06	2.93147e+06	0	0
404.027	CHONS	ConHC	0	0	0	0	0	0	0	0	0	0	0	0	0	0	0	0	0	0	0	0	0	0	0	0	0	0	0	0	0	3.11425e+06
404.034	CHO	ConHC	0	0	0	0	0	0	0	0	0	0	0	1.68567e+06	0	0	0	0	0	0	0	0	0	0	0	0	0	0	0	1.62484e+06	0	0
404.037	CHON	ConHC	0	0	0	0	0	0	0	0	0	0	0	1.60145e+06	0	0	0	0	0	1.45154e+06	0	0	0	1.46503e+06	0	0	0	1.8149e+06	0	0	0	0
404.038	CHONS	ConHC	0	0	0	0	0	0	0	0	0	0	0	0	0	0	0	0	0	0	0	0	0	0	0	0	0	0	0	0	0	0
404.08	CHO	ConHC	0	0	0	0	0	0	0	0	2.60849e+06	0	0	0	0	0	1.81944e+06	0	0	0	0	0	0	0	0	0	1.41877e+06	0	0	0	0	0
404.906	CHOSP	ConHC	0	0	0	0	0	0	0	0	0	0	3218213	0	0	0	0	0	0	0	0	0	0	0	0	0	0	0	0	0	0	0
404.938	CHOS	ConHC	5.21206e+06	10111872	2.28091e+06	12311536	4.44708e+06	6094991	15313297	5482069	16425437	8324962	0	6.11393e+06	10708106	2.37178e+06	7.64825e+06	9040728	1.60848e+06	0	6.73933e+06	7.67533e+06	6.11639e+06	2.47954e+06	4.04622e+06	6.87941e+06	8.20813e+06	6.40861e+06	3.84516e+06	4339169	10557982	1.77849e+06
404.939	CHOS	ConHC	0	0	0	0	0	0	0	0	0	0	0	0	0	0	0	0	0	0	0	0	0	0	0	0	0	0	0	0	0	0
404.958	CHONSP	ConHC	0	0	0	0	0	0	0	0	0	0	0	0	0	0	0	0	0	0	0	0	0	0	0	0	0	0	0	0	0	0
404.993	CHOS	ConHC	0	0	0	0	0	0	0	0	0	1.63518e+06	0	0	1.73455e+06	0	0	0	0	0	0	0	0	0	0	0	0	0	0	0	0	0
405.01	CHO	ConHC	2.16722e+06	1.55381e+06	0	3.02797e+06	0	3.94461e+06	0	1.67025e+06	0	0	2.63763e+06	3.83401e+06	0	3.48028e+06	0	0	0	2.91509e+06	0	0	0	3.61108e+06	1.63958e+06	4582600	1.83529e+06	2.21279e+06	1.9518e+06	2.23384e+06	0	2.5053e+06
405.021	CHON	ConHC	0	0	0	0	0	0	0	0	2.83748e+06	0	0	0	0	1.65398e+06	0	0	0	0	0	0	0	0	0	1766348	0	0	0	0	0	8782936
405.022	CHOS	ConHC	0	0	0	0	0	0	0	0	0	0	1.80346e+06	0	0	0	0	0	0	2055956	0	0	0	0	0	0	0	0	0	0	0	0
405.028	CHOS	ConHC	0	0	0	0	0	0	0	0	0	0	0	0	0	0	0	0	0	0	0	0	0	0	0	0	0	0	0	0	1.66277e+06	0
405.046	CHO	ConHC	5.67903e+06	4.28125e+06	0	7156751	2802054	8325290	0	3662447	0	3.24288e+06	5016904	13077159	0	8454877	0	2.12466e+06	2.05598e+06	6201626	1.68285e+06	2.73353e+06	3687497	11215316	4.40158e+06	11827413	4869923	7962051	4.45958e+06	6594042	2.50169e+06	4770913
405.059	CHOS	ConHC	0	0	0	0	0	0	0	0	0	0	2.6443e+06	0	0	0	0	0	0	0	0	0	0	0	0	0	0	0	0	0	0	0
405.073	CHON	ConHC	0	0	0	0	0	0	0	0	8221166	0	0	0	2.23556e+06	0	5859356	1.87839e+06	2.0309e+06	0	0	1.84138e+06	0	0	2.81848e+06	0	3.57559e+06	0	2.5867e+06	0	0	0
405.15	CHO	ConHC	1.72591e+06	0	0	1.60747e+06	0	0	0	1.7819e+06	0	1.70204e+06	0	1.71654e+06	0	0	0	0	0	0	0	0	0	2.76069e+06	1.71003e+06	3.13164e+06	3311424	4.46717e+06	3.24873e+06	1.54191e+06	0	0
405.942	CHOS	ConHC	0	0	0	0	0	0	0	0	0	0	0	0	0	0	0	0	0	0	0	0	0	0	0	0	0	0	0	0	0	0
406.005	CHON	ConHC	0	0	0	0	0	0	0	0	0	0	0	1.52694e+06	0	0	0	0	0	0	0	0	0	0	0	0	0	0	0	0	0	0
406.042	CHON	ConHC	3.08452e+06	2.2755e+06	0	4.87351e+06	1.75376e+06	4.92074e+06	0	0	0	1.45421e+06	3.39002e+06	6.69277e+06	0	4.95506e+06	0	0	0	3.47599e+06	0	0	2965868	5655256	1.79634e+06	7.48602e+06	2.93586e+06	4.88731e+06	2.66017e+06	3.57142e+06	0	2.90244e+06
406.05	CHO	ConHC	0	0	0	0	0	1.73815e+06	0	0	0	0	0	1.98237e+06	0	1.90149e+06	0	0	0	1.44591e+06	0	0	0	1.89692e+06	0	2.61946e+06	0	1.43439e+06	0	0	0	0
406.076	CHON	ConHC	0	0	0	0	0	0	0	0	1.82744e+06	0	0	0	0	0	0	0	0	0	0	0	0	0	0	0	0	0	0	0	0	0
[truncated: 29,276 more rows]

## Sheet: Table C
Table C. Measured OTUs and associated taxa identified from ectorhizosphere samples.
Amplicon	#OTU ID	taxonomy
16S	OTU_1145	k__?,p__?,c__?,o__?,f__?,g__?,s__?
16S	OTU_1190	k__?,p__?,c__?,o__?,f__?,g__?,s__?
16S	OTU_125	k__?,p__?,c__?,o__?,f__?,g__?,s__?
16S	OTU_1274	k__?,p__?,c__?,o__?,f__?,g__?,s__?
16S	OTU_1285	k__?,p__?,c__?,o__?,f__?,g__?,s__?
16S	OTU_1298	k__?,p__?,c__?,o__?,f__?,g__?,s__?
16S	OTU_1310	k__?,p__?,c__?,o__?,f__?,g__?,s__?
16S	OTU_1447	k__?,p__?,c__?,o__?,f__?,g__?,s__?
16S	OTU_1560	k__?,p__?,c__?,o__?,f__?,g__?,s__?
16S	OTU_1597	k__?,p__?,c__?,o__?,f__?,g__?,s__?
16S	OTU_1675	k__?,p__?,c__?,o__?,f__?,g__?,s__?
16S	OTU_1716	k__?,p__?,c__?,o__?,f__?,g__?,s__?
16S	OTU_1730	k__?,p__?,c__?,o__?,f__?,g__?,s__?
16S	OTU_1837	k__?,p__?,c__?,o__?,f__?,g__?,s__?
16S	OTU_1838	k__?,p__?,c__?,o__?,f__?,g__?,s__?
16S	OTU_1839	k__?,p__?,c__?,o__?,f__?,g__?,s__?
16S	OTU_1843	k__?,p__?,c__?,o__?,f__?,g__?,s__?
16S	OTU_2048	k__?,p__?,c__?,o__?,f__?,g__?,s__?
16S	OTU_206	k__?,p__?,c__?,o__?,f__?,g__?,s__?
16S	OTU_2074	k__?,p__?,c__?,o__?,f__?,g__?,s__?
16S	OTU_2078	k__?,p__?,c__?,o__?,f__?,g__?,s__?
16S	OTU_2086	k__?,p__?,c__?,o__?,f__?,g__?,s__?
16S	OTU_2099	k__?,p__?,c__?,o__?,f__?,g__?,s__?
16S	OTU_212	k__?,p__?,c__?,o__?,f__?,g__?,s__?
16S	OTU_2120	k__?,p__?,c__?,o__?,f__?,g__?,s__?
16S	OTU_2144	k__?,p__?,c__?,o__?,f__?,g__?,s__?
16S	OTU_2249	k__?,p__?,c__?,o__?,f__?,g__?,s__?
16S	OTU_2258	k__?,p__?,c__?,o__?,f__?,g__?,s__?
16S	OTU_2269	k__?,p__?,c__?,o__?,f__?,g__?,s__?
16S	OTU_2323	k__?,p__?,c__?,o__?,f__?,g__?,s__?
16S	OTU_2508	k__?,p__?,c__?,o__?,f__?,g__?,s__?
16S	OTU_2537	k__?,p__?,c__?,o__?,f__?,g__?,s__?
16S	OTU_2618	k__?,p__?,c__?,o__?,f__?,g__?,s__?
16S	OTU_2673	k__?,p__?,c__?,o__?,f__?,g__?,s__?
16S	OTU_2718	k__?,p__?,c__?,o__?,f__?,g__?,s__?
16S	OTU_2739	k__?,p__?,c__?,o__?,f__?,g__?,s__?
16S	OTU_2746	k__?,p__?,c__?,o__?,f__?,g__?,s__?
16S	OTU_2750	k__?,p__?,c__?,o__?,f__?,g__?,s__?
16S	OTU_2768	k__?,p__?,c__?,o__?,f__?,g__?,s__?
16S	OTU_2792	k__?,p__?,c__?,o__?,f__?,g__?,s__?
16S	OTU_2809	k__?,p__?,c__?,o__?,f__?,g__?,s__?
16S	OTU_2830	k__?,p__?,c__?,o__?,f__?,g__?,s__?
16S	OTU_2858	k__?,p__?,c__?,o__?,f__?,g__?,s__?
16S	OTU_2920	k__?,p__?,c__?,o__?,f__?,g__?,s__?
16S	OTU_2975	k__?,p__?,c__?,o__?,f__?,g__?,s__?
16S	OTU_3019	k__?,p__?,c__?,o__?,f__?,g__?,s__?
16S	OTU_3102	k__?,p__?,c__?,o__?,f__?,g__?,s__?
16S	OTU_3268	k__?,p__?,c__?,o__?,f__?,g__?,s__?
16S	OTU_3377	k__?,p__?,c__?,o__?,f__?,g__?,s__?
16S	OTU_3429	k__?,p__?,c__?,o__?,f__?,g__?,s__?
16S	OTU_3472	k__?,p__?,c__?,o__?,f__?,g__?,s__?
16S	OTU_3615	k__?,p__?,c__?,o__?,f__?,g__?,s__?
16S	OTU_3632	k__?,p__?,c__?,o__?,f__?,g__?,s__?
16S	OTU_3650	k__?,p__?,c__?,o__?,f__?,g__?,s__?
16S	OTU_3762	k__?,p__?,c__?,o__?,f__?,g__?,s__?
16S	OTU_379	k__?,p__?,c__?,o__?,f__?,g__?,s__?
16S	OTU_3975	k__?,p__?,c__?,o__?,f__?,g__?,s__?
16S	OTU_3989	k__?,p__?,c__?,o__?,f__?,g__?,s__?
16S	OTU_4047	k__?,p__?,c__?,o__?,f__?,g__?,s__?
16S	OTU_4073	k__?,p__?,c__?,o__?,f__?,g__?,s__?
16S	OTU_4093	k__?,p__?,c__?,o__?,f__?,g__?,s__?
16S	OTU_4139	k__?,p__?,c__?,o__?,f__?,g__?,s__?
16S	OTU_4156	k__?,p__?,c__?,o__?,f__?,g__?,s__?
16S	OTU_4162	k__?,p__?,c__?,o__?,f__?,g__?,s__?
16S	OTU_4214	k__?,p__?,c__?,o__?,f__?,g__?,s__?
16S	OTU_4221	k__?,p__?,c__?,o__?,f__?,g__?,s__?
16S	OTU_4247	k__?,p__?,c__?,o__?,f__?,g__?,s__?
16S	OTU_4253	k__?,p__?,c__?,o__?,f__?,g__?,s__?
16S	OTU_4311	k__?,p__?,c__?,o__?,f__?,g__?,s__?
16S	OTU_4324	k__?,p__?,c__?,o__?,f__?,g__?,s__?
16S	OTU_4334	k__?,p__?,c__?,o__?,f__?,g__?,s__?
16S	OTU_4356	k__?,p__?,c__?,o__?,f__?,g__?,s__?
16S	OTU_4363	k__?,p__?,c__?,o__?,f__?,g__?,s__?
16S	OTU_4364	k__?,p__?,c__?,o__?,f__?,g__?,s__?
16S	OTU_4365	k__?,p__?,c__?,o__?,f__?,g__?,s__?
16S	OTU_4367	k__?,p__?,c__?,o__?,f__?,g__?,s__?
16S	OTU_4380	k__?,p__?,c__?,o__?,f__?,g__?,s__?
16S	OTU_4381	k__?,p__?,c__?,o__?,f__?,g__?,s__?
16S	OTU_4395	k__?,p__?,c__?,o__?,f__?,g__?,s__?
16S	OTU_4398	k__?,p__?,c__?,o__?,f__?,g__?,s__?
16S	OTU_4407	k__?,p__?,c__?,o__?,f__?,g__?,s__?
16S	OTU_4419	k__?,p__?,c__?,o__?,f__?,g__?,s__?
16S	OTU_4473	k__?,p__?,c__?,o__?,f__?,g__?,s__?
16S	OTU_4579	k__?,p__?,c__?,o__?,f__?,g__?,s__?
16S	OTU_4600	k__?,p__?,c__?,o__?,f__?,g__?,s__?
16S	OTU_4640	k__?,p__?,c__?,o__?,f__?,g__?,s__?
16S	OTU_4649	k__?,p__?,c__?,o__?,f__?,g__?,s__?
16S	OTU_4698	k__?,p__?,c__?,o__?,f__?,g__?,s__?
16S	OTU_4812	k__?,p__?,c__?,o__?,f__?,g__?,s__?
16S	OTU_4833	k__?,p__?,c__?,o__?,f__?,g__?,s__?
16S	OTU_4856	k__?,p__?,c__?,o__?,f__?,g__?,s__?
16S	OTU_4984	k__?,p__?,c__?,o__?,f__?,g__?,s__?
16S	OTU_5000	k__?,p__?,c__?,o__?,f__?,g__?,s__?
16S	OTU_5002	k__?,p__?,c__?,o__?,f__?,g__?,s__?
16S	OTU_5009	k__?,p__?,c__?,o__?,f__?,g__?,s__?
16S	OTU_5091	k__?,p__?,c__?,o__?,f__?,g__?,s__?
16S	OTU_5101	k__?,p__?,c__?,o__?,f__?,g__?,s__?
16S	OTU_5133	k__?,p__?,c__?,o__?,f__?,g__?,s__?
16S	OTU_5138	k__?,p__?,c__?,o__?,f__?,g__?,s__?
16S	OTU_5139	k__?,p__?,c__?,o__?,f__?,g__?,s__?
16S	OTU_5168	k__?,p__?,c__?,o__?,f__?,g__?,s__?
16S	OTU_5214	k__?,p__?,c__?,o__?,f__?,g__?,s__?
16S	OTU_5217	k__?,p__?,c__?,o__?,f__?,g__?,s__?
16S	OTU_5237	k__?,p__?,c__?,o__?,f__?,g__?,s__?
16S	OTU_5240	k__?,p__?,c__?,o__?,f__?,g__?,s__?
16S	OTU_5253	k__?,p__?,c__?,o__?,f__?,g__?,s__?
16S	OTU_5255	k__?,p__?,c__?,o__?,f__?,g__?,s__?
16S	OTU_5302	k__?,p__?,c__?,o__?,f__?,g__?,s__?
16S	OTU_5318	k__?,p__?,c__?,o__?,f__?,g__?,s__?
16S	OTU_5438	k__?,p__?,c__?,o__?,f__?,g__?,s__?
16S	OTU_5458	k__?,p__?,c__?,o__?,f__?,g__?,s__?
16S	OTU_5497	k__?,p__?,c__?,o__?,f__?,g__?,s__?
16S	OTU_5580	k__?,p__?,c__?,o__?,f__?,g__?,s__?
16S	OTU_5582	k__?,p__?,c__?,o__?,f__?,g__?,s__?
16S	OTU_5614	k__?,p__?,c__?,o__?,f__?,g__?,s__?
16S	OTU_5827	k__?,p__?,c__?,o__?,f__?,g__?,s__?
16S	OTU_5855	k__?,p__?,c__?,o__?,f__?,g__?,s__?
16S	OTU_5863	k__?,p__?,c__?,o__?,f__?,g__?,s__?
16S	OTU_5878	k__?,p__?,c__?,o__?,f__?,g__?,s__?
16S	OTU_5893	k__?,p__?,c__?,o__?,f__?,g__?,s__?
16S	OTU_5900	k__?,p__?,c__?,o__?,f__?,g__?,s__?
16S	OTU_5906	k__?,p__?,c__?,o__?,f__?,g__?,s__?
16S	OTU_5942	k__?,p__?,c__?,o__?,f__?,g__?,s__?
16S	OTU_5986	k__?,p__?,c__?,o__?,f__?,g__?,s__?
16S	OTU_6001	k__?,p__?,c__?,o__?,f__?,g__?,s__?
16S	OTU_6003	k__?,p__?,c__?,o__?,f__?,g__?,s__?
16S	OTU_6010	k__?,p__?,c__?,o__?,f__?,g__?,s__?
16S	OTU_6024	k__?,p__?,c__?,o__?,f__?,g__?,s__?
16S	OTU_6036	k__?,p__?,c__?,o__?,f__?,g__?,s__?
16S	OTU_6055	k__?,p__?,c__?,o__?,f__?,g__?,s__?
16S	OTU_6056	k__?,p__?,c__?,o__?,f__?,g__?,s__?
16S	OTU_6092	k__?,p__?,c__?,o__?,f__?,g__?,s__?
16S	OTU_6108	k__?,p__?,c__?,o__?,f__?,g__?,s__?
16S	OTU_6116	k__?,p__?,c__?,o__?,f__?,g__?,s__?
16S	OTU_6119	k__?,p__?,c__?,o__?,f__?,g__?,s__?
16S	OTU_6216	k__?,p__?,c__?,o__?,f__?,g__?,s__?
16S	OTU_6217	k__?,p__?,c__?,o__?,f__?,g__?,s__?
16S	OTU_6223	k__?,p__?,c__?,o__?,f__?,g__?,s__?
16S	OTU_6249	k__?,p__?,c__?,o__?,f__?,g__?,s__?
16S	OTU_6252	k__?,p__?,c__?,o__?,f__?,g__?,s__?
16S	OTU_6261	k__?,p__?,c__?,o__?,f__?,g__?,s__?
16S	OTU_6323	k__?,p__?,c__?,o__?,f__?,g__?,s__?
16S	OTU_6325	k__?,p__?,c__?,o__?,f__?,g__?,s__?
16S	OTU_6340	k__?,p__?,c__?,o__?,f__?,g__?,s__?
16S	OTU_6357	k__?,p__?,c__?,o__?,f__?,g__?,s__?
16S	OTU_6367	k__?,p__?,c__?,o__?,f__?,g__?,s__?
16S	OTU_6373	k__?,p__?,c__?,o__?,f__?,g__?,s__?
16S	OTU_6389	k__?,p__?,c__?,o__?,f__?,g__?,s__?
16S	OTU_6392	k__?,p__?,c__?,o__?,f__?,g__?,s__?
16S	OTU_6436	k__?,p__?,c__?,o__?,f__?,g__?,s__?
16S	OTU_6452	k__?,p__?,c__?,o__?,f__?,g__?,s__?
16S	OTU_6461	k__?,p__?,c__?,o__?,f__?,g__?,s__?
16S	OTU_6499	k__?,p__?,c__?,o__?,f__?,g__?,s__?
16S	OTU_6520	k__?,p__?,c__?,o__?,f__?,g__?,s__?
16S	OTU_6610	k__?,p__?,c__?,o__?,f__?,g__?,s__?
16S	OTU_6628	k__?,p__?,c__?,o__?,f__?,g__?,s__?
16S	OTU_6658	k__?,p__?,c__?,o__?,f__?,g__?,s__?
16S	OTU_6689	k__?,p__?,c__?,o__?,f__?,g__?,s__?
16S	OTU_6855	k__?,p__?,c__?,o__?,f__?,g__?,s__?
16S	OTU_6927	k__?,p__?,c__?,o__?,f__?,g__?,s__?
16S	OTU_6942	k__?,p__?,c__?,o__?,f__?,g__?,s__?
16S	OTU_6956	k__?,p__?,c__?,o__?,f__?,g__?,s__?
16S	OTU_6957	k__?,p__?,c__?,o__?,f__?,g__?,s__?
16S	OTU_6993	k__?,p__?,c__?,o__?,f__?,g__?,s__?
16S	OTU_6999	k__?,p__?,c__?,o__?,f__?,g__?,s__?
16S	OTU_7011	k__?,p__?,c__?,o__?,f__?,g__?,s__?
16S	OTU_7081	k__?,p__?,c__?,o__?,f__?,g__?,s__?
16S	OTU_7087	k__?,p__?,c__?,o__?,f__?,g__?,s__?
16S	OTU_7108	k__?,p__?,c__?,o__?,f__?,g__?,s__?
16S	OTU_7122	k__?,p__?,c__?,o__?,f__?,g__?,s__?
16S	OTU_7148	k__?,p__?,c__?,o__?,f__?,g__?,s__?
16S	OTU_7159	k__?,p__?,c__?,o__?,f__?,g__?,s__?
16S	OTU_7185	k__?,p__?,c__?,o__?,f__?,g__?,s__?
16S	OTU_7225	k__?,p__?,c__?,o__?,f__?,g__?,s__?
16S	OTU_7227	k__?,p__?,c__?,o__?,f__?,g__?,s__?
16S	OTU_7243	k__?,p__?,c__?,o__?,f__?,g__?,s__?
16S	OTU_7256	k__?,p__?,c__?,o__?,f__?,g__?,s__?
16S	OTU_7273	k__?,p__?,c__?,o__?,f__?,g__?,s__?
16S	OTU_7279	k__?,p__?,c__?,o__?,f__?,g__?,s__?
16S	OTU_7296	k__?,p__?,c__?,o__?,f__?,g__?,s__?
16S	OTU_7312	k__?,p__?,c__?,o__?,f__?,g__?,s__?
16S	OTU_7325	k__?,p__?,c__?,o__?,f__?,g__?,s__?
16S	OTU_7337	k__?,p__?,c__?,o__?,f__?,g__?,s__?
16S	OTU_7346	k__?,p__?,c__?,o__?,f__?,g__?,s__?
16S	OTU_7357	k__?,p__?,c__?,o__?,f__?,g__?,s__?
16S	OTU_7370	k__?,p__?,c__?,o__?,f__?,g__?,s__?
16S	OTU_7371	k__?,p__?,c__?,o__?,f__?,g__?,s__?
16S	OTU_7378	k__?,p__?,c__?,o__?,f__?,g__?,s__?
16S	OTU_7379	k__?,p__?,c__?,o__?,f__?,g__?,s__?
16S	OTU_7396	k__?,p__?,c__?,o__?,f__?,g__?,s__?
16S	OTU_7401	k__?,p__?,c__?,o__?,f__?,g__?,s__?
16S	OTU_7406	k__?,p__?,c__?,o__?,f__?,g__?,s__?
16S	OTU_7413	k__?,p__?,c__?,o__?,f__?,g__?,s__?
16S	OTU_7424	k__?,p__?,c__?,o__?,f__?,g__?,s__?
16S	OTU_7457	k__?,p__?,c__?,o__?,f__?,g__?,s__?
16S	OTU_7490	k__?,p__?,c__?,o__?,f__?,g__?,s__?
16S	OTU_7537	k__?,p__?,c__?,o__?,f__?,g__?,s__?
16S	OTU_7558	k__?,p__?,c__?,o__?,f__?,g__?,s__?
16S	OTU_7577	k__?,p__?,c__?,o__?,f__?,g__?,s__?
16S	OTU_7613	k__?,p__?,c__?,o__?,f__?,g__?,s__?
16S	OTU_7621	k__?,p__?,c__?,o__?,f__?,g__?,s__?
16S	OTU_7627	k__?,p__?,c__?,o__?,f__?,g__?,s__?
16S	OTU_7631	k__?,p__?,c__?,o__?,f__?,g__?,s__?
16S	OTU_7658	k__?,p__?,c__?,o__?,f__?,g__?,s__?
16S	OTU_7679	k__?,p__?,c__?,o__?,f__?,g__?,s__?
16S	OTU_7692	k__?,p__?,c__?,o__?,f__?,g__?,s__?
16S	OTU_7716	k__?,p__?,c__?,o__?,f__?,g__?,s__?
16S	OTU_7743	k__?,p__?,c__?,o__?,f__?,g__?,s__?
16S	OTU_7745	k__?,p__?,c__?,o__?,f__?,g__?,s__?
16S	OTU_7769	k__?,p__?,c__?,o__?,f__?,g__?,s__?
16S	OTU_7824	k__?,p__?,c__?,o__?,f__?,g__?,s__?
16S	OTU_7831	k__?,p__?,c__?,o__?,f__?,g__?,s__?
16S	OTU_7836	k__?,p__?,c__?,o__?,f__?,g__?,s__?
16S	OTU_840	k__?,p__?,c__?,o__?,f__?,g__?,s__?
16S	OTU_841	k__?,p__?,c__?,o__?,f__?,g__?,s__?
16S	OTU_946	k__?,p__?,c__?,o__?,f__?,g__?,s__?
16S	OTU_7858	k__Archaea,p__?,c__?,o__?,f__?,g__?,s__?
16S	OTU_2313	k__Archaea,p__Ca._Woesearchaeota,c__?,o__?,f__?,g__?,s__?
16S	OTU_5191	k__Archaea,p__Ca._Woesearchaeota,c__?,o__?,f__?,g__?,s__?
16S	OTU_1095	k__Archaea,p__Ca._Woesearchaeota,c__Pacearchaeota,o__?,f__?,g__?,s__?
16S	OTU_1297	k__Archaea,p__Ca._Woesearchaeota,c__Pacearchaeota,o__?,f__?,g__?,s__?
16S	OTU_1415	k__Archaea,p__Ca._Woesearchaeota,c__Pacearchaeota,o__?,f__?,g__?,s__?
16S	OTU_1423	k__Archaea,p__Ca._Woesearchaeota,c__Pacearchaeota,o__?,f__?,g__?,s__?
16S	OTU_1876	k__Archaea,p__Ca._Woesearchaeota,c__Pacearchaeota,o__?,f__?,g__?,s__?
16S	OTU_3580	k__Archaea,p__Ca._Woesearchaeota,c__Pacearchaeota,o__?,f__?,g__?,s__?
16S	OTU_3869	k__Archaea,p__Ca._Woesearchaeota,c__Pacearchaeota,o__?,f__?,g__?,s__?
16S	OTU_3882	k__Archaea,p__Ca._Woesearchaeota,c__Pacearchaeota,o__?,f__?,g__?,s__?
16S	OTU_4034	k__Archaea,p__Ca._Woesearchaeota,c__Pacearchaeota,o__?,f__?,g__?,s__?
16S	OTU_4323	k__Archaea,p__Ca._Woesearchaeota,c__Pacearchaeota,o__?,f__?,g__?,s__?
16S	OTU_4560	k__Archaea,p__Ca._Woesearchaeota,c__Pacearchaeota,o__?,f__?,g__?,s__?
16S	OTU_5038	k__Archaea,p__Ca._Woesearchaeota,c__Pacearchaeota,o__?,f__?,g__?,s__?
16S	OTU_5616	k__Archaea,p__Ca._Woesearchaeota,c__Pacearchaeota,o__?,f__?,g__?,s__?
16S	OTU_5936	k__Archaea,p__Ca._Woesearchaeota,c__Pacearchaeota,o__?,f__?,g__?,s__?
16S	OTU_5941	k__Archaea,p__Ca._Woesearchaeota,c__Pacearchaeota,o__?,f__?,g__?,s__?
16S	OTU_6127	k__Archaea,p__Ca._Woesearchaeota,c__Pacearchaeota,o__?,f__?,g__?,s__?
16S	OTU_6501	k__Archaea,p__Ca._Woesearchaeota,c__Pacearchaeota,o__?,f__?,g__?,s__?
16S	OTU_6905	k__Archaea,p__Ca._Woesearchaeota,c__Pacearchaeota,o__?,f__?,g__?,s__?
16S	OTU_7051	k__Archaea,p__Ca._Woesearchaeota,c__Pacearchaeota,o__?,f__?,g__?,s__?
16S	OTU_7233	k__Archaea,p__Ca._Woesearchaeota,c__Pacearchaeota,o__?,f__?,g__?,s__?
16S	OTU_7453	k__Archaea,p__Ca._Woesearchaeota,c__Pacearchaeota,o__?,f__?,g__?,s__?
16S	OTU_7530	k__Archaea,p__Ca._Woesearchaeota,c__Pacearchaeota,o__?,f__?,g__?,s__?
16S	OTU_4790	k__Archaea,p__Euryarchaeota,c__Methanomicrobia,o__Methanomicrobiales,f__Methanomicrobiaceae,g__Methanoculleus,s__?
16S	OTU_12	k__Archaea,p__Euryarchaeota,c__Thermoplasmata,o__?,f__?,g__?,s__?
16S	OTU_2013	k__Archaea,p__Euryarchaeota,c__Thermoplasmata,o__?,f__?,g__?,s__?
16S	OTU_2791	k__Archaea,p__Euryarchaeota,c__Thermoplasmata,o__?,f__?,g__?,s__?
16S	OTU_36	k__Archaea,p__Euryarchaeota,c__Thermoplasmata,o__?,f__?,g__?,s__?
16S	OTU_3867	k__Archaea,p__Euryarchaeota,c__Thermoplasmata,o__?,f__?,g__?,s__?
16S	OTU_4428	k__Archaea,p__Euryarchaeota,c__Thermoplasmata,o__?,f__?,g__?,s__?
16S	OTU_4517	k__Archaea,p__Euryarchaeota,c__Thermoplasmata,o__?,f__?,g__?,s__?
16S	OTU_5844	k__Archaea,p__Euryarchaeota,c__Thermoplasmata,o__?,f__?,g__?,s__?
16S	OTU_3025	k__Archaea,p__Euryarchaeota,c__Thermoplasmata,o__Marine_Group_II,f__?,g__?,s__?
16S	OTU_435	k__Archaea,p__Euryarchaeota,c__Thermoplasmata,o__Marine_Group_II,f__?,g__?,s__?
16S	OTU_117	k__Archaea,p__Thaumarchaeota,c__Nitrososphaeria,o__Nitrososphaerales,f__?,g__?,s__?
16S	OTU_1836	k__Archaea,p__Thaumarchaeota,c__Nitrososphaeria,o__Nitrososphaerales,f__?,g__?,s__?
16S	OTU_3438	k__Archaea,p__Thaumarchaeota,c__Nitrososphaeria,o__Nitrososphaerales,f__?,g__?,s__?
16S	OTU_37	k__Archaea,p__Thaumarchaeota,c__Nitrososphaeria,o__Nitrososphaerales,f__?,g__?,s__?
16S	OTU_4180	k__Archaea,p__Thaumarchaeota,c__Nitrososphaeria,o__Nitrososphaerales,f__?,g__?,s__?
16S	OTU_4362	k__Archaea,p__Thaumarchaeota,c__Nitrososphaeria,o__Nitrososphaerales,f__?,g__?,s__?
16S	OTU_45	k__Archaea,p__Thaumarchaeota,c__Nitrososphaeria,o__Nitrososphaerales,f__?,g__?,s__?
16S	OTU_48	k__Archaea,p__Thaumarchaeota,c__Nitrososphaeria,o__Nitrososphaerales,f__?,g__?,s__?
16S	OTU_5084	k__Archaea,p__Thaumarchaeota,c__Nitrososphaeria,o__Nitrososphaerales,f__?,g__?,s__?
16S	OTU_648	k__Archaea,p__Thaumarchaeota,c__Nitrososphaeria,o__Nitrososphaerales,f__?,g__?,s__?
16S	OTU_994	k__Archaea,p__Thaumarchaeota,c__Nitrososphaeria,o__Nitrososphaerales,f__?,g__?,s__?
16S	OTU_58	k__Archaea,p__Thaumarchaeota,c__Nitrososphaeria,o__Nitrososphaerales,f__Nitrososphaera_family_incertae_sedis,g__Ca._Nitrososphaera,s__?
16S	OTU_820	k__Archaea,p__Thaumarchaeota,c__Nitrososphaeria,o__Nitrososphaerales,f__Nitrososphaera_family_incertae_sedis,g__Ca._Nitrososphaera,s__?
16S	OTU_1013	k__Bacteria,p__?,c__?,o__?,f__?,g__?,s__?
16S	OTU_1022	k__Bacteria,p__?,c__?,o__?,f__?,g__?,s__?
16S	OTU_1035	k__Bacteria,p__?,c__?,o__?,f__?,g__?,s__?
16S	OTU_1099	k__Bacteria,p__?,c__?,o__?,f__?,g__?,s__?
16S	OTU_1121	k__Bacteria,p__?,c__?,o__?,f__?,g__?,s__?
16S	OTU_1236	k__Bacteria,p__?,c__?,o__?,f__?,g__?,s__?
16S	OTU_1248	k__Bacteria,p__?,c__?,o__?,f__?,g__?,s__?
16S	OTU_1256	k__Bacteria,p__?,c__?,o__?,f__?,g__?,s__?
16S	OTU_1349	k__Bacteria,p__?,c__?,o__?,f__?,g__?,s__?
16S	OTU_1405	k__Bacteria,p__?,c__?,o__?,f__?,g__?,s__?
16S	OTU_1431	k__Bacteria,p__?,c__?,o__?,f__?,g__?,s__?
16S	OTU_1603	k__Bacteria,p__?,c__?,o__?,f__?,g__?,s__?
16S	OTU_1880	k__Bacteria,p__?,c__?,o__?,f__?,g__?,s__?
16S	OTU_1915	k__Bacteria,p__?,c__?,o__?,f__?,g__?,s__?
16S	OTU_197	k__Bacteria,p__?,c__?,o__?,f__?,g__?,s__?
16S	OTU_1995	k__Bacteria,p__?,c__?,o__?,f__?,g__?,s__?
16S	OTU_1998	k__Bacteria,p__?,c__?,o__?,f__?,g__?,s__?
16S	OTU_2023	k__Bacteria,p__?,c__?,o__?,f__?,g__?,s__?
16S	OTU_2240	k__Bacteria,p__?,c__?,o__?,f__?,g__?,s__?
16S	OTU_2349	k__Bacteria,p__?,c__?,o__?,f__?,g__?,s__?
16S	OTU_2357	k__Bacteria,p__?,c__?,o__?,f__?,g__?,s__?
16S	OTU_2398	k__Bacteria,p__?,c__?,o__?,f__?,g__?,s__?
16S	OTU_2551	k__Bacteria,p__?,c__?,o__?,f__?,g__?,s__?
16S	OTU_2646	k__Bacteria,p__?,c__?,o__?,f__?,g__?,s__?
16S	OTU_2655	k__Bacteria,p__?,c__?,o__?,f__?,g__?,s__?
16S	OTU_2793	k__Bacteria,p__?,c__?,o__?,f__?,g__?,s__?
16S	OTU_2856	k__Bacteria,p__?,c__?,o__?,f__?,g__?,s__?
16S	OTU_2902	k__Bacteria,p__?,c__?,o__?,f__?,g__?,s__?
16S	OTU_3021	k__Bacteria,p__?,c__?,o__?,f__?,g__?,s__?
16S	OTU_3255	k__Bacteria,p__?,c__?,o__?,f__?,g__?,s__?
16S	OTU_3352	k__Bacteria,p__?,c__?,o__?,f__?,g__?,s__?
16S	OTU_3363	k__Bacteria,p__?,c__?,o__?,f__?,g__?,s__?
16S	OTU_3493	k__Bacteria,p__?,c__?,o__?,f__?,g__?,s__?
16S	OTU_3505	k__Bacteria,p__?,c__?,o__?,f__?,g__?,s__?
16S	OTU_3561	k__Bacteria,p__?,c__?,o__?,f__?,g__?,s__?
16S	OTU_3694	k__Bacteria,p__?,c__?,o__?,f__?,g__?,s__?
16S	OTU_3721	k__Bacteria,p__?,c__?,o__?,f__?,g__?,s__?
16S	OTU_3734	k__Bacteria,p__?,c__?,o__?,f__?,g__?,s__?
16S	OTU_3810	k__Bacteria,p__?,c__?,o__?,f__?,g__?,s__?
16S	OTU_3887	k__Bacteria,p__?,c__?,o__?,f__?,g__?,s__?
16S	OTU_3930	k__Bacteria,p__?,c__?,o__?,f__?,g__?,s__?
16S	OTU_3992	k__Bacteria,p__?,c__?,o__?,f__?,g__?,s__?
16S	OTU_4007	k__Bacteria,p__?,c__?,o__?,f__?,g__?,s__?
16S	OTU_4029	k__Bacteria,p__?,c__?,o__?,f__?,g__?,s__?
16S	OTU_4195	k__Bacteria,p__?,c__?,o__?,f__?,g__?,s__?
16S	OTU_4303	k__Bacteria,p__?,c__?,o__?,f__?,g__?,s__?
16S	OTU_4321	k__Bacteria,p__?,c__?,o__?,f__?,g__?,s__?
16S	OTU_4523	k__Bacteria,p__?,c__?,o__?,f__?,g__?,s__?
16S	OTU_4592	k__Bacteria,p__?,c__?,o__?,f__?,g__?,s__?
16S	OTU_4613	k__Bacteria,p__?,c__?,o__?,f__?,g__?,s__?
16S	OTU_4637	k__Bacteria,p__?,c__?,o__?,f__?,g__?,s__?
16S	OTU_4688	k__Bacteria,p__?,c__?,o__?,f__?,g__?,s__?
16S	OTU_4723	k__Bacteria,p__?,c__?,o__?,f__?,g__?,s__?
16S	OTU_4747	k__Bacteria,p__?,c__?,o__?,f__?,g__?,s__?
16S	OTU_4754	k__Bacteria,p__?,c__?,o__?,f__?,g__?,s__?
16S	OTU_481	k__Bacteria,p__?,c__?,o__?,f__?,g__?,s__?
16S	OTU_4916	k__Bacteria,p__?,c__?,o__?,f__?,g__?,s__?
16S	OTU_4917	k__Bacteria,p__?,c__?,o__?,f__?,g__?,s__?
16S	OTU_5042	k__Bacteria,p__?,c__?,o__?,f__?,g__?,s__?
16S	OTU_5063	k__Bacteria,p__?,c__?,o__?,f__?,g__?,s__?
16S	OTU_5109	k__Bacteria,p__?,c__?,o__?,f__?,g__?,s__?
16S	OTU_5483	k__Bacteria,p__?,c__?,o__?,f__?,g__?,s__?
16S	OTU_557	k__Bacteria,p__?,c__?,o__?,f__?,g__?,s__?
16S	OTU_5676	k__Bacteria,p__?,c__?,o__?,f__?,g__?,s__?
16S	OTU_5734	k__Bacteria,p__?,c__?,o__?,f__?,g__?,s__?
16S	OTU_5911	k__Bacteria,p__?,c__?,o__?,f__?,g__?,s__?
16S	OTU_5943	k__Bacteria,p__?,c__?,o__?,f__?,g__?,s__?
16S	OTU_5977	k__Bacteria,p__?,c__?,o__?,f__?,g__?,s__?
16S	OTU_6302	k__Bacteria,p__?,c__?,o__?,f__?,g__?,s__?
16S	OTU_6442	k__Bacteria,p__?,c__?,o__?,f__?,g__?,s__?
16S	OTU_6489	k__Bacteria,p__?,c__?,o__?,f__?,g__?,s__?
16S	OTU_657	k__Bacteria,p__?,c__?,o__?,f__?,g__?,s__?
16S	OTU_6581	k__Bacteria,p__?,c__?,o__?,f__?,g__?,s__?
16S	OTU_6594	k__Bacteria,p__?,c__?,o__?,f__?,g__?,s__?
16S	OTU_6611	k__Bacteria,p__?,c__?,o__?,f__?,g__?,s__?
16S	OTU_6683	k__Bacteria,p__?,c__?,o__?,f__?,g__?,s__?
16S	OTU_6713	k__Bacteria,p__?,c__?,o__?,f__?,g__?,s__?
16S	OTU_6968	k__Bacteria,p__?,c__?,o__?,f__?,g__?,s__?
16S	OTU_6988	k__Bacteria,p__?,c__?,o__?,f__?,g__?,s__?
16S	OTU_704	k__Bacteria,p__?,c__?,o__?,f__?,g__?,s__?
16S	OTU_7089	k__Bacteria,p__?,c__?,o__?,f__?,g__?,s__?
16S	OTU_7103	k__Bacteria,p__?,c__?,o__?,f__?,g__?,s__?
16S	OTU_7261	k__Bacteria,p__?,c__?,o__?,f__?,g__?,s__?
16S	OTU_7499	k__Bacteria,p__?,c__?,o__?,f__?,g__?,s__?
16S	OTU_7505	k__Bacteria,p__?,c__?,o__?,f__?,g__?,s__?
16S	OTU_7634	k__Bacteria,p__?,c__?,o__?,f__?,g__?,s__?
16S	OTU_7718	k__Bacteria,p__?,c__?,o__?,f__?,g__?,s__?
16S	OTU_7744	k__Bacteria,p__?,c__?,o__?,f__?,g__?,s__?
16S	OTU_7749	k__Bacteria,p__?,c__?,o__?,f__?,g__?,s__?
16S	OTU_7778	k__Bacteria,p__?,c__?,o__?,f__?,g__?,s__?
16S	OTU_7780	k__Bacteria,p__?,c__?,o__?,f__?,g__?,s__?
16S	OTU_7788	k__Bacteria,p__?,c__?,o__?,f__?,g__?,s__?
16S	OTU_7797	k__Bacteria,p__?,c__?,o__?,f__?,g__?,s__?
16S	OTU_793	k__Bacteria,p__?,c__?,o__?,f__?,g__?,s__?
16S	OTU_814	k__Bacteria,p__?,c__?,o__?,f__?,g__?,s__?
16S	OTU_924	k__Bacteria,p__?,c__?,o__?,f__?,g__?,s__?
16S	OTU_1249	k__Bacteria,p__Acidobacteria,c__Acidobacteria_clade_RB25,o__Acidobacteria_group_22,f__?,g__?,s__?
16S	OTU_1642	k__Bacteria,p__Acidobacteria,c__Acidobacteria_clade_RB25,o__Acidobacteria_group_22,f__?,g__?,s__?
16S	OTU_1881	k__Bacteria,p__Acidobacteria,c__Acidobacteria_clade_RB25,o__Acidobacteria_group_22,f__?,g__?,s__?
16S	OTU_3153	k__Bacteria,p__Acidobacteria,c__Acidobacteria_clade_RB25,o__Acidobacteria_group_22,f__?,g__?,s__?
16S	OTU_3393	k__Bacteria,p__Acidobacteria,c__Acidobacteria_clade_RB25,o__Acidobacteria_group_22,f__?,g__?,s__?
16S	OTU_3885	k__Bacteria,p__Acidobacteria,c__Acidobacteria_clade_RB25,o__Acidobacteria_group_22,f__?,g__?,s__?
16S	OTU_6931	k__Bacteria,p__Acidobacteria,c__Acidobacteria_clade_RB25,o__Acidobacteria_group_22,f__?,g__?,s__?
16S	OTU_7803	k__Bacteria,p__Acidobacteria,c__Acidobacteria_clade_RB25,o__Acidobacteria_group_22,f__?,g__?,s__?
16S	OTU_900	k__Bacteria,p__Acidobacteria,c__Acidobacteria_clade_RB25,o__Acidobacteria_group_22,f__?,g__?,s__?
16S	OTU_5230	k__Bacteria,p__Acidobacteria,c__Acidobacteria_group_11,o__?,f__?,g__?,s__?
16S	OTU_2203	k__Bacteria,p__Acidobacteria,c__Acidobacteria_group_15,o__?,f__?,g__?,s__?
16S	OTU_2903	k__Bacteria,p__Acidobacteria,c__Acidobacteria_group_15,o__?,f__?,g__?,s__?
16S	OTU_6408	k__Bacteria,p__Acidobacteria,c__Acidobacteria_group_15,o__?,f__?,g__?,s__?
16S	OTU_1338	k__Bacteria,p__Acidobacteria,c__Acidobacteria_group_17,o__?,f__?,g__?,s__?
16S	OTU_1578	k__Bacteria,p__Acidobacteria,c__Acidobacteria_group_17,o__?,f__?,g__?,s__?
16S	OTU_1859	k__Bacteria,p__Acidobacteria,c__Acidobacteria_group_17,o__?,f__?,g__?,s__?
16S	OTU_2336	k__Bacteria,p__Acidobacteria,c__Acidobacteria_group_17,o__?,f__?,g__?,s__?
16S	OTU_3545	k__Bacteria,p__Acidobacteria,c__Acidobacteria_group_17,o__?,f__?,g__?,s__?
16S	OTU_3662	k__Bacteria,p__Acidobacteria,c__Acidobacteria_group_17,o__?,f__?,g__?,s__?
16S	OTU_3922	k__Bacteria,p__Acidobacteria,c__Acidobacteria_group_17,o__?,f__?,g__?,s__?
16S	OTU_455	k__Bacteria,p__Acidobacteria,c__Acidobacteria_group_17,o__?,f__?,g__?,s__?
16S	OTU_4915	k__Bacteria,p__Acidobacteria,c__Acidobacteria_group_17,o__?,f__?,g__?,s__?
16S	OTU_5583	k__Bacteria,p__Acidobacteria,c__Acidobacteria_group_17,o__?,f__?,g__?,s__?
16S	OTU_716	k__Bacteria,p__Acidobacteria,c__Acidobacteria_group_17,o__?,f__?,g__?,s__?
16S	OTU_727	k__Bacteria,p__Acidobacteria,c__Acidobacteria_group_17,o__?,f__?,g__?,s__?
16S	OTU_7306	k__Bacteria,p__Acidobacteria,c__Acidobacteria_group_17,o__?,f__?,g__?,s__?
16S	OTU_1802	k__Bacteria,p__Acidobacteria,c__Acidobacteria_group_18,o__?,f__?,g__?,s__?
16S	OTU_4403	k__Bacteria,p__Acidobacteria,c__Acidobacteria_group_18,o__?,f__?,g__?,s__?
16S	OTU_1887	k__Bacteria,p__Acidobacteria,c__Acidobacteria_group_2,o__?,f__?,g__?,s__?
16S	OTU_3087	k__Bacteria,p__Acidobacteria,c__Acidobacteria_group_2,o__?,f__?,g__?,s__?
16S	OTU_3112	k__Bacteria,p__Acidobacteria,c__Acidobacteria_group_2,o__?,f__?,g__?,s__?
16S	OTU_5299	k__Bacteria,p__Acidobacteria,c__Acidobacteria_group_2,o__?,f__?,g__?,s__?
16S	OTU_7878	k__Bacteria,p__Acidobacteria,c__Acidobacteria_group_2,o__?,f__?,g__?,s__?
16S	OTU_1156	k__Bacteria,p__Acidobacteria,c__Acidobacteria_group_20,o__?,f__?,g__?,s__?
16S	OTU_4693	k__Bacteria,p__Acidobacteria,c__Acidobacteria_group_20,o__?,f__?,g__?,s__?
16S	OTU_2511	k__Bacteria,p__Acidobacteria,c__Acidobacteria_group_25,o__?,f__?,g__?,s__?
16S	OTU_3057	k__Bacteria,p__Acidobacteria,c__Acidobacteria_group_25,o__?,f__?,g__?,s__?
16S	OTU_3423	k__Bacteria,p__Acidobacteria,c__Acidobacteria_group_25,o__?,f__?,g__?,s__?
16S	OTU_6048	k__Bacteria,p__Acidobacteria,c__Acidobacteria_group_25,o__?,f__?,g__?,s__?
16S	OTU_6171	k__Bacteria,p__Acidobacteria,c__Acidobacteria_group_25,o__?,f__?,g__?,s__?
16S	OTU_1163	k__Bacteria,p__Acidobacteria,c__Acidobacteria_group_5,o__?,f__?,g__?,s__?
16S	OTU_1339	k__Bacteria,p__Acidobacteria,c__Acidobacteria_group_5,o__?,f__?,g__?,s__?
16S	OTU_1358	k__Bacteria,p__Acidobacteria,c__Acidobacteria_group_5,o__?,f__?,g__?,s__?
16S	OTU_1738	k__Bacteria,p__Acidobacteria,c__Acidobacteria_group_5,o__?,f__?,g__?,s__?
16S	OTU_1747	k__Bacteria,p__Acidobacteria,c__Acidobacteria_group_5,o__?,f__?,g__?,s__?
16S	OTU_3908	k__Bacteria,p__Acidobacteria,c__Acidobacteria_group_5,o__?,f__?,g__?,s__?
16S	OTU_3995	k__Bacteria,p__Acidobacteria,c__Acidobacteria_group_5,o__?,f__?,g__?,s__?
16S	OTU_4148	k__Bacteria,p__Acidobacteria,c__Acidobacteria_group_5,o__?,f__?,g__?,s__?
16S	OTU_4931	k__Bacteria,p__Acidobacteria,c__Acidobacteria_group_5,o__?,f__?,g__?,s__?
16S	OTU_505	k__Bacteria,p__Acidobacteria,c__Acidobacteria_group_5,o__?,f__?,g__?,s__?
16S	OTU_5500	k__Bacteria,p__Acidobacteria,c__Acidobacteria_group_5,o__?,f__?,g__?,s__?
16S	OTU_5987	k__Bacteria,p__Acidobacteria,c__Acidobacteria_group_5,o__?,f__?,g__?,s__?
16S	OTU_6425	k__Bacteria,p__Acidobacteria,c__Acidobacteria_group_5,o__?,f__?,g__?,s__?
16S	OTU_7199	k__Bacteria,p__Acidobacteria,c__Acidobacteria_group_5,o__?,f__?,g__?,s__?
16S	OTU_7819	k__Bacteria,p__Acidobacteria,c__Acidobacteria_group_5,o__?,f__?,g__?,s__?
16S	OTU_1400	k__Bacteria,p__Acidobacteria,c__Acidobacteriia_(Acidobacteria_group_1),o__Acidobacteriales,f__Acidobacteriaceae,g__?,s__?
16S	OTU_2299	k__Bacteria,p__Acidobacteria,c__Acidobacteriia_(Acidobacteria_group_1),o__Acidobacteriales,f__Acidobacteriaceae,g__?,s__?
16S	OTU_2656	k__Bacteria,p__Acidobacteria,c__Acidobacteriia_(Acidobacteria_group_1),o__Acidobacteriales,f__Acidobacteriaceae,g__?,s__?
16S	OTU_5122	k__Bacteria,p__Acidobacteria,c__Acidobacteriia_(Acidobacteria_group_1),o__Acidobacteriales,f__Acidobacteriaceae,g__?,s__?
16S	OTU_5159	k__Bacteria,p__Acidobacteria,c__Acidobacteriia_(Acidobacteria_group_1),o__Acidobacteriales,f__Acidobacteriaceae,g__?,s__?
16S	OTU_7880	k__Bacteria,p__Acidobacteria,c__Acidobacteriia_(Acidobacteria_group_1),o__Acidobacteriales,f__Acidobacteriaceae,g__?,s__?
16S	OTU_7893	k__Bacteria,p__Acidobacteria,c__Acidobacteriia_(Acidobacteria_group_1),o__Acidobacteriales,f__Acidobacteriaceae,g__?,s__?
16S	OTU_1883	k__Bacteria,p__Acidobacteria,c__AT-s3-28,o__?,f__?,g__?,s__?
16S	OTU_2403	k__Bacteria,p__Acidobacteria,c__AT-s3-28,o__?,f__?,g__?,s__?
16S	OTU_5631	k__Bacteria,p__Acidobacteria,c__AT-s3-28,o__?,f__?,g__?,s__?
16S	OTU_6671	k__Bacteria,p__Acidobacteria,c__AT-s3-28,o__?,f__?,g__?,s__?
16S	OTU_6867	k__Bacteria,p__Acidobacteria,c__AT-s3-28,o__?,f__?,g__?,s__?
16S	OTU_4737	k__Bacteria,p__Acidobacteria,c__Blastocatellia_(Acidobacteria_group_4),o__Blastocatellales,f__?,g__?,s__?
16S	OTU_5456	k__Bacteria,p__Acidobacteria,c__Blastocatellia_(Acidobacteria_group_4),o__Blastocatellales,f__?,g__?,s__?
16S	OTU_11	k__Bacteria,p__Acidobacteria,c__Blastocatellia_(Acidobacteria_group_4),o__Blastocatellales,f__Blastocatellaceae,g__?,s__?
16S	OTU_121	k__Bacteria,p__Acidobacteria,c__Blastocatellia_(Acidobacteria_group_4),o__Blastocatellales,f__Blastocatellaceae,g__?,s__?
16S	OTU_1260	k__Bacteria,p__Acidobacteria,c__Blastocatellia_(Acidobacteria_group_4),o__Blastocatellales,f__Blastocatellaceae,g__?,s__?
16S	OTU_133	k__Bacteria,p__Acidobacteria,c__Blastocatellia_(Acidobacteria_group_4),o__Blastocatellales,f__Blastocatellaceae,g__?,s__?
16S	OTU_137	k__Bacteria,p__Acidobacteria,c__Blastocatellia_(Acidobacteria_group_4),o__Blastocatellales,f__Blastocatellaceae,g__?,s__?
16S	OTU_176	k__Bacteria,p__Acidobacteria,c__Blastocatellia_(Acidobacteria_group_4),o__Blastocatellales,f__Blastocatellaceae,g__?,s__?
16S	OTU_1810	k__Bacteria,p__Acidobacteria,c__Blastocatellia_(Acidobacteria_group_4),o__Blastocatellales,f__Blastocatellaceae,g__?,s__?
16S	OTU_1965	k__Bacteria,p__Acidobacteria,c__Blastocatellia_(Acidobacteria_group_4),o__Blastocatellales,f__Blastocatellaceae,g__?,s__?
16S	OTU_1980	k__Bacteria,p__Acidobacteria,c__Blastocatellia_(Acidobacteria_group_4),o__Blastocatellales,f__Blastocatellaceae,g__?,s__?
16S	OTU_2276	k__Bacteria,p__Acidobacteria,c__Blastocatellia_(Acidobacteria_group_4),o__Blastocatellales,f__Blastocatellaceae,g__?,s__?
16S	OTU_2385	k__Bacteria,p__Acidobacteria,c__Blastocatellia_(Acidobacteria_group_4),o__Blastocatellales,f__Blastocatellaceae,g__?,s__?
16S	OTU_3211	k__Bacteria,p__Acidobacteria,c__Blastocatellia_(Acidobacteria_group_4),o__Blastocatellales,f__Blastocatellaceae,g__?,s__?
16S	OTU_3219	k__Bacteria,p__Acidobacteria,c__Blastocatellia_(Acidobacteria_group_4),o__Blastocatellales,f__Blastocatellaceae,g__?,s__?
16S	OTU_3292	k__Bacteria,p__Acidobacteria,c__Blastocatellia_(Acidobacteria_group_4),o__Blastocatellales,f__Blastocatellaceae,g__?,s__?
16S	OTU_3517	k__Bacteria,p__Acidobacteria,c__Blastocatellia_(Acidobacteria_group_4),o__Blastocatellales,f__Blastocatellaceae,g__?,s__?
16S	OTU_3538	k__Bacteria,p__Acidobacteria,c__Blastocatellia_(Acidobacteria_group_4),o__Blastocatellales,f__Blastocatellaceae,g__?,s__?
16S	OTU_3761	k__Bacteria,p__Acidobacteria,c__Blastocatellia_(Acidobacteria_group_4),o__Blastocatellales,f__Blastocatellaceae,g__?,s__?
16S	OTU_4012	k__Bacteria,p__Acidobacteria,c__Blastocatellia_(Acidobacteria_group_4),o__Blastocatellales,f__Blastocatellaceae,g__?,s__?
16S	OTU_4048	k__Bacteria,p__Acidobacteria,c__Blastocatellia_(Acidobacteria_group_4),o__Blastocatellales,f__Blastocatellaceae,g__?,s__?
16S	OTU_4050	k__Bacteria,p__Acidobacteria,c__Blastocatellia_(Acidobacteria_group_4),o__Blastocatellales,f__Blastocatellaceae,g__?,s__?
16S	OTU_4108	k__Bacteria,p__Acidobacteria,c__Blastocatellia_(Acidobacteria_group_4),o__Blastocatellales,f__Blastocatellaceae,g__?,s__?
16S	OTU_4114	k__Bacteria,p__Acidobacteria,c__Blastocatellia_(Acidobacteria_group_4),o__Blastocatellales,f__Blastocatellaceae,g__?,s__?
16S	OTU_4150	k__Bacteria,p__Acidobacteria,c__Blastocatellia_(Acidobacteria_group_4),o__Blastocatellales,f__Blastocatellaceae,g__?,s__?
16S	OTU_432	k__Bacteria,p__Acidobacteria,c__Blastocatellia_(Acidobacteria_group_4),o__Blastocatellales,f__Blastocatellaceae,g__?,s__?
16S	OTU_448	k__Bacteria,p__Acidobacteria,c__Blastocatellia_(Acidobacteria_group_4),o__Blastocatellales,f__Blastocatellaceae,g__?,s__?
16S	OTU_4521	k__Bacteria,p__Acidobacteria,c__Blastocatellia_(Acidobacteria_group_4),o__Blastocatellales,f__Blastocatellaceae,g__?,s__?
16S	OTU_4543	k__Bacteria,p__Acidobacteria,c__Blastocatellia_(Acidobacteria_group_4),o__Blastocatellales,f__Blastocatellaceae,g__?,s__?
16S	OTU_4634	k__Bacteria,p__Acidobacteria,c__Blastocatellia_(Acidobacteria_group_4),o__Blastocatellales,f__Blastocatellaceae,g__?,s__?
16S	OTU_4654	k__Bacteria,p__Acidobacteria,c__Blastocatellia_(Acidobacteria_group_4),o__Blastocatellales,f__Blastocatellaceae,g__?,s__?
16S	OTU_4768	k__Bacteria,p__Acidobacteria,c__Blastocatellia_(Acidobacteria_group_4),o__Blastocatellales,f__Blastocatellaceae,g__?,s__?
16S	OTU_4778	k__Bacteria,p__Acidobacteria,c__Blastocatellia_(Acidobacteria_group_4),o__Blastocatellales,f__Blastocatellaceae,g__?,s__?
16S	OTU_4819	k__Bacteria,p__Acidobacteria,c__Blastocatellia_(Acidobacteria_group_4),o__Blastocatellales,f__Blastocatellaceae,g__?,s__?
16S	OTU_4965	k__Bacteria,p__Acidobacteria,c__Blastocatellia_(Acidobacteria_group_4),o__Blastocatellales,f__Blastocatellaceae,g__?,s__?
16S	OTU_4978	k__Bacteria,p__Acidobacteria,c__Blastocatellia_(Acidobacteria_group_4),o__Blastocatellales,f__Blastocatellaceae,g__?,s__?
16S	OTU_4979	k__Bacteria,p__Acidobacteria,c__Blastocatellia_(Acidobacteria_group_4),o__Blastocatellales,f__Blastocatellaceae,g__?,s__?
16S	OTU_4985	k__Bacteria,p__Acidobacteria,c__Blastocatellia_(Acidobacteria_group_4),o__Blastocatellales,f__Blastocatellaceae,g__?,s__?
16S	OTU_5371	k__Bacteria,p__Acidobacteria,c__Blastocatellia_(Acidobacteria_group_4),o__Blastocatellales,f__Blastocatellaceae,g__?,s__?
16S	OTU_5401	k__Bacteria,p__Acidobacteria,c__Blastocatellia_(Acidobacteria_group_4),o__Blastocatellales,f__Blastocatellaceae,g__?,s__?
16S	OTU_5403	k__Bacteria,p__Acidobacteria,c__Blastocatellia_(Acidobacteria_group_4),o__Blastocatellales,f__Blastocatellaceae,g__?,s__?
16S	OTU_5462	k__Bacteria,p__Acidobacteria,c__Blastocatellia_(Acidobacteria_group_4),o__Blastocatellales,f__Blastocatellaceae,g__?,s__?
16S	OTU_5464	k__Bacteria,p__Acidobacteria,c__Blastocatellia_(Acidobacteria_group_4),o__Blastocatellales,f__Blastocatellaceae,g__?,s__?
16S	OTU_5467	k__Bacteria,p__Acidobacteria,c__Blastocatellia_(Acidobacteria_group_4),o__Blastocatellales,f__Blastocatellaceae,g__?,s__?
16S	OTU_5471	k__Bacteria,p__Acidobacteria,c__Blastocatellia_(Acidobacteria_group_4),o__Blastocatellales,f__Blastocatellaceae,g__?,s__?
16S	OTU_5887	k__Bacteria,p__Acidobacteria,c__Blastocatellia_(Acidobacteria_group_4),o__Blastocatellales,f__Blastocatellaceae,g__?,s__?
16S	OTU_5990	k__Bacteria,p__Acidobacteria,c__Blastocatellia_(Acidobacteria_group_4),o__Blastocatellales,f__Blastocatellaceae,g__?,s__?
16S	OTU_6008	k__Bacteria,p__Acidobacteria,c__Blastocatellia_(Acidobacteria_group_4),o__Blastocatellales,f__Blastocatellaceae,g__?,s__?
16S	OTU_6465	k__Bacteria,p__Acidobacteria,c__Blastocatellia_(Acidobacteria_group_4),o__Blastocatellales,f__Blastocatellaceae,g__?,s__?
16S	OTU_665	k__Bacteria,p__Acidobacteria,c__Blastocatellia_(Acidobacteria_group_4),o__Blastocatellales,f__Blastocatellaceae,g__?,s__?
16S	OTU_6679	k__Bacteria,p__Acidobacteria,c__Blastocatellia_(Acidobacteria_group_4),o__Blastocatellales,f__Blastocatellaceae,g__?,s__?
16S	OTU_6715	k__Bacteria,p__Acidobacteria,c__Blastocatellia_(Acidobacteria_group_4),o__Blastocatellales,f__Blastocatellaceae,g__?,s__?
16S	OTU_6877	k__Bacteria,p__Acidobacteria,c__Blastocatellia_(Acidobacteria_group_4),o__Blastocatellales,f__Blastocatellaceae,g__?,s__?
16S	OTU_7057	k__Bacteria,p__Acidobacteria,c__Blastocatellia_(Acidobacteria_group_4),o__Blastocatellales,f__Blastocatellaceae,g__?,s__?
16S	OTU_7066	k__Bacteria,p__Acidobacteria,c__Blastocatellia_(Acidobacteria_group_4),o__Blastocatellales,f__Blastocatellaceae,g__?,s__?
16S	OTU_7192	k__Bacteria,p__Acidobacteria,c__Blastocatellia_(Acidobacteria_group_4),o__Blastocatellales,f__Blastocatellaceae,g__?,s__?
16S	OTU_7609	k__Bacteria,p__Acidobacteria,c__Blastocatellia_(Acidobacteria_group_4),o__Blastocatellales,f__Blastocatellaceae,g__?,s__?
16S	OTU_966	k__Bacteria,p__Acidobacteria,c__Blastocatellia_(Acidobacteria_group_4),o__Blastocatellales,f__Blastocatellaceae,g__?,s__?
16S	OTU_135	k__Bacteria,p__Acidobacteria,c__Blastocatellia_(Acidobacteria_group_4),o__Blastocatellales,f__Blastocatellaceae,g__11-24,s__?
16S	OTU_2155	k__Bacteria,p__Acidobacteria,c__Blastocatellia_(Acidobacteria_group_4),o__Blastocatellales,f__Blastocatellaceae,g__11-24,s__?
16S	OTU_2588	k__Bacteria,p__Acidobacteria,c__Blastocatellia_(Acidobacteria_group_4),o__Blastocatellales,f__Blastocatellaceae,g__11-24,s__?
16S	OTU_3115	k__Bacteria,p__Acidobacteria,c__Blastocatellia_(Acidobacteria_group_4),o__Blastocatellales,f__Blastocatellaceae,g__11-24,s__?
16S	OTU_324	k__Bacteria,p__Acidobacteria,c__Blastocatellia_(Acidobacteria_group_4),o__Blastocatellales,f__Blastocatellaceae,g__11-24,s__?
16S	OTU_3270	k__Bacteria,p__Acidobacteria,c__Blastocatellia_(Acidobacteria_group_4),o__Blastocatellales,f__Blastocatellaceae,g__11-24,s__?
16S	OTU_3917	k__Bacteria,p__Acidobacteria,c__Blastocatellia_(Acidobacteria_group_4),o__Blastocatellales,f__Blastocatellaceae,g__11-24,s__?
16S	OTU_5271	k__Bacteria,p__Acidobacteria,c__Blastocatellia_(Acidobacteria_group_4),o__Blastocatellales,f__Blastocatellaceae,g__11-24,s__?
16S	OTU_561	k__Bacteria,p__Acidobacteria,c__Blastocatellia_(Acidobacteria_group_4),o__Blastocatellales,f__Blastocatellaceae,g__11-24,s__?
16S	OTU_758	k__Bacteria,p__Acidobacteria,c__Blastocatellia_(Acidobacteria_group_4),o__Blastocatellales,f__Blastocatellaceae,g__11-24,s__?
16S	OTU_1111	k__Bacteria,p__Acidobacteria,c__Blastocatellia_(Acidobacteria_group_4),o__Blastocatellales,f__Blastocatellaceae,g__Blastocatella,s__?
16S	OTU_1233	k__Bacteria,p__Acidobacteria,c__Blastocatellia_(Acidobacteria_group_4),o__Blastocatellales,f__Blastocatellaceae,g__Blastocatella,s__?
16S	OTU_1275	k__Bacteria,p__Acidobacteria,c__Blastocatellia_(Acidobacteria_group_4),o__Blastocatellales,f__Blastocatellaceae,g__Blastocatella,s__?
16S	OTU_1392	k__Bacteria,p__Acidobacteria,c__Blastocatellia_(Acidobacteria_group_4),o__Blastocatellales,f__Blastocatellaceae,g__Blastocatella,s__?
16S	OTU_1468	k__Bacteria,p__Acidobacteria,c__Blastocatellia_(Acidobacteria_group_4),o__Blastocatellales,f__Blastocatellaceae,g__Blastocatella,s__?
16S	OTU_311	k__Bacteria,p__Acidobacteria,c__Blastocatellia_(Acidobacteria_group_4),o__Blastocatellales,f__Blastocatellaceae,g__Blastocatella,s__?
16S	OTU_3384	k__Bacteria,p__Acidobacteria,c__Blastocatellia_(Acidobacteria_group_4),o__Blastocatellales,f__Blastocatellaceae,g__Blastocatella,s__?
16S	OTU_4199	k__Bacteria,p__Acidobacteria,c__Blastocatellia_(Acidobacteria_group_4),o__Blastocatellales,f__Blastocatellaceae,g__Blastocatella,s__?
16S	OTU_4897	k__Bacteria,p__Acidobacteria,c__Blastocatellia_(Acidobacteria_group_4),o__Blastocatellales,f__Blastocatellaceae,g__Blastocatella,s__?
16S	OTU_4992	k__Bacteria,p__Acidobacteria,c__Blastocatellia_(Acidobacteria_group_4),o__Blastocatellales,f__Blastocatellaceae,g__Blastocatella,s__?
16S	OTU_5208	k__Bacteria,p__Acidobacteria,c__Blastocatellia_(Acidobacteria_group_4),o__Blastocatellales,f__Blastocatellaceae,g__Blastocatella,s__?
16S	OTU_1574	k__Bacteria,p__Acidobacteria,c__Blastocatellia_(Acidobacteria_group_4),o__Blastocatellales,f__Blastocatellaceae,g__DS-100,s__?
16S	OTU_1791	k__Bacteria,p__Acidobacteria,c__Blastocatellia_(Acidobacteria_group_4),o__Blastocatellales,f__Blastocatellaceae,g__DS-100,s__?
16S	OTU_1811	k__Bacteria,p__Acidobacteria,c__Blastocatellia_(Acidobacteria_group_4),o__Blastocatellales,f__Blastocatellaceae,g__DS-100,s__?
16S	OTU_2801	k__Bacteria,p__Acidobacteria,c__Blastocatellia_(Acidobacteria_group_4),o__Blastocatellales,f__Blastocatellaceae,g__DS-100,s__?
16S	OTU_331	k__Bacteria,p__Acidobacteria,c__Blastocatellia_(Acidobacteria_group_4),o__Blastocatellales,f__Blastocatellaceae,g__DS-100,s__?
16S	OTU_111	k__Bacteria,p__Acidobacteria,c__Blastocatellia_(Acidobacteria_group_4),o__Blastocatellales,f__Blastocatellaceae,g__RB41,s__?
16S	OTU_149	k__Bacteria,p__Acidobacteria,c__Blastocatellia_(Acidobacteria_group_4),o__Blastocatellales,f__Blastocatellaceae,g__RB41,s__?
16S	OTU_152	k__Bacteria,p__Acidobacteria,c__Blastocatellia_(Acidobacteria_group_4),o__Blastocatellales,f__Blastocatellaceae,g__RB41,s__?
16S	OTU_167	k__Bacteria,p__Acidobacteria,c__Blastocatellia_(Acidobacteria_group_4),o__Blastocatellales,f__Blastocatellaceae,g__RB41,s__?
16S	OTU_1782	k__Bacteria,p__Acidobacteria,c__Blastocatellia_(Acidobacteria_group_4),o__Blastocatellales,f__Blastocatellaceae,g__RB41,s__?
16S	OTU_2143	k__Bacteria,p__Acidobacteria,c__Blastocatellia_(Acidobacteria_group_4),o__Blastocatellales,f__Blastocatellaceae,g__RB41,s__?
16S	OTU_2166	k__Bacteria,p__Acidobacteria,c__Blastocatellia_(Acidobacteria_group_4),o__Blastocatellales,f__Blastocatellaceae,g__RB41,s__?
16S	OTU_22	k__Bacteria,p__Acidobacteria,c__Blastocatellia_(Acidobacteria_group_4),o__Blastocatellales,f__Blastocatellaceae,g__RB41,s__?
16S	OTU_270	k__Bacteria,p__Acidobacteria,c__Blastocatellia_(Acidobacteria_group_4),o__Blastocatellales,f__Blastocatellaceae,g__RB41,s__?
16S	OTU_3331	k__Bacteria,p__Acidobacteria,c__Blastocatellia_(Acidobacteria_group_4),o__Blastocatellales,f__Blastocatellaceae,g__RB41,s__?
16S	OTU_3359	k__Bacteria,p__Acidobacteria,c__Blastocatellia_(Acidobacteria_group_4),o__Blastocatellales,f__Blastocatellaceae,g__RB41,s__?
16S	OTU_3554	k__Bacteria,p__Acidobacteria,c__Blastocatellia_(Acidobacteria_group_4),o__Blastocatellales,f__Blastocatellaceae,g__RB41,s__?
16S	OTU_3562	k__Bacteria,p__Acidobacteria,c__Blastocatellia_(Acidobacteria_group_4),o__Blastocatellales,f__Blastocatellaceae,g__RB41,s__?
16S	OTU_4095	k__Bacteria,p__Acidobacteria,c__Blastocatellia_(Acidobacteria_group_4),o__Blastocatellales,f__Blastocatellaceae,g__RB41,s__?
16S	OTU_4135	k__Bacteria,p__Acidobacteria,c__Blastocatellia_(Acidobacteria_group_4),o__Blastocatellales,f__Blastocatellaceae,g__RB41,s__?
16S	OTU_5034	k__Bacteria,p__Acidobacteria,c__Blastocatellia_(Acidobacteria_group_4),o__Blastocatellales,f__Blastocatellaceae,g__RB41,s__?
16S	OTU_5045	k__Bacteria,p__Acidobacteria,c__Blastocatellia_(Acidobacteria_group_4),o__Blastocatellales,f__Blastocatellaceae,g__RB41,s__?
16S	OTU_5176	k__Bacteria,p__Acidobacteria,c__Blastocatellia_(Acidobacteria_group_4),o__Blastocatellales,f__Blastocatellaceae,g__RB41,s__?
16S	OTU_5307	k__Bacteria,p__Acidobacteria,c__Blastocatellia_(Acidobacteria_group_4),o__Blastocatellales,f__Blastocatellaceae,g__RB41,s__?
16S	OTU_5364	k__Bacteria,p__Acidobacteria,c__Blastocatellia_(Acidobacteria_group_4),o__Blastocatellales,f__Blastocatellaceae,g__RB41,s__?
16S	OTU_5376	k__Bacteria,p__Acidobacteria,c__Blastocatellia_(Acidobacteria_group_4),o__Blastocatellales,f__Blastocatellaceae,g__RB41,s__?
16S	OTU_5391	k__Bacteria,p__Acidobacteria,c__Blastocatellia_(Acidobacteria_group_4),o__Blastocatellales,f__Blastocatellaceae,g__RB41,s__?
16S	OTU_5434	k__Bacteria,p__Acidobacteria,c__Blastocatellia_(Acidobacteria_group_4),o__Blastocatellales,f__Blastocatellaceae,g__RB41,s__?
16S	OTU_5446	k__Bacteria,p__Acidobacteria,c__Blastocatellia_(Acidobacteria_group_4),o__Blastocatellales,f__Blastocatellaceae,g__RB41,s__?
16S	OTU_5712	k__Bacteria,p__Acidobacteria,c__Blastocatellia_(Acidobacteria_group_4),o__Blastocatellales,f__Blastocatellaceae,g__RB41,s__?
16S	OTU_5910	k__Bacteria,p__Acidobacteria,c__Blastocatellia_(Acidobacteria_group_4),o__Blastocatellales,f__Blastocatellaceae,g__RB41,s__?
16S	OTU_6007	k__Bacteria,p__Acidobacteria,c__Blastocatellia_(Acidobacteria_group_4),o__Blastocatellales,f__Blastocatellaceae,g__RB41,s__?
16S	OTU_6211	k__Bacteria,p__Acidobacteria,c__Blastocatellia_(Acidobacteria_group_4),o__Blastocatellales,f__Blastocatellaceae,g__RB41,s__?
16S	OTU_6269	k__Bacteria,p__Acidobacteria,c__Blastocatellia_(Acidobacteria_group_4),o__Blastocatellales,f__Blastocatellaceae,g__RB41,s__?
16S	OTU_6548	k__Bacteria,p__Acidobacteria,c__Blastocatellia_(Acidobacteria_group_4),o__Blastocatellales,f__Blastocatellaceae,g__RB41,s__?
16S	OTU_6566	k__Bacteria,p__Acidobacteria,c__Blastocatellia_(Acidobacteria_group_4),o__Blastocatellales,f__Blastocatellaceae,g__RB41,s__?
16S	OTU_7041	k__Bacteria,p__Acidobacteria,c__Blastocatellia_(Acidobacteria_group_4),o__Blastocatellales,f__Blastocatellaceae,g__RB41,s__?
16S	OTU_7046	k__Bacteria,p__Acidobacteria,c__Blastocatellia_(Acidobacteria_group_4),o__Blastocatellales,f__Blastocatellaceae,g__RB41,s__?
16S	OTU_7101	k__Bacteria,p__Acidobacteria,c__Blastocatellia_(Acidobacteria_group_4),o__Blastocatellales,f__Blastocatellaceae,g__RB41,s__?
16S	OTU_7523	k__Bacteria,p__Acidobacteria,c__Blastocatellia_(Acidobacteria_group_4),o__Blastocatellales,f__Blastocatellaceae,g__RB41,s__?
16S	OTU_7751	k__Bacteria,p__Acidobacteria,c__Blastocatellia_(Acidobacteria_group_4),o__Blastocatellales,f__Blastocatellaceae,g__RB41,s__?
16S	OTU_82	k__Bacteria,p__Acidobacteria,c__Blastocatellia_(Acidobacteria_group_4),o__Blastocatellales,f__Blastocatellaceae,g__RB41,s__?
16S	OTU_87	k__Bacteria,p__Acidobacteria,c__Blastocatellia_(Acidobacteria_group_4),o__Blastocatellales,f__Blastocatellaceae,g__RB41,s__?
16S	OTU_874	k__Bacteria,p__Acidobacteria,c__Blastocatellia_(Acidobacteria_group_4),o__Blastocatellales,f__Blastocatellaceae,g__RB41,s__?
16S	OTU_892	k__Bacteria,p__Acidobacteria,c__Blastocatellia_(Acidobacteria_group_4),o__Blastocatellales,f__Blastocatellaceae,g__RB41,s__?
16S	OTU_898	k__Bacteria,p__Acidobacteria,c__Blastocatellia_(Acidobacteria_group_4),o__Blastocatellales,f__Blastocatellaceae,g__RB41,s__?
16S	OTU_3401	k__Bacteria,p__Acidobacteria,c__Blastocatellia_(Acidobacteria_group_4),o__Blastocatellales,f__Blastocatellaceae,g__Stenotrophobacter,s__?
16S	OTU_3886	k__Bacteria,p__Acidobacteria,c__Blastocatellia_(Acidobacteria_group_4),o__Blastocatellales,f__Blastocatellaceae,g__Stenotrophobacter,s__?
16S	OTU_4888	k__Bacteria,p__Acidobacteria,c__Blastocatellia_(Acidobacteria_group_4),o__Blastocatellales,f__Blastocatellaceae,g__Stenotrophobacter,s__?
16S	OTU_4947	k__Bacteria,p__Acidobacteria,c__Blastocatellia_(Acidobacteria_group_4),o__Blastocatellales,f__Blastocatellaceae,g__Stenotrophobacter,s__?
16S	OTU_7308	k__Bacteria,p__Acidobacteria,c__Blastocatellia_(Acidobacteria_group_4),o__Blastocatellales,f__Blastocatellaceae,g__Stenotrophobacter,s__?
16S	OTU_7671	k__Bacteria,p__Acidobacteria,c__Blastocatellia_(Acidobacteria_group_4),o__Blastocatellales,f__Blastocatellaceae,g__Stenotrophobacter,s__?
16S	OTU_91	k__Bacteria,p__Acidobacteria,c__Blastocatellia_(Acidobacteria_group_4),o__Blastocatellales,f__Blastocatellaceae,g__Stenotrophobacter,s__?
16S	OTU_99	k__Bacteria,p__Acidobacteria,c__Blastocatellia_(Acidobacteria_group_4),o__Blastocatellales,f__Blastocatellaceae,g__Stenotrophobacter,s__?
16S	OTU_2406	k__Bacteria,p__Acidobacteria,c__Holophagae,o__Acidobacteria_group_10,f__?,g__?,s__?
16S	OTU_4187	k__Bacteria,p__Acidobacteria,c__Holophagae,o__Acidobacteria_group_10,f__?,g__?,s__?
16S	OTU_6050	k__Bacteria,p__Acidobacteria,c__Holophagae,o__Acidobacteria_group_10,f__?,g__?,s__?
16S	OTU_1041	k__Bacteria,p__Acidobacteria,c__Holophagae,o__Acidobacteria_group_10,f__ABS-19,g__?,s__?
16S	OTU_1719	k__Bacteria,p__Acidobacteria,c__Holophagae,o__Acidobacteria_group_10,f__ABS-19,g__?,s__?
16S	OTU_178	k__Bacteria,p__Acidobacteria,c__Holophagae,o__Acidobacteria_group_10,f__ABS-19,g__?,s__?
16S	OTU_232	k__Bacteria,p__Acidobacteria,c__Holophagae,o__Acidobacteria_group_10,f__ABS-19,g__?,s__?
16S	OTU_2644	k__Bacteria,p__Acidobacteria,c__Holophagae,o__Acidobacteria_group_10,f__ABS-19,g__?,s__?
16S	OTU_2744	k__Bacteria,p__Acidobacteria,c__Holophagae,o__Acidobacteria_group_10,f__ABS-19,g__?,s__?
16S	OTU_2771	k__Bacteria,p__Acidobacteria,c__Holophagae,o__Acidobacteria_group_10,f__ABS-19,g__?,s__?
16S	OTU_3131	k__Bacteria,p__Acidobacteria,c__Holophagae,o__Acidobacteria_group_10,f__ABS-19,g__?,s__?
16S	OTU_3176	k__Bacteria,p__Acidobacteria,c__Holophagae,o__Acidobacteria_group_10,f__ABS-19,g__?,s__?
16S	OTU_4330	k__Bacteria,p__Acidobacteria,c__Holophagae,o__Acidobacteria_group_10,f__ABS-19,g__?,s__?
16S	OTU_4740	k__Bacteria,p__Acidobacteria,c__Holophagae,o__Acidobacteria_group_10,f__ABS-19,g__?,s__?
16S	OTU_5551	k__Bacteria,p__Acidobacteria,c__Holophagae,o__Acidobacteria_group_10,f__ABS-19,g__?,s__?
16S	OTU_6477	k__Bacteria,p__Acidobacteria,c__Holophagae,o__Acidobacteria_group_10,f__ABS-19,g__?,s__?
16S	OTU_695	k__Bacteria,p__Acidobacteria,c__Holophagae,o__Acidobacteria_group_10,f__ABS-19,g__?,s__?
16S	OTU_7672	k__Bacteria,p__Acidobacteria,c__Holophagae,o__Acidobacteria_group_10,f__ABS-19,g__?,s__?
16S	OTU_780	k__Bacteria,p__Acidobacteria,c__Holophagae,o__Acidobacteria_group_10,f__Sva0725,g__?,s__?
16S	OTU_921	k__Bacteria,p__Acidobacteria,c__Holophagae,o__Acidobacteria_group_10,f__Sva0725,g__?,s__?
16S	OTU_1509	k__Bacteria,p__Acidobacteria,c__Holophagae,o__Acidobacteria_group_7a,f__?,g__?,s__?
16S	OTU_3872	k__Bacteria,p__Acidobacteria,c__Holophagae,o__Acidobacteria_group_7a,f__?,g__?,s__?
16S	OTU_1088	k__Bacteria,p__Acidobacteria,c__Holophagae,o__Acidobacteria_group_7b,f__?,g__?,s__?
16S	OTU_1289	k__Bacteria,p__Acidobacteria,c__Holophagae,o__Acidobacteria_group_7b,f__?,g__?,s__?
16S	OTU_166	k__Bacteria,p__Acidobacteria,c__Holophagae,o__Acidobacteria_group_7b,f__?,g__?,s__?
16S	OTU_19	k__Bacteria,p__Acidobacteria,c__Holophagae,o__Acidobacteria_group_7b,f__?,g__?,s__?
16S	OTU_198	k__Bacteria,p__Acidobacteria,c__Holophagae,o__Acidobacteria_group_7b,f__?,g__?,s__?
16S	OTU_2038	k__Bacteria,p__Acidobacteria,c__Holophagae,o__Acidobacteria_group_7b,f__?,g__?,s__?
16S	OTU_2083	k__Bacteria,p__Acidobacteria,c__Holophagae,o__Acidobacteria_group_7b,f__?,g__?,s__?
16S	OTU_2229	k__Bacteria,p__Acidobacteria,c__Holophagae,o__Acidobacteria_group_7b,f__?,g__?,s__?
16S	OTU_234	k__Bacteria,p__Acidobacteria,c__Holophagae,o__Acidobacteria_group_7b,f__?,g__?,s__?
16S	OTU_2875	k__Bacteria,p__Acidobacteria,c__Holophagae,o__Acidobacteria_group_7b,f__?,g__?,s__?
16S	OTU_3094	k__Bacteria,p__Acidobacteria,c__Holophagae,o__Acidobacteria_group_7b,f__?,g__?,s__?
16S	OTU_328	k__Bacteria,p__Acidobacteria,c__Holophagae,o__Acidobacteria_group_7b,f__?,g__?,s__?
16S	OTU_3376	k__Bacteria,p__Acidobacteria,c__Holophagae,o__Acidobacteria_group_7b,f__?,g__?,s__?
16S	OTU_3454	k__Bacteria,p__Acidobacteria,c__Holophagae,o__Acidobacteria_group_7b,f__?,g__?,s__?
16S	OTU_3690	k__Bacteria,p__Acidobacteria,c__Holophagae,o__Acidobacteria_group_7b,f__?,g__?,s__?
16S	OTU_3862	k__Bacteria,p__Acidobacteria,c__Holophagae,o__Acidobacteria_group_7b,f__?,g__?,s__?
16S	OTU_3896	k__Bacteria,p__Acidobacteria,c__Holophagae,o__Acidobacteria_group_7b,f__?,g__?,s__?
16S	OTU_3909	k__Bacteria,p__Acidobacteria,c__Holophagae,o__Acidobacteria_group_7b,f__?,g__?,s__?
16S	OTU_391	k__Bacteria,p__Acidobacteria,c__Holophagae,o__Acidobacteria_group_7b,f__?,g__?,s__?
16S	OTU_4006	k__Bacteria,p__Acidobacteria,c__Holophagae,o__Acidobacteria_group_7b,f__?,g__?,s__?
16S	OTU_4568	k__Bacteria,p__Acidobacteria,c__Holophagae,o__Acidobacteria_group_7b,f__?,g__?,s__?
16S	OTU_5081	k__Bacteria,p__Acidobacteria,c__Holophagae,o__Acidobacteria_group_7b,f__?,g__?,s__?
16S	OTU_5506	k__Bacteria,p__Acidobacteria,c__Holophagae,o__Acidobacteria_group_7b,f__?,g__?,s__?
16S	OTU_5518	k__Bacteria,p__Acidobacteria,c__Holophagae,o__Acidobacteria_group_7b,f__?,g__?,s__?
16S	OTU_5935	k__Bacteria,p__Acidobacteria,c__Holophagae,o__Acidobacteria_group_7b,f__?,g__?,s__?
16S	OTU_6120	k__Bacteria,p__Acidobacteria,c__Holophagae,o__Acidobacteria_group_7b,f__?,g__?,s__?
16S	OTU_655	k__Bacteria,p__Acidobacteria,c__Holophagae,o__Acidobacteria_group_7b,f__?,g__?,s__?
16S	OTU_6664	k__Bacteria,p__Acidobacteria,c__Holophagae,o__Acidobacteria_group_7b,f__?,g__?,s__?
16S	OTU_71	k__Bacteria,p__Acidobacteria,c__Holophagae,o__Acidobacteria_group_7b,f__?,g__?,s__?
16S	OTU_7218	k__Bacteria,p__Acidobacteria,c__Holophagae,o__Acidobacteria_group_7b,f__?,g__?,s__?
16S	OTU_7764	k__Bacteria,p__Acidobacteria,c__Holophagae,o__Acidobacteria_group_7b,f__?,g__?,s__?
16S	OTU_878	k__Bacteria,p__Acidobacteria,c__Holophagae,o__Acidobacteria_group_7b,f__?,g__?,s__?
16S	OTU_2291	k__Bacteria,p__Acidobacteria,c__Solibacteres_(Acidobacteria_group_3),o__Solibacterales,f__?,g__?,s__?
16S	OTU_3024	k__Bacteria,p__Acidobacteria,c__Solibacteres_(Acidobacteria_group_3),o__Solibacterales,f__Bryobacteraceae,g__?,s__?
16S	OTU_4052	k__Bacteria,p__Acidobacteria,c__Solibacteres_(Acidobacteria_group_3),o__Solibacterales,f__Bryobacteraceae,g__?,s__?
16S	OTU_4110	k__Bacteria,p__Acidobacteria,c__Solibacteres_(Acidobacteria_group_3),o__Solibacterales,f__Bryobacteraceae,g__?,s__?
16S	OTU_4137	k__Bacteria,p__Acidobacteria,c__Solibacteres_(Acidobacteria_group_3),o__Solibacterales,f__Bryobacteraceae,g__?,s__?
16S	OTU_5060	k__Bacteria,p__Acidobacteria,c__Solibacteres_(Acidobacteria_group_3),o__Solibacterales,f__Bryobacteraceae,g__?,s__?
16S	OTU_5190	k__Bacteria,p__Acidobacteria,c__Solibacteres_(Acidobacteria_group_3),o__Solibacterales,f__Bryobacteraceae,g__?,s__?
16S	OTU_5630	k__Bacteria,p__Acidobacteria,c__Solibacteres_(Acidobacteria_group_3),o__Solibacterales,f__Bryobacteraceae,g__?,s__?
16S	OTU_5682	k__Bacteria,p__Acidobacteria,c__Solibacteres_(Acidobacteria_group_3),o__Solibacterales,f__Bryobacteraceae,g__?,s__?
16S	OTU_5685	k__Bacteria,p__Acidobacteria,c__Solibacteres_(Acidobacteria_group_3),o__Solibacterales,f__Bryobacteraceae,g__?,s__?
16S	OTU_6025	k__Bacteria,p__Acidobacteria,c__Solibacteres_(Acidobacteria_group_3),o__Solibacterales,f__Bryobacteraceae,g__?,s__?
16S	OTU_1090	k__Bacteria,p__Acidobacteria,c__Solibacteres_(Acidobacteria_group_3),o__Solibacterales,f__Bryobacteraceae,g__Bryobacter,s__?
16S	OTU_1183	k__Bacteria,p__Acidobacteria,c__Solibacteres_(Acidobacteria_group_3),o__Solibacterales,f__Bryobacteraceae,g__Bryobacter,s__?
16S	OTU_1220	k__Bacteria,p__Acidobacteria,c__Solibacteres_(Acidobacteria_group_3),o__Solibacterales,f__Bryobacteraceae,g__Bryobacter,s__?
16S	OTU_1221	k__Bacteria,p__Acidobacteria,c__Solibacteres_(Acidobacteria_group_3),o__Solibacterales,f__Bryobacteraceae,g__Bryobacter,s__?
16S	OTU_1348	k__Bacteria,p__Acidobacteria,c__Solibacteres_(Acidobacteria_group_3),o__Solibacterales,f__Bryobacteraceae,g__Bryobacter,s__?
16S	OTU_1559	k__Bacteria,p__Acidobacteria,c__Solibacteres_(Acidobacteria_group_3),o__Solibacterales,f__Bryobacteraceae,g__Bryobacter,s__?
16S	OTU_2026	k__Bacteria,p__Acidobacteria,c__Solibacteres_(Acidobacteria_group_3),o__Solibacterales,f__Bryobacteraceae,g__Bryobacter,s__?
16S	OTU_2145	k__Bacteria,p__Acidobacteria,c__Solibacteres_(Acidobacteria_group_3),o__Solibacterales,f__Bryobacteraceae,g__Bryobacter,s__?
16S	OTU_2331	k__Bacteria,p__Acidobacteria,c__Solibacteres_(Acidobacteria_group_3),o__Solibacterales,f__Bryobacteraceae,g__Bryobacter,s__?
16S	OTU_2602	k__Bacteria,p__Acidobacteria,c__Solibacteres_(Acidobacteria_group_3),o__Solibacterales,f__Bryobacteraceae,g__Bryobacter,s__?
16S	OTU_3048	k__Bacteria,p__Acidobacteria,c__Solibacteres_(Acidobacteria_group_3),o__Solibacterales,f__Bryobacteraceae,g__Bryobacter,s__?
16S	OTU_3055	k__Bacteria,p__Acidobacteria,c__Solibacteres_(Acidobacteria_group_3),o__Solibacterales,f__Bryobacteraceae,g__Bryobacter,s__?
16S	OTU_3096	k__Bacteria,p__Acidobacteria,c__Solibacteres_(Acidobacteria_group_3),o__Solibacterales,f__Bryobacteraceae,g__Bryobacter,s__?
16S	OTU_3128	k__Bacteria,p__Acidobacteria,c__Solibacteres_(Acidobacteria_group_3),o__Solibacterales,f__Bryobacteraceae,g__Bryobacter,s__?
16S	OTU_3282	k__Bacteria,p__Acidobacteria,c__Solibacteres_(Acidobacteria_group_3),o__Solibacterales,f__Bryobacteraceae,g__Bryobacter,s__?
16S	OTU_3436	k__Bacteria,p__Acidobacteria,c__Solibacteres_(Acidobacteria_group_3),o__Solibacterales,f__Bryobacteraceae,g__Bryobacter,s__?
16S	OTU_3567	k__Bacteria,p__Acidobacteria,c__Solibacteres_(Acidobacteria_group_3),o__Solibacterales,f__Bryobacteraceae,g__Bryobacter,s__?
16S	OTU_3733	k__Bacteria,p__Acidobacteria,c__Solibacteres_(Acidobacteria_group_3),o__Solibacterales,f__Bryobacteraceae,g__Bryobacter,s__?
16S	OTU_4227	k__Bacteria,p__Acidobacteria,c__Solibacteres_(Acidobacteria_group_3),o__Solibacterales,f__Bryobacteraceae,g__Bryobacter,s__?
16S	OTU_4724	k__Bacteria,p__Acidobacteria,c__Solibacteres_(Acidobacteria_group_3),o__Solibacterales,f__Bryobacteraceae,g__Bryobacter,s__?
16S	OTU_4766	k__Bacteria,p__Acidobacteria,c__Solibacteres_(Acidobacteria_group_3),o__Solibacterales,f__Bryobacteraceae,g__Bryobacter,s__?
16S	OTU_4942	k__Bacteria,p__Acidobacteria,c__Solibacteres_(Acidobacteria_group_3),o__Solibacterales,f__Bryobacteraceae,g__Bryobacter,s__?
16S	OTU_5129	k__Bacteria,p__Acidobacteria,c__Solibacteres_(Acidobacteria_group_3),o__Solibacterales,f__Bryobacteraceae,g__Bryobacter,s__?
16S	OTU_5256	k__Bacteria,p__Acidobacteria,c__Solibacteres_(Acidobacteria_group_3),o__Solibacterales,f__Bryobacteraceae,g__Bryobacter,s__?
16S	OTU_585	k__Bacteria,p__Acidobacteria,c__Solibacteres_(Acidobacteria_group_3),o__Solibacterales,f__Bryobacteraceae,g__Bryobacter,s__?
16S	OTU_5886	k__Bacteria,p__Acidobacteria,c__Solibacteres_(Acidobacteria_group_3),o__Solibacterales,f__Bryobacteraceae,g__Bryobacter,s__?
16S	OTU_5991	k__Bacteria,p__Acidobacteria,c__Solibacteres_(Acidobacteria_group_3),o__Solibacterales,f__Bryobacteraceae,g__Bryobacter,s__?
16S	OTU_6370	k__Bacteria,p__Acidobacteria,c__Solibacteres_(Acidobacteria_group_3),o__Solibacterales,f__Bryobacteraceae,g__Bryobacter,s__?
16S	OTU_6989	k__Bacteria,p__Acidobacteria,c__Solibacteres_(Acidobacteria_group_3),o__Solibacterales,f__Bryobacteraceae,g__Bryobacter,s__?
16S	OTU_7277	k__Bacteria,p__Acidobacteria,c__Solibacteres_(Acidobacteria_group_3),o__Solibacterales,f__Bryobacteraceae,g__Bryobacter,s__?
16S	OTU_7310	k__Bacteria,p__Acidobacteria,c__Solibacteres_(Acidobacteria_group_3),o__Solibacterales,f__Bryobacteraceae,g__Bryobacter,s__?
16S	OTU_835	k__Bacteria,p__Acidobacteria,c__Solibacteres_(Acidobacteria_group_3),o__Solibacterales,f__Bryobacteraceae,g__Bryobacter,s__?
16S	OTU_1000	k__Bacteria,p__Acidobacteria,c__Solibacteres_(Acidobacteria_group_3),o__Solibacterales,f__Bryobacteraceae,g__Paludibaculum,s__?
16S	OTU_5796	k__Bacteria,p__Acidobacteria,c__Solibacteres_(Acidobacteria_group_3),o__Solibacterales,f__Solibacteraceae,g__?,s__?
16S	OTU_6762	k__Bacteria,p__Acidobacteria,c__Solibacteres_(Acidobacteria_group_3),o__Solibacterales,f__Solibacteraceae,g__?,s__?
16S	OTU_1520	k__Bacteria,p__Acidobacteria,c__Solibacteres_(Acidobacteria_group_3),o__Solibacterales,f__Solibacteraceae,g__Ca._Solibacter,s__?
16S	OTU_2408	k__Bacteria,p__Acidobacteria,c__Solibacteres_(Acidobacteria_group_3),o__Solibacterales,f__Solibacteraceae,g__Ca._Solibacter,s__?
16S	OTU_5960	k__Bacteria,p__Acidobacteria,c__Solibacteres_(Acidobacteria_group_3),o__Solibacterales,f__Solibacteraceae,g__Ca._Solibacter,s__?
16S	OTU_5964	k__Bacteria,p__Acidobacteria,c__Solibacteres_(Acidobacteria_group_3),o__Solibacterales,f__Solibacteraceae,g__Ca._Solibacter,s__?
16S	OTU_766	k__Bacteria,p__Acidobacteria,c__Solibacteres_(Acidobacteria_group_3),o__Solibacterales,f__Solibacteraceae,g__Ca._Solibacter,s__?
16S	OTU_1093	k__Bacteria,p__Acidobacteria,c__Subgroup_6,o__?,f__?,g__?,s__?
16S	OTU_115	k__Bacteria,p__Acidobacteria,c__Subgroup_6,o__?,f__?,g__?,s__?
16S	OTU_13	k__Bacteria,p__Acidobacteria,c__Subgroup_6,o__?,f__?,g__?,s__?
16S	OTU_1307	k__Bacteria,p__Acidobacteria,c__Subgroup_6,o__?,f__?,g__?,s__?
16S	OTU_134	k__Bacteria,p__Acidobacteria,c__Subgroup_6,o__?,f__?,g__?,s__?
16S	OTU_150	k__Bacteria,p__Acidobacteria,c__Subgroup_6,o__?,f__?,g__?,s__?
16S	OTU_1550	k__Bacteria,p__Acidobacteria,c__Subgroup_6,o__?,f__?,g__?,s__?
16S	OTU_1631	k__Bacteria,p__Acidobacteria,c__Subgroup_6,o__?,f__?,g__?,s__?
16S	OTU_164	k__Bacteria,p__Acidobacteria,c__Subgroup_6,o__?,f__?,g__?,s__?
16S	OTU_1828	k__Bacteria,p__Acidobacteria,c__Subgroup_6,o__?,f__?,g__?,s__?
16S	OTU_1874	k__Bacteria,p__Acidobacteria,c__Subgroup_6,o__?,f__?,g__?,s__?
16S	OTU_1961	k__Bacteria,p__Acidobacteria,c__Subgroup_6,o__?,f__?,g__?,s__?
16S	OTU_2024	k__Bacteria,p__Acidobacteria,c__Subgroup_6,o__?,f__?,g__?,s__?
16S	OTU_2057	k__Bacteria,p__Acidobacteria,c__Subgroup_6,o__?,f__?,g__?,s__?
16S	OTU_211	k__Bacteria,p__Acidobacteria,c__Subgroup_6,o__?,f__?,g__?,s__?
16S	OTU_2129	k__Bacteria,p__Acidobacteria,c__Subgroup_6,o__?,f__?,g__?,s__?
16S	OTU_2178	k__Bacteria,p__Acidobacteria,c__Subgroup_6,o__?,f__?,g__?,s__?
16S	OTU_2253	k__Bacteria,p__Acidobacteria,c__Subgroup_6,o__?,f__?,g__?,s__?
16S	OTU_2405	k__Bacteria,p__Acidobacteria,c__Subgroup_6,o__?,f__?,g__?,s__?
16S	OTU_2612	k__Bacteria,p__Acidobacteria,c__Subgroup_6,o__?,f__?,g__?,s__?
16S	OTU_265	k__Bacteria,p__Acidobacteria,c__Subgroup_6,o__?,f__?,g__?,s__?
16S	OTU_2678	k__Bacteria,p__Acidobacteria,c__Subgroup_6,o__?,f__?,g__?,s__?
16S	OTU_2694	k__Bacteria,p__Acidobacteria,c__Subgroup_6,o__?,f__?,g__?,s__?
16S	OTU_2730	k__Bacteria,p__Acidobacteria,c__Subgroup_6,o__?,f__?,g__?,s__?
16S	OTU_2743	k__Bacteria,p__Acidobacteria,c__Subgroup_6,o__?,f__?,g__?,s__?
16S	OTU_2888	k__Bacteria,p__Acidobacteria,c__Subgroup_6,o__?,f__?,g__?,s__?
16S	OTU_2905	k__Bacteria,p__Acidobacteria,c__Subgroup_6,o__?,f__?,g__?,s__?
16S	OTU_2963	k__Bacteria,p__Acidobacteria,c__Subgroup_6,o__?,f__?,g__?,s__?
16S	OTU_2986	k__Bacteria,p__Acidobacteria,c__Subgroup_6,o__?,f__?,g__?,s__?
16S	OTU_3123	k__Bacteria,p__Acidobacteria,c__Subgroup_6,o__?,f__?,g__?,s__?
16S	OTU_3180	k__Bacteria,p__Acidobacteria,c__Subgroup_6,o__?,f__?,g__?,s__?
16S	OTU_3196	k__Bacteria,p__Acidobacteria,c__Subgroup_6,o__?,f__?,g__?,s__?
16S	OTU_3203	k__Bacteria,p__Acidobacteria,c__Subgroup_6,o__?,f__?,g__?,s__?
16S	OTU_3291	k__Bacteria,p__Acidobacteria,c__Subgroup_6,o__?,f__?,g__?,s__?
16S	OTU_3293	k__Bacteria,p__Acidobacteria,c__Subgroup_6,o__?,f__?,g__?,s__?
16S	OTU_3296	k__Bacteria,p__Acidobacteria,c__Subgroup_6,o__?,f__?,g__?,s__?
16S	OTU_3345	k__Bacteria,p__Acidobacteria,c__Subgroup_6,o__?,f__?,g__?,s__?
16S	OTU_3421	k__Bacteria,p__Acidobacteria,c__Subgroup_6,o__?,f__?,g__?,s__?
16S	OTU_3431	k__Bacteria,p__Acidobacteria,c__Subgroup_6,o__?,f__?,g__?,s__?
16S	OTU_3450	k__Bacteria,p__Acidobacteria,c__Subgroup_6,o__?,f__?,g__?,s__?
16S	OTU_3451	k__Bacteria,p__Acidobacteria,c__Subgroup_6,o__?,f__?,g__?,s__?
16S	OTU_3465	k__Bacteria,p__Acidobacteria,c__Subgroup_6,o__?,f__?,g__?,s__?
16S	OTU_3533	k__Bacteria,p__Acidobacteria,c__Subgroup_6,o__?,f__?,g__?,s__?
16S	OTU_3552	k__Bacteria,p__Acidobacteria,c__Subgroup_6,o__?,f__?,g__?,s__?
16S	OTU_3557	k__Bacteria,p__Acidobacteria,c__Subgroup_6,o__?,f__?,g__?,s__?
16S	OTU_3563	k__Bacteria,p__Acidobacteria,c__Subgroup_6,o__?,f__?,g__?,s__?
16S	OTU_357	k__Bacteria,p__Acidobacteria,c__Subgroup_6,o__?,f__?,g__?,s__?
16S	OTU_3603	k__Bacteria,p__Acidobacteria,c__Subgroup_6,o__?,f__?,g__?,s__?
16S	OTU_3617	k__Bacteria,p__Acidobacteria,c__Subgroup_6,o__?,f__?,g__?,s__?
16S	OTU_3648	k__Bacteria,p__Acidobacteria,c__Subgroup_6,o__?,f__?,g__?,s__?
16S	OTU_3657	k__Bacteria,p__Acidobacteria,c__Subgroup_6,o__?,f__?,g__?,s__?
16S	OTU_3666	k__Bacteria,p__Acidobacteria,c__Subgroup_6,o__?,f__?,g__?,s__?
16S	OTU_3691	k__Bacteria,p__Acidobacteria,c__Subgroup_6,o__?,f__?,g__?,s__?
16S	OTU_3707	k__Bacteria,p__Acidobacteria,c__Subgroup_6,o__?,f__?,g__?,s__?
16S	OTU_3775	k__Bacteria,p__Acidobacteria,c__Subgroup_6,o__?,f__?,g__?,s__?
16S	OTU_3781	k__Bacteria,p__Acidobacteria,c__Subgroup_6,o__?,f__?,g__?,s__?
16S	OTU_3786	k__Bacteria,p__Acidobacteria,c__Subgroup_6,o__?,f__?,g__?,s__?
16S	OTU_3825	k__Bacteria,p__Acidobacteria,c__Subgroup_6,o__?,f__?,g__?,s__?
16S	OTU_3894	k__Bacteria,p__Acidobacteria,c__Subgroup_6,o__?,f__?,g__?,s__?
16S	OTU_3907	k__Bacteria,p__Acidobacteria,c__Subgroup_6,o__?,f__?,g__?,s__?
16S	OTU_3944	k__Bacteria,p__Acidobacteria,c__Subgroup_6,o__?,f__?,g__?,s__?
16S	OTU_3967	k__Bacteria,p__Acidobacteria,c__Subgroup_6,o__?,f__?,g__?,s__?
16S	OTU_4101	k__Bacteria,p__Acidobacteria,c__Subgroup_6,o__?,f__?,g__?,s__?
16S	OTU_411	k__Bacteria,p__Acidobacteria,c__Subgroup_6,o__?,f__?,g__?,s__?
16S	OTU_4126	k__Bacteria,p__Acidobacteria,c__Subgroup_6,o__?,f__?,g__?,s__?
16S	OTU_414	k__Bacteria,p__Acidobacteria,c__Subgroup_6,o__?,f__?,g__?,s__?
16S	OTU_4149	k__Bacteria,p__Acidobacteria,c__Subgroup_6,o__?,f__?,g__?,s__?
16S	OTU_4189	k__Bacteria,p__Acidobacteria,c__Subgroup_6,o__?,f__?,g__?,s__?
16S	OTU_4200	k__Bacteria,p__Acidobacteria,c__Subgroup_6,o__?,f__?,g__?,s__?
16S	OTU_4201	k__Bacteria,p__Acidobacteria,c__Subgroup_6,o__?,f__?,g__?,s__?
16S	OTU_4207	k__Bacteria,p__Acidobacteria,c__Subgroup_6,o__?,f__?,g__?,s__?
16S	OTU_4259	k__Bacteria,p__Acidobacteria,c__Subgroup_6,o__?,f__?,g__?,s__?
16S	OTU_427	k__Bacteria,p__Acidobacteria,c__Subgroup_6,o__?,f__?,g__?,s__?
16S	OTU_4292	k__Bacteria,p__Acidobacteria,c__Subgroup_6,o__?,f__?,g__?,s__?
16S	OTU_43	k__Bacteria,p__Acidobacteria,c__Subgroup_6,o__?,f__?,g__?,s__?
16S	OTU_4314	k__Bacteria,p__Acidobacteria,c__Subgroup_6,o__?,f__?,g__?,s__?
16S	OTU_4319	k__Bacteria,p__Acidobacteria,c__Subgroup_6,o__?,f__?,g__?,s__?
16S	OTU_4340	k__Bacteria,p__Acidobacteria,c__Subgroup_6,o__?,f__?,g__?,s__?
16S	OTU_4424	k__Bacteria,p__Acidobacteria,c__Subgroup_6,o__?,f__?,g__?,s__?
16S	OTU_4464	k__Bacteria,p__Acidobacteria,c__Subgroup_6,o__?,f__?,g__?,s__?
16S	OTU_4478	k__Bacteria,p__Acidobacteria,c__Subgroup_6,o__?,f__?,g__?,s__?
16S	OTU_4554	k__Bacteria,p__Acidobacteria,c__Subgroup_6,o__?,f__?,g__?,s__?
16S	OTU_459	k__Bacteria,p__Acidobacteria,c__Subgroup_6,o__?,f__?,g__?,s__?
16S	OTU_46	k__Bacteria,p__Acidobacteria,c__Subgroup_6,o__?,f__?,g__?,s__?
16S	OTU_4638	k__Bacteria,p__Acidobacteria,c__Subgroup_6,o__?,f__?,g__?,s__?
16S	OTU_4646	k__Bacteria,p__Acidobacteria,c__Subgroup_6,o__?,f__?,g__?,s__?
16S	OTU_4708	k__Bacteria,p__Acidobacteria,c__Subgroup_6,o__?,f__?,g__?,s__?
16S	OTU_4749	k__Bacteria,p__Acidobacteria,c__Subgroup_6,o__?,f__?,g__?,s__?
16S	OTU_4764	k__Bacteria,p__Acidobacteria,c__Subgroup_6,o__?,f__?,g__?,s__?
16S	OTU_4816	k__Bacteria,p__Acidobacteria,c__Subgroup_6,o__?,f__?,g__?,s__?
16S	OTU_4839	k__Bacteria,p__Acidobacteria,c__Subgroup_6,o__?,f__?,g__?,s__?
16S	OTU_4892	k__Bacteria,p__Acidobacteria,c__Subgroup_6,o__?,f__?,g__?,s__?
16S	OTU_5014	k__Bacteria,p__Acidobacteria,c__Subgroup_6,o__?,f__?,g__?,s__?
16S	OTU_5079	k__Bacteria,p__Acidobacteria,c__Subgroup_6,o__?,f__?,g__?,s__?
16S	OTU_5082	k__Bacteria,p__Acidobacteria,c__Subgroup_6,o__?,f__?,g__?,s__?
16S	OTU_51	k__Bacteria,p__Acidobacteria,c__Subgroup_6,o__?,f__?,g__?,s__?
16S	OTU_5153	k__Bacteria,p__Acidobacteria,c__Subgroup_6,o__?,f__?,g__?,s__?
16S	OTU_5254	k__Bacteria,p__Acidobacteria,c__Subgroup_6,o__?,f__?,g__?,s__?
16S	OTU_5274	k__Bacteria,p__Acidobacteria,c__Subgroup_6,o__?,f__?,g__?,s__?
16S	OTU_5277	k__Bacteria,p__Acidobacteria,c__Subgroup_6,o__?,f__?,g__?,s__?
16S	OTU_5345	k__Bacteria,p__Acidobacteria,c__Subgroup_6,o__?,f__?,g__?,s__?
16S	OTU_5348	k__Bacteria,p__Acidobacteria,c__Subgroup_6,o__?,f__?,g__?,s__?
16S	OTU_5349	k__Bacteria,p__Acidobacteria,c__Subgroup_6,o__?,f__?,g__?,s__?
16S	OTU_5356	k__Bacteria,p__Acidobacteria,c__Subgroup_6,o__?,f__?,g__?,s__?
16S	OTU_5375	k__Bacteria,p__Acidobacteria,c__Subgroup_6,o__?,f__?,g__?,s__?
16S	OTU_5385	k__Bacteria,p__Acidobacteria,c__Subgroup_6,o__?,f__?,g__?,s__?
16S	OTU_5428	k__Bacteria,p__Acidobacteria,c__Subgroup_6,o__?,f__?,g__?,s__?
16S	OTU_5439	k__Bacteria,p__Acidobacteria,c__Subgroup_6,o__?,f__?,g__?,s__?
16S	OTU_5452	k__Bacteria,p__Acidobacteria,c__Subgroup_6,o__?,f__?,g__?,s__?
16S	OTU_5461	k__Bacteria,p__Acidobacteria,c__Subgroup_6,o__?,f__?,g__?,s__?
16S	OTU_5477	k__Bacteria,p__Acidobacteria,c__Subgroup_6,o__?,f__?,g__?,s__?
16S	OTU_5498	k__Bacteria,p__Acidobacteria,c__Subgroup_6,o__?,f__?,g__?,s__?
16S	OTU_5502	k__Bacteria,p__Acidobacteria,c__Subgroup_6,o__?,f__?,g__?,s__?
16S	OTU_5505	k__Bacteria,p__Acidobacteria,c__Subgroup_6,o__?,f__?,g__?,s__?
16S	OTU_5607	k__Bacteria,p__Acidobacteria,c__Subgroup_6,o__?,f__?,g__?,s__?
16S	OTU_5617	k__Bacteria,p__Acidobacteria,c__Subgroup_6,o__?,f__?,g__?,s__?
16S	OTU_5623	k__Bacteria,p__Acidobacteria,c__Subgroup_6,o__?,f__?,g__?,s__?
16S	OTU_5625	k__Bacteria,p__Acidobacteria,c__Subgroup_6,o__?,f__?,g__?,s__?
16S	OTU_5782	k__Bacteria,p__Acidobacteria,c__Subgroup_6,o__?,f__?,g__?,s__?
16S	OTU_5966	k__Bacteria,p__Acidobacteria,c__Subgroup_6,o__?,f__?,g__?,s__?
16S	OTU_597	k__Bacteria,p__Acidobacteria,c__Subgroup_6,o__?,f__?,g__?,s__?
16S	OTU_6059	k__Bacteria,p__Acidobacteria,c__Subgroup_6,o__?,f__?,g__?,s__?
16S	OTU_6112	k__Bacteria,p__Acidobacteria,c__Subgroup_6,o__?,f__?,g__?,s__?
16S	OTU_6115	k__Bacteria,p__Acidobacteria,c__Subgroup_6,o__?,f__?,g__?,s__?
16S	OTU_6134	k__Bacteria,p__Acidobacteria,c__Subgroup_6,o__?,f__?,g__?,s__?
16S	OTU_6533	k__Bacteria,p__Acidobacteria,c__Subgroup_6,o__?,f__?,g__?,s__?
16S	OTU_6577	k__Bacteria,p__Acidobacteria,c__Subgroup_6,o__?,f__?,g__?,s__?
16S	OTU_6673	k__Bacteria,p__Acidobacteria,c__Subgroup_6,o__?,f__?,g__?,s__?
16S	OTU_6782	k__Bacteria,p__Acidobacteria,c__Subgroup_6,o__?,f__?,g__?,s__?
16S	OTU_6841	k__Bacteria,p__Acidobacteria,c__Subgroup_6,o__?,f__?,g__?,s__?
16S	OTU_6952	k__Bacteria,p__Acidobacteria,c__Subgroup_6,o__?,f__?,g__?,s__?
16S	OTU_7168	k__Bacteria,p__Acidobacteria,c__Subgroup_6,o__?,f__?,g__?,s__?
16S	OTU_7219	k__Bacteria,p__Acidobacteria,c__Subgroup_6,o__?,f__?,g__?,s__?
16S	OTU_7444	k__Bacteria,p__Acidobacteria,c__Subgroup_6,o__?,f__?,g__?,s__?
16S	OTU_7536	k__Bacteria,p__Acidobacteria,c__Subgroup_6,o__?,f__?,g__?,s__?
16S	OTU_7580	k__Bacteria,p__Acidobacteria,c__Subgroup_6,o__?,f__?,g__?,s__?
16S	OTU_7581	k__Bacteria,p__Acidobacteria,c__Subgroup_6,o__?,f__?,g__?,s__?
16S	OTU_785	k__Bacteria,p__Acidobacteria,c__Subgroup_6,o__?,f__?,g__?,s__?
16S	OTU_7898	k__Bacteria,p__Acidobacteria,c__Subgroup_6,o__?,f__?,g__?,s__?
16S	OTU_80	k__Bacteria,p__Acidobacteria,c__Subgroup_6,o__?,f__?,g__?,s__?
16S	OTU_801	k__Bacteria,p__Acidobacteria,c__Subgroup_6,o__?,f__?,g__?,s__?
16S	OTU_806	k__Bacteria,p__Acidobacteria,c__Subgroup_6,o__?,f__?,g__?,s__?
16S	OTU_832	k__Bacteria,p__Acidobacteria,c__Subgroup_6,o__?,f__?,g__?,s__?
16S	OTU_916	k__Bacteria,p__Acidobacteria,c__Subgroup_6,o__?,f__?,g__?,s__?
16S	OTU_968	k__Bacteria,p__Acidobacteria,c__Subgroup_6,o__?,f__?,g__?,s__?
16S	OTU_607	k__Bacteria,p__Acidobacteria,c__Subgroup_6,o__Vicinamibacter_order_incertae_sedis,f__Vicinamibacter_family_incertae_sedis,g__Vicinamibacter,s__?
16S	OTU_1222	k__Bacteria,p__Actinobacteria,c__?,o__?,f__?,g__?,s__?
16S	OTU_2485	k__Bacteria,p__Actinobacteria,c__?,o__?,f__?,g__?,s__?
16S	OTU_3063	k__Bacteria,p__Actinobacteria,c__?,o__?,f__?,g__?,s__?
16S	OTU_4599	k__Bacteria,p__Actinobacteria,c__?,o__?,f__?,g__?,s__?
16S	OTU_6645	k__Bacteria,p__Actinobacteria,c__?,o__?,f__?,g__?,s__?
16S	OTU_7240	k__Bacteria,p__Actinobacteria,c__?,o__?,f__?,g__?,s__?
16S	OTU_7421	k__Bacteria,p__Actinobacteria,c__?,o__?,f__?,g__?,s__?
16S	OTU_7480	k__Bacteria,p__Actinobacteria,c__?,o__?,f__?,g__?,s__?
16S	OTU_7519	k__Bacteria,p__Actinobacteria,c__?,o__?,f__?,g__?,s__?
16S	OTU_4147	k__Bacteria,p__Actinobacteria,c__Acidimicrobiia,o__?,f__?,g__?,s__?
16S	OTU_5193	k__Bacteria,p__Actinobacteria,c__Acidimicrobiia,o__?,f__?,g__?,s__?
16S	OTU_1083	k__Bacteria,p__Actinobacteria,c__Acidimicrobiia,o__Acidimicrobiales,f__?,g__?,s__?
16S	OTU_1119	k__Bacteria,p__Actinobacteria,c__Acidimicrobiia,o__Acidimicrobiales,f__?,g__?,s__?
16S	OTU_1210	k__Bacteria,p__Actinobacteria,c__Acidimicrobiia,o__Acidimicrobiales,f__?,g__?,s__?
16S	OTU_1326	k__Bacteria,p__Actinobacteria,c__Acidimicrobiia,o__Acidimicrobiales,f__?,g__?,s__?
16S	OTU_1330	k__Bacteria,p__Actinobacteria,c__Acidimicrobiia,o__Acidimicrobiales,f__?,g__?,s__?
16S	OTU_1399	k__Bacteria,p__Actinobacteria,c__Acidimicrobiia,o__Acidimicrobiales,f__?,g__?,s__?
16S	OTU_1417	k__Bacteria,p__Actinobacteria,c__Acidimicrobiia,o__Acidimicrobiales,f__?,g__?,s__?
16S	OTU_1452	k__Bacteria,p__Actinobacteria,c__Acidimicrobiia,o__Acidimicrobiales,f__?,g__?,s__?
16S	OTU_1461	k__Bacteria,p__Actinobacteria,c__Acidimicrobiia,o__Acidimicrobiales,f__?,g__?,s__?
16S	OTU_1463	k__Bacteria,p__Actinobacteria,c__Acidimicrobiia,o__Acidimicrobiales,f__?,g__?,s__?
16S	OTU_1523	k__Bacteria,p__Actinobacteria,c__Acidimicrobiia,o__Acidimicrobiales,f__?,g__?,s__?
16S	OTU_1528	k__Bacteria,p__Actinobacteria,c__Acidimicrobiia,o__Acidimicrobiales,f__?,g__?,s__?
16S	OTU_1529	k__Bacteria,p__Actinobacteria,c__Acidimicrobiia,o__Acidimicrobiales,f__?,g__?,s__?
16S	OTU_1563	k__Bacteria,p__Actinobacteria,c__Acidimicrobiia,o__Acidimicrobiales,f__?,g__?,s__?
16S	OTU_1639	k__Bacteria,p__Actinobacteria,c__Acidimicrobiia,o__Acidimicrobiales,f__?,g__?,s__?
16S	OTU_1643	k__Bacteria,p__Actinobacteria,c__Acidimicrobiia,o__Acidimicrobiales,f__?,g__?,s__?
16S	OTU_1697	k__Bacteria,p__Actinobacteria,c__Acidimicrobiia,o__Acidimicrobiales,f__?,g__?,s__?
16S	OTU_1705	k__Bacteria,p__Actinobacteria,c__Acidimicrobiia,o__Acidimicrobiales,f__?,g__?,s__?
16S	OTU_1756	k__Bacteria,p__Actinobacteria,c__Acidimicrobiia,o__Acidimicrobiales,f__?,g__?,s__?
16S	OTU_1797	k__Bacteria,p__Actinobacteria,c__Acidimicrobiia,o__Acidimicrobiales,f__?,g__?,s__?
16S	OTU_1856	k__Bacteria,p__Actinobacteria,c__Acidimicrobiia,o__Acidimicrobiales,f__?,g__?,s__?
16S	OTU_1879	k__Bacteria,p__Actinobacteria,c__Acidimicrobiia,o__Acidimicrobiales,f__?,g__?,s__?
16S	OTU_1901	k__Bacteria,p__Actinobacteria,c__Acidimicrobiia,o__Acidimicrobiales,f__?,g__?,s__?
16S	OTU_1904	k__Bacteria,p__Actinobacteria,c__Acidimicrobiia,o__Acidimicrobiales,f__?,g__?,s__?
16S	OTU_1969	k__Bacteria,p__Actinobacteria,c__Acidimicrobiia,o__Acidimicrobiales,f__?,g__?,s__?
16S	OTU_1976	k__Bacteria,p__Actinobacteria,c__Acidimicrobiia,o__Acidimicrobiales,f__?,g__?,s__?
16S	OTU_1981	k__Bacteria,p__Actinobacteria,c__Acidimicrobiia,o__Acidimicrobiales,f__?,g__?,s__?
16S	OTU_2005	k__Bacteria,p__Actinobacteria,c__Acidimicrobiia,o__Acidimicrobiales,f__?,g__?,s__?
16S	OTU_208	k__Bacteria,p__Actinobacteria,c__Acidimicrobiia,o__Acidimicrobiales,f__?,g__?,s__?
16S	OTU_2123	k__Bacteria,p__Actinobacteria,c__Acidimicrobiia,o__Acidimicrobiales,f__?,g__?,s__?
16S	OTU_2127	k__Bacteria,p__Actinobacteria,c__Acidimicrobiia,o__Acidimicrobiales,f__?,g__?,s__?
16S	OTU_2182	k__Bacteria,p__Actinobacteria,c__Acidimicrobiia,o__Acidimicrobiales,f__?,g__?,s__?
16S	OTU_2307	k__Bacteria,p__Actinobacteria,c__Acidimicrobiia,o__Acidimicrobiales,f__?,g__?,s__?
16S	OTU_2309	k__Bacteria,p__Actinobacteria,c__Acidimicrobiia,o__Acidimicrobiales,f__?,g__?,s__?
16S	OTU_2386	k__Bacteria,p__Actinobacteria,c__Acidimicrobiia,o__Acidimicrobiales,f__?,g__?,s__?
16S	OTU_2434	k__Bacteria,p__Actinobacteria,c__Acidimicrobiia,o__Acidimicrobiales,f__?,g__?,s__?
16S	OTU_245	k__Bacteria,p__Actinobacteria,c__Acidimicrobiia,o__Acidimicrobiales,f__?,g__?,s__?
16S	OTU_2457	k__Bacteria,p__Actinobacteria,c__Acidimicrobiia,o__Acidimicrobiales,f__?,g__?,s__?
16S	OTU_2524	k__Bacteria,p__Actinobacteria,c__Acidimicrobiia,o__Acidimicrobiales,f__?,g__?,s__?
16S	OTU_2553	k__Bacteria,p__Actinobacteria,c__Acidimicrobiia,o__Acidimicrobiales,f__?,g__?,s__?
16S	OTU_2729	k__Bacteria,p__Actinobacteria,c__Acidimicrobiia,o__Acidimicrobiales,f__?,g__?,s__?
16S	OTU_2751	k__Bacteria,p__Actinobacteria,c__Acidimicrobiia,o__Acidimicrobiales,f__?,g__?,s__?
16S	OTU_2759	k__Bacteria,p__Actinobacteria,c__Acidimicrobiia,o__Acidimicrobiales,f__?,g__?,s__?
16S	OTU_2776	k__Bacteria,p__Actinobacteria,c__Acidimicrobiia,o__Acidimicrobiales,f__?,g__?,s__?
16S	OTU_2795	k__Bacteria,p__Actinobacteria,c__Acidimicrobiia,o__Acidimicrobiales,f__?,g__?,s__?
16S	OTU_2804	k__Bacteria,p__Actinobacteria,c__Acidimicrobiia,o__Acidimicrobiales,f__?,g__?,s__?
16S	OTU_2838	k__Bacteria,p__Actinobacteria,c__Acidimicrobiia,o__Acidimicrobiales,f__?,g__?,s__?
16S	OTU_2976	k__Bacteria,p__Actinobacteria,c__Acidimicrobiia,o__Acidimicrobiales,f__?,g__?,s__?
16S	OTU_2995	k__Bacteria,p__Actinobacteria,c__Acidimicrobiia,o__Acidimicrobiales,f__?,g__?,s__?
16S	OTU_3023	k__Bacteria,p__Actinobacteria,c__Acidimicrobiia,o__Acidimicrobiales,f__?,g__?,s__?
16S	OTU_3043	k__Bacteria,p__Actinobacteria,c__Acidimicrobiia,o__Acidimicrobiales,f__?,g__?,s__?
16S	OTU_3045	k__Bacteria,p__Actinobacteria,c__Acidimicrobiia,o__Acidimicrobiales,f__?,g__?,s__?
16S	OTU_3046	k__Bacteria,p__Actinobacteria,c__Acidimicrobiia,o__Acidimicrobiales,f__?,g__?,s__?
16S	OTU_3152	k__Bacteria,p__Actinobacteria,c__Acidimicrobiia,o__Acidimicrobiales,f__?,g__?,s__?
16S	OTU_3160	k__Bacteria,p__Actinobacteria,c__Acidimicrobiia,o__Acidimicrobiales,f__?,g__?,s__?
16S	OTU_3216	k__Bacteria,p__Actinobacteria,c__Acidimicrobiia,o__Acidimicrobiales,f__?,g__?,s__?
16S	OTU_3234	k__Bacteria,p__Actinobacteria,c__Acidimicrobiia,o__Acidimicrobiales,f__?,g__?,s__?
16S	OTU_3494	k__Bacteria,p__Actinobacteria,c__Acidimicrobiia,o__Acidimicrobiales,f__?,g__?,s__?
16S	OTU_3520	k__Bacteria,p__Actinobacteria,c__Acidimicrobiia,o__Acidimicrobiales,f__?,g__?,s__?
16S	OTU_3546	k__Bacteria,p__Actinobacteria,c__Acidimicrobiia,o__Acidimicrobiales,f__?,g__?,s__?
16S	OTU_3555	k__Bacteria,p__Actinobacteria,c__Acidimicrobiia,o__Acidimicrobiales,f__?,g__?,s__?
16S	OTU_3565	k__Bacteria,p__Actinobacteria,c__Acidimicrobiia,o__Acidimicrobiales,f__?,g__?,s__?
16S	OTU_3676	k__Bacteria,p__Actinobacteria,c__Acidimicrobiia,o__Acidimicrobiales,f__?,g__?,s__?
16S	OTU_3715	k__Bacteria,p__Actinobacteria,c__Acidimicrobiia,o__Acidimicrobiales,f__?,g__?,s__?
16S	OTU_3718	k__Bacteria,p__Actinobacteria,c__Acidimicrobiia,o__Acidimicrobiales,f__?,g__?,s__?
16S	OTU_3724	k__Bacteria,p__Actinobacteria,c__Acidimicrobiia,o__Acidimicrobiales,f__?,g__?,s__?
16S	OTU_3737	k__Bacteria,p__Actinobacteria,c__Acidimicrobiia,o__Acidimicrobiales,f__?,g__?,s__?
16S	OTU_3754	k__Bacteria,p__Actinobacteria,c__Acidimicrobiia,o__Acidimicrobiales,f__?,g__?,s__?
16S	OTU_3757	k__Bacteria,p__Actinobacteria,c__Acidimicrobiia,o__Acidimicrobiales,f__?,g__?,s__?
16S	OTU_3806	k__Bacteria,p__Actinobacteria,c__Acidimicrobiia,o__Acidimicrobiales,f__?,g__?,s__?
16S	OTU_3811	k__Bacteria,p__Actinobacteria,c__Acidimicrobiia,o__Acidimicrobiales,f__?,g__?,s__?
16S	OTU_3977	k__Bacteria,p__Actinobacteria,c__Acidimicrobiia,o__Acidimicrobiales,f__?,g__?,s__?
16S	OTU_3998	k__Bacteria,p__Actinobacteria,c__Acidimicrobiia,o__Acidimicrobiales,f__?,g__?,s__?
16S	OTU_4030	k__Bacteria,p__Actinobacteria,c__Acidimicrobiia,o__Acidimicrobiales,f__?,g__?,s__?
16S	OTU_4043	k__Bacteria,p__Actinobacteria,c__Acidimicrobiia,o__Acidimicrobiales,f__?,g__?,s__?
16S	OTU_4092	k__Bacteria,p__Actinobacteria,c__Acidimicrobiia,o__Acidimicrobiales,f__?,g__?,s__?
16S	OTU_4283	k__Bacteria,p__Actinobacteria,c__Acidimicrobiia,o__Acidimicrobiales,f__?,g__?,s__?
16S	OTU_4414	k__Bacteria,p__Actinobacteria,c__Acidimicrobiia,o__Acidimicrobiales,f__?,g__?,s__?
16S	OTU_4494	k__Bacteria,p__Actinobacteria,c__Acidimicrobiia,o__Acidimicrobiales,f__?,g__?,s__?
16S	OTU_466	k__Bacteria,p__Actinobacteria,c__Acidimicrobiia,o__Acidimicrobiales,f__?,g__?,s__?
16S	OTU_4660	k__Bacteria,p__Actinobacteria,c__Acidimicrobiia,o__Acidimicrobiales,f__?,g__?,s__?
16S	OTU_4675	k__Bacteria,p__Actinobacteria,c__Acidimicrobiia,o__Acidimicrobiales,f__?,g__?,s__?
16S	OTU_4798	k__Bacteria,p__Actinobacteria,c__Acidimicrobiia,o__Acidimicrobiales,f__?,g__?,s__?
16S	OTU_4808	k__Bacteria,p__Actinobacteria,c__Acidimicrobiia,o__Acidimicrobiales,f__?,g__?,s__?
16S	OTU_4857	k__Bacteria,p__Actinobacteria,c__Acidimicrobiia,o__Acidimicrobiales,f__?,g__?,s__?
16S	OTU_4937	k__Bacteria,p__Actinobacteria,c__Acidimicrobiia,o__Acidimicrobiales,f__?,g__?,s__?
16S	OTU_497	k__Bacteria,p__Actinobacteria,c__Acidimicrobiia,o__Acidimicrobiales,f__?,g__?,s__?
16S	OTU_5036	k__Bacteria,p__Actinobacteria,c__Acidimicrobiia,o__Acidimicrobiales,f__?,g__?,s__?
16S	OTU_5078	k__Bacteria,p__Actinobacteria,c__Acidimicrobiia,o__Acidimicrobiales,f__?,g__?,s__?
16S	OTU_5145	k__Bacteria,p__Actinobacteria,c__Acidimicrobiia,o__Acidimicrobiales,f__?,g__?,s__?
16S	OTU_517	k__Bacteria,p__Actinobacteria,c__Acidimicrobiia,o__Acidimicrobiales,f__?,g__?,s__?
16S	OTU_518	k__Bacteria,p__Actinobacteria,c__Acidimicrobiia,o__Acidimicrobiales,f__?,g__?,s__?
16S	OTU_525	k__Bacteria,p__Actinobacteria,c__Acidimicrobiia,o__Acidimicrobiales,f__?,g__?,s__?
16S	OTU_5257	k__Bacteria,p__Actinobacteria,c__Acidimicrobiia,o__Acidimicrobiales,f__?,g__?,s__?
16S	OTU_5258	k__Bacteria,p__Actinobacteria,c__Acidimicrobiia,o__Acidimicrobiales,f__?,g__?,s__?
16S	OTU_5269	k__Bacteria,p__Actinobacteria,c__Acidimicrobiia,o__Acidimicrobiales,f__?,g__?,s__?
16S	OTU_5284	k__Bacteria,p__Actinobacteria,c__Acidimicrobiia,o__Acidimicrobiales,f__?,g__?,s__?
16S	OTU_5334	k__Bacteria,p__Actinobacteria,c__Acidimicrobiia,o__Acidimicrobiales,f__?,g__?,s__?
16S	OTU_5357	k__Bacteria,p__Actinobacteria,c__Acidimicrobiia,o__Acidimicrobiales,f__?,g__?,s__?
16S	OTU_5366	k__Bacteria,p__Actinobacteria,c__Acidimicrobiia,o__Acidimicrobiales,f__?,g__?,s__?
16S	OTU_5396	k__Bacteria,p__Actinobacteria,c__Acidimicrobiia,o__Acidimicrobiales,f__?,g__?,s__?
16S	OTU_5413	k__Bacteria,p__Actinobacteria,c__Acidimicrobiia,o__Acidimicrobiales,f__?,g__?,s__?
16S	OTU_5420	k__Bacteria,p__Actinobacteria,c__Acidimicrobiia,o__Acidimicrobiales,f__?,g__?,s__?
16S	OTU_5635	k__Bacteria,p__Actinobacteria,c__Acidimicrobiia,o__Acidimicrobiales,f__?,g__?,s__?
16S	OTU_5641	k__Bacteria,p__Actinobacteria,c__Acidimicrobiia,o__Acidimicrobiales,f__?,g__?,s__?
16S	OTU_5745	k__Bacteria,p__Actinobacteria,c__Acidimicrobiia,o__Acidimicrobiales,f__?,g__?,s__?
16S	OTU_5971	k__Bacteria,p__Actinobacteria,c__Acidimicrobiia,o__Acidimicrobiales,f__?,g__?,s__?
16S	OTU_6031	k__Bacteria,p__Actinobacteria,c__Acidimicrobiia,o__Acidimicrobiales,f__?,g__?,s__?
16S	OTU_6068	k__Bacteria,p__Actinobacteria,c__Acidimicrobiia,o__Acidimicrobiales,f__?,g__?,s__?
16S	OTU_6072	k__Bacteria,p__Actinobacteria,c__Acidimicrobiia,o__Acidimicrobiales,f__?,g__?,s__?
16S	OTU_6094	k__Bacteria,p__Actinobacteria,c__Acidimicrobiia,o__Acidimicrobiales,f__?,g__?,s__?
16S	OTU_6105	k__Bacteria,p__Actinobacteria,c__Acidimicrobiia,o__Acidimicrobiales,f__?,g__?,s__?
16S	OTU_6109	k__Bacteria,p__Actinobacteria,c__Acidimicrobiia,o__Acidimicrobiales,f__?,g__?,s__?
16S	OTU_6121	k__Bacteria,p__Actinobacteria,c__Acidimicrobiia,o__Acidimicrobiales,f__?,g__?,s__?
16S	OTU_6131	k__Bacteria,p__Actinobacteria,c__Acidimicrobiia,o__Acidimicrobiales,f__?,g__?,s__?
16S	OTU_6160	k__Bacteria,p__Actinobacteria,c__Acidimicrobiia,o__Acidimicrobiales,f__?,g__?,s__?
16S	OTU_6352	k__Bacteria,p__Actinobacteria,c__Acidimicrobiia,o__Acidimicrobiales,f__?,g__?,s__?
16S	OTU_6376	k__Bacteria,p__Actinobacteria,c__Acidimicrobiia,o__Acidimicrobiales,f__?,g__?,s__?
16S	OTU_649	k__Bacteria,p__Actinobacteria,c__Acidimicrobiia,o__Acidimicrobiales,f__?,g__?,s__?
16S	OTU_651	k__Bacteria,p__Actinobacteria,c__Acidimicrobiia,o__Acidimicrobiales,f__?,g__?,s__?
16S	OTU_6571	k__Bacteria,p__Actinobacteria,c__Acidimicrobiia,o__Acidimicrobiales,f__?,g__?,s__?
16S	OTU_6588	k__Bacteria,p__Actinobacteria,c__Acidimicrobiia,o__Acidimicrobiales,f__?,g__?,s__?
16S	OTU_6617	k__Bacteria,p__Actinobacteria,c__Acidimicrobiia,o__Acidimicrobiales,f__?,g__?,s__?
16S	OTU_6618	k__Bacteria,p__Actinobacteria,c__Acidimicrobiia,o__Acidimicrobiales,f__?,g__?,s__?
16S	OTU_669	k__Bacteria,p__Actinobacteria,c__Acidimicrobiia,o__Acidimicrobiales,f__?,g__?,s__?
16S	OTU_6691	k__Bacteria,p__Actinobacteria,c__Acidimicrobiia,o__Acidimicrobiales,f__?,g__?,s__?
16S	OTU_6702	k__Bacteria,p__Actinobacteria,c__Acidimicrobiia,o__Acidimicrobiales,f__?,g__?,s__?
16S	OTU_677	k__Bacteria,p__Actinobacteria,c__Acidimicrobiia,o__Acidimicrobiales,f__?,g__?,s__?
16S	OTU_6997	k__Bacteria,p__Actinobacteria,c__Acidimicrobiia,o__Acidimicrobiales,f__?,g__?,s__?
16S	OTU_7007	k__Bacteria,p__Actinobacteria,c__Acidimicrobiia,o__Acidimicrobiales,f__?,g__?,s__?
16S	OTU_7142	k__Bacteria,p__Actinobacteria,c__Acidimicrobiia,o__Acidimicrobiales,f__?,g__?,s__?
16S	OTU_7158	k__Bacteria,p__Actinobacteria,c__Acidimicrobiia,o__Acidimicrobiales,f__?,g__?,s__?
16S	OTU_7165	k__Bacteria,p__Actinobacteria,c__Acidimicrobiia,o__Acidimicrobiales,f__?,g__?,s__?
16S	OTU_7177	k__Bacteria,p__Actinobacteria,c__Acidimicrobiia,o__Acidimicrobiales,f__?,g__?,s__?
16S	OTU_7182	k__Bacteria,p__Actinobacteria,c__Acidimicrobiia,o__Acidimicrobiales,f__?,g__?,s__?
16S	OTU_7196	k__Bacteria,p__Actinobacteria,c__Acidimicrobiia,o__Acidimicrobiales,f__?,g__?,s__?
16S	OTU_7234	k__Bacteria,p__Actinobacteria,c__Acidimicrobiia,o__Acidimicrobiales,f__?,g__?,s__?
16S	OTU_726	k__Bacteria,p__Actinobacteria,c__Acidimicrobiia,o__Acidimicrobiales,f__?,g__?,s__?
16S	OTU_7323	k__Bacteria,p__Actinobacteria,c__Acidimicrobiia,o__Acidimicrobiales,f__?,g__?,s__?
16S	OTU_7350	k__Bacteria,p__Actinobacteria,c__Acidimicrobiia,o__Acidimicrobiales,f__?,g__?,s__?
16S	OTU_737	k__Bacteria,p__Actinobacteria,c__Acidimicrobiia,o__Acidimicrobiales,f__?,g__?,s__?
16S	OTU_7419	k__Bacteria,p__Actinobacteria,c__Acidimicrobiia,o__Acidimicrobiales,f__?,g__?,s__?
16S	OTU_7439	k__Bacteria,p__Actinobacteria,c__Acidimicrobiia,o__Acidimicrobiales,f__?,g__?,s__?
16S	OTU_7497	k__Bacteria,p__Actinobacteria,c__Acidimicrobiia,o__Acidimicrobiales,f__?,g__?,s__?
16S	OTU_7517	k__Bacteria,p__Actinobacteria,c__Acidimicrobiia,o__Acidimicrobiales,f__?,g__?,s__?
16S	OTU_7542	k__Bacteria,p__Actinobacteria,c__Acidimicrobiia,o__Acidimicrobiales,f__?,g__?,s__?
16S	OTU_7596	k__Bacteria,p__Actinobacteria,c__Acidimicrobiia,o__Acidimicrobiales,f__?,g__?,s__?
16S	OTU_7597	k__Bacteria,p__Actinobacteria,c__Acidimicrobiia,o__Acidimicrobiales,f__?,g__?,s__?
16S	OTU_7630	k__Bacteria,p__Actinobacteria,c__Acidimicrobiia,o__Acidimicrobiales,f__?,g__?,s__?
16S	OTU_764	k__Bacteria,p__Actinobacteria,c__Acidimicrobiia,o__Acidimicrobiales,f__?,g__?,s__?
16S	OTU_7763	k__Bacteria,p__Actinobacteria,c__Acidimicrobiia,o__Acidimicrobiales,f__?,g__?,s__?
16S	OTU_7783	k__Bacteria,p__Actinobacteria,c__Acidimicrobiia,o__Acidimicrobiales,f__?,g__?,s__?
16S	OTU_7827	k__Bacteria,p__Actinobacteria,c__Acidimicrobiia,o__Acidimicrobiales,f__?,g__?,s__?
16S	OTU_7842	k__Bacteria,p__Actinobacteria,c__Acidimicrobiia,o__Acidimicrobiales,f__?,g__?,s__?
16S	OTU_893	k__Bacteria,p__Actinobacteria,c__Acidimicrobiia,o__Acidimicrobiales,f__?,g__?,s__?
16S	OTU_1003	k__Bacteria,p__Actinobacteria,c__Acidimicrobiia,o__Acidimicrobiales,f__Acidimicrobiaceae,g__?,s__?
16S	OTU_1492	k__Bacteria,p__Actinobacteria,c__Acidimicrobiia,o__Acidimicrobiales,f__Acidimicrobiaceae,g__?,s__?
16S	OTU_1641	k__Bacteria,p__Actinobacteria,c__Acidimicrobiia,o__Acidimicrobiales,f__Acidimicrobiaceae,g__?,s__?
16S	OTU_3577	k__Bacteria,p__Actinobacteria,c__Acidimicrobiia,o__Acidimicrobiales,f__Acidimicrobiaceae,g__?,s__?
16S	OTU_3772	k__Bacteria,p__Actinobacteria,c__Acidimicrobiia,o__Acidimicrobiales,f__Acidimicrobiaceae,g__?,s__?
16S	OTU_3962	k__Bacteria,p__Actinobacteria,c__Acidimicrobiia,o__Acidimicrobiales,f__Acidimicrobiaceae,g__?,s__?
16S	OTU_4161	k__Bacteria,p__Actinobacteria,c__Acidimicrobiia,o__Acidimicrobiales,f__Acidimicrobiaceae,g__?,s__?
16S	OTU_4391	k__Bacteria,p__Actinobacteria,c__Acidimicrobiia,o__Acidimicrobiales,f__Acidimicrobiaceae,g__?,s__?
16S	OTU_4396	k__Bacteria,p__Actinobacteria,c__Acidimicrobiia,o__Acidimicrobiales,f__Acidimicrobiaceae,g__?,s__?
16S	OTU_4882	k__Bacteria,p__Actinobacteria,c__Acidimicrobiia,o__Acidimicrobiales,f__Acidimicrobiaceae,g__?,s__?
16S	OTU_5227	k__Bacteria,p__Actinobacteria,c__Acidimicrobiia,o__Acidimicrobiales,f__Acidimicrobiaceae,g__?,s__?
16S	OTU_5422	k__Bacteria,p__Actinobacteria,c__Acidimicrobiia,o__Acidimicrobiales,f__Acidimicrobiaceae,g__?,s__?
16S	OTU_5453	k__Bacteria,p__Actinobacteria,c__Acidimicrobiia,o__Acidimicrobiales,f__Acidimicrobiaceae,g__?,s__?
16S	OTU_5737	k__Bacteria,p__Actinobacteria,c__Acidimicrobiia,o__Acidimicrobiales,f__Acidimicrobiaceae,g__?,s__?
16S	OTU_6005	k__Bacteria,p__Actinobacteria,c__Acidimicrobiia,o__Acidimicrobiales,f__Acidimicrobiaceae,g__?,s__?
16S	OTU_6235	k__Bacteria,p__Actinobacteria,c__Acidimicrobiia,o__Acidimicrobiales,f__Acidimicrobiaceae,g__?,s__?
16S	OTU_6296	k__Bacteria,p__Actinobacteria,c__Acidimicrobiia,o__Acidimicrobiales,f__Acidimicrobiaceae,g__?,s__?
16S	OTU_6823	k__Bacteria,p__Actinobacteria,c__Acidimicrobiia,o__Acidimicrobiales,f__Acidimicrobiaceae,g__?,s__?
16S	OTU_7013	k__Bacteria,p__Actinobacteria,c__Acidimicrobiia,o__Acidimicrobiales,f__Acidimicrobiaceae,g__?,s__?
16S	OTU_7072	k__Bacteria,p__Actinobacteria,c__Acidimicrobiia,o__Acidimicrobiales,f__Acidimicrobiaceae,g__?,s__?
16S	OTU_7563	k__Bacteria,p__Actinobacteria,c__Acidimicrobiia,o__Acidimicrobiales,f__Acidimicrobiaceae,g__?,s__?
16S	OTU_7700	k__Bacteria,p__Actinobacteria,c__Acidimicrobiia,o__Acidimicrobiales,f__Acidimicrobiaceae,g__?,s__?
16S	OTU_1391	k__Bacteria,p__Actinobacteria,c__Acidimicrobiia,o__Acidimicrobiales,f__Acidimicrobiaceae,g__CL500-29_marine_group,s__?
16S	OTU_4028	k__Bacteria,p__Actinobacteria,c__Acidimicrobiia,o__Acidimicrobiales,f__Acidimicrobiaceae,g__CL500-29_marine_group,s__?
16S	OTU_4683	k__Bacteria,p__Actinobacteria,c__Acidimicrobiia,o__Acidimicrobiales,f__Acidimicrobiaceae,g__CL500-29_marine_group,s__?
16S	OTU_5563	k__Bacteria,p__Actinobacteria,c__Acidimicrobiia,o__Acidimicrobiales,f__Acidimicrobiaceae,g__CL500-29_marine_group,s__?
16S	OTU_7019	k__Bacteria,p__Actinobacteria,c__Acidimicrobiia,o__Acidimicrobiales,f__Acidimicrobiaceae,g__CL500-29_marine_group,s__?
16S	OTU_4044	k__Bacteria,p__Actinobacteria,c__Acidimicrobiia,o__Acidimicrobiales,f__Acidimicrobiaceae,g__Ilumatobacter,s__?
16S	OTU_7179	k__Bacteria,p__Actinobacteria,c__Acidimicrobiia,o__Acidimicrobiales,f__Acidimicrobiaceae,g__Ilumatobacter,s__?
16S	OTU_5783	k__Bacteria,p__Actinobacteria,c__Acidimicrobiia,o__Acidimicrobiales,f__Acidimicrobiales_Incertae_Sedis,g__?,s__?
16S	OTU_5735	k__Bacteria,p__Actinobacteria,c__Acidimicrobiia,o__Acidimicrobiales,f__Acidimicrobiales_Incertae_Sedis,g__Candidatus_Microthrix,s__?
16S	OTU_5770	k__Bacteria,p__Actinobacteria,c__Acidimicrobiia,o__Acidimicrobiales,f__Acidimicrobiales_Incertae_Sedis,g__Candidatus_Microthrix,s__?
16S	OTU_6237	k__Bacteria,p__Actinobacteria,c__Acidimicrobiia,o__Acidimicrobiales,f__Acidimicrobiales_Incertae_Sedis,g__Candidatus_Microthrix,s__?
16S	OTU_7137	k__Bacteria,p__Actinobacteria,c__Acidimicrobiia,o__Acidimicrobiales,f__Acidimicrobiales_Incertae_Sedis,g__Candidatus_Microthrix,s__?
16S	OTU_6485	k__Bacteria,p__Actinobacteria,c__Acidimicrobiia,o__Acidimicrobiales,f__Iamiaceae,g__?,s__?
16S	OTU_1151	k__Bacteria,p__Actinobacteria,c__Acidimicrobiia,o__Acidimicrobiales,f__Iamiaceae,g__Iamia,s__?
16S	OTU_1346	k__Bacteria,p__Actinobacteria,c__Acidimicrobiia,o__Acidimicrobiales,f__Iamiaceae,g__Iamia,s__?
16S	OTU_1373	k__Bacteria,p__Actinobacteria,c__Acidimicrobiia,o__Acidimicrobiales,f__Iamiaceae,g__Iamia,s__?
16S	OTU_1821	k__Bacteria,p__Actinobacteria,c__Acidimicrobiia,o__Acidimicrobiales,f__Iamiaceae,g__Iamia,s__?
16S	OTU_1971	k__Bacteria,p__Actinobacteria,c__Acidimicrobiia,o__Acidimicrobiales,f__Iamiaceae,g__Iamia,s__?
16S	OTU_2356	k__Bacteria,p__Actinobacteria,c__Acidimicrobiia,o__Acidimicrobiales,f__Iamiaceae,g__Iamia,s__?
16S	OTU_2778	k__Bacteria,p__Actinobacteria,c__Acidimicrobiia,o__Acidimicrobiales,f__Iamiaceae,g__Iamia,s__?
16S	OTU_2798	k__Bacteria,p__Actinobacteria,c__Acidimicrobiia,o__Acidimicrobiales,f__Iamiaceae,g__Iamia,s__?
16S	OTU_3279	k__Bacteria,p__Actinobacteria,c__Acidimicrobiia,o__Acidimicrobiales,f__Iamiaceae,g__Iamia,s__?
16S	OTU_347	k__Bacteria,p__Actinobacteria,c__Acidimicrobiia,o__Acidimicrobiales,f__Iamiaceae,g__Iamia,s__?
16S	OTU_4219	k__Bacteria,p__Actinobacteria,c__Acidimicrobiia,o__Acidimicrobiales,f__Iamiaceae,g__Iamia,s__?
16S	OTU_4922	k__Bacteria,p__Actinobacteria,c__Acidimicrobiia,o__Acidimicrobiales,f__Iamiaceae,g__Iamia,s__?
16S	OTU_541	k__Bacteria,p__Actinobacteria,c__Acidimicrobiia,o__Acidimicrobiales,f__Iamiaceae,g__Iamia,s__?
16S	OTU_734	k__Bacteria,p__Actinobacteria,c__Acidimicrobiia,o__Acidimicrobiales,f__Iamiaceae,g__Iamia,s__?
16S	OTU_738	k__Bacteria,p__Actinobacteria,c__Acidimicrobiia,o__Acidimicrobiales,f__Iamiaceae,g__Iamia,s__?
16S	OTU_7493	k__Bacteria,p__Actinobacteria,c__Acidimicrobiia,o__Acidimicrobiales,f__Iamiaceae,g__Iamia,s__?
16S	OTU_1068	k__Bacteria,p__Actinobacteria,c__Acidimicrobiia,o__Acidimicrobiales,f__OM1_clade,g__?,s__?
16S	OTU_2702	k__Bacteria,p__Actinobacteria,c__Acidimicrobiia,o__Acidimicrobiales,f__OM1_clade,g__?,s__?
16S	OTU_4262	k__Bacteria,p__Actinobacteria,c__Acidimicrobiia,o__Acidimicrobiales,f__OM1_clade,g__?,s__?
16S	OTU_7245	k__Bacteria,p__Actinobacteria,c__Acidimicrobiia,o__Acidimicrobiales,f__OM1_clade,g__?,s__?
16S	OTU_871	k__Bacteria,p__Actinobacteria,c__Acidimicrobiia,o__Acidimicrobiales,f__OM1_clade,g__?,s__?
16S	OTU_1885	k__Bacteria,p__Actinobacteria,c__Acidimicrobiia,o__Acidimicrobiales,f__Sva0996_marine_group,g__?,s__?
16S	OTU_6582	k__Bacteria,p__Actinobacteria,c__Acidimicrobiia,o__Acidimicrobiales,f__Sva0996_marine_group,g__?,s__?
16S	OTU_2034	k__Bacteria,p__Actinobacteria,c__Actinobacteria_(class),o__?,f__?,g__?,s__?
16S	OTU_3783	k__Bacteria,p__Actinobacteria,c__Actinobacteria_(class),o__?,f__?,g__?,s__?
16S	OTU_4434	k__Bacteria,p__Actinobacteria,c__Actinobacteria_(class),o__?,f__?,g__?,s__?
16S	OTU_4943	k__Bacteria,p__Actinobacteria,c__Actinobacteria_(class),o__?,f__?,g__?,s__?
16S	OTU_5013	k__Bacteria,p__Actinobacteria,c__Actinobacteria_(class),o__?,f__?,g__?,s__?
16S	OTU_5455	k__Bacteria,p__Actinobacteria,c__Actinobacteria_(class),o__?,f__?,g__?,s__?
16S	OTU_5666	k__Bacteria,p__Actinobacteria,c__Actinobacteria_(class),o__?,f__?,g__?,s__?
16S	OTU_5697	k__Bacteria,p__Actinobacteria,c__Actinobacteria_(class),o__?,f__?,g__?,s__?
16S	OTU_6550	k__Bacteria,p__Actinobacteria,c__Actinobacteria_(class),o__?,f__?,g__?,s__?
16S	OTU_7156	k__Bacteria,p__Actinobacteria,c__Actinobacteria_(class),o__?,f__?,g__?,s__?
16S	OTU_7238	k__Bacteria,p__Actinobacteria,c__Actinobacteria_(class),o__?,f__?,g__?,s__?
16S	OTU_7441	k__Bacteria,p__Actinobacteria,c__Actinobacteria_(class),o__?,f__?,g__?,s__?
16S	OTU_7866	k__Bacteria,p__Actinobacteria,c__Actinobacteria_(class),o__?,f__?,g__?,s__?
16S	OTU_6829	k__Bacteria,p__Actinobacteria,c__Actinobacteria_(class),o__Corynebacteriales,f__Corynebacteriaceae,g__Corynebacterium_1,s__?
16S	OTU_1037	k__Bacteria,p__Actinobacteria,c__Actinobacteria_(class),o__Corynebacteriales,f__Mycobacteriaceae,g__Mycobacterium,s__?
16S	OTU_510	k__Bacteria,p__Actinobacteria,c__Actinobacteria_(class),o__Corynebacteriales,f__Mycobacteriaceae,g__Mycobacterium,s__?
16S	OTU_1368	k__Bacteria,p__Actinobacteria,c__Actinobacteria_(class),o__Corynebacteriales,f__Nocardiaceae,g__Nocardia,s__?
16S	OTU_2105	k__Bacteria,p__Actinobacteria,c__Actinobacteria_(class),o__Corynebacteriales,f__Nocardiaceae,g__Nocardia,s__?
16S	OTU_2501	k__Bacteria,p__Actinobacteria,c__Actinobacteria_(class),o__Corynebacteriales,f__Nocardiaceae,g__Nocardia,s__?
16S	OTU_484	k__Bacteria,p__Actinobacteria,c__Actinobacteria_(class),o__Corynebacteriales,f__Nocardiaceae,g__Nocardia,s__?
16S	OTU_6405	k__Bacteria,p__Actinobacteria,c__Actinobacteria_(class),o__Corynebacteriales,f__Nocardiaceae,g__Nocardia,s__?
16S	OTU_4538	k__Bacteria,p__Actinobacteria,c__Actinobacteria_(class),o__Corynebacteriales,f__Nocardiaceae,g__Rhodococcus,s__?
16S	OTU_971	k__Bacteria,p__Actinobacteria,c__Actinobacteria_(class),o__Corynebacteriales,f__Nocardiaceae,g__Rhodococcus,s__?
16S	OTU_6194	k__Bacteria,p__Actinobacteria,c__Actinobacteria_(class),o__Corynebacteriales,f__Nocardiaceae,g__Williamsia,s__?
16S	OTU_1012	k__Bacteria,p__Actinobacteria,c__Actinobacteria_(class),o__Frankiales,f__?,g__?,s__?
16S	OTU_1350	k__Bacteria,p__Actinobacteria,c__Actinobacteria_(class),o__Frankiales,f__?,g__?,s__?
16S	OTU_2480	k__Bacteria,p__Actinobacteria,c__Actinobacteria_(class),o__Frankiales,f__?,g__?,s__?
16S	OTU_3197	k__Bacteria,p__Actinobacteria,c__Actinobacteria_(class),o__Frankiales,f__?,g__?,s__?
16S	OTU_3771	k__Bacteria,p__Actinobacteria,c__Actinobacteria_(class),o__Frankiales,f__?,g__?,s__?
16S	OTU_5902	k__Bacteria,p__Actinobacteria,c__Actinobacteria_(class),o__Frankiales,f__?,g__?,s__?
16S	OTU_6423	k__Bacteria,p__Actinobacteria,c__Actinobacteria_(class),o__Frankiales,f__?,g__?,s__?
16S	OTU_3524	k__Bacteria,p__Actinobacteria,c__Actinobacteria_(class),o__Frankiales,f__Acidothermaceae,g__?,s__?
16S	OTU_2901	k__Bacteria,p__Actinobacteria,c__Actinobacteria_(class),o__Frankiales,f__Acidothermaceae,g__Acidothermus,s__?
16S	OTU_4241	k__Bacteria,p__Actinobacteria,c__Actinobacteria_(class),o__Frankiales,f__Acidothermaceae,g__Acidothermus,s__?
16S	OTU_5298	k__Bacteria,p__Actinobacteria,c__Actinobacteria_(class),o__Frankiales,f__Acidothermaceae,g__Acidothermus,s__?
16S	OTU_5418	k__Bacteria,p__Actinobacteria,c__Actinobacteria_(class),o__Frankiales,f__Acidothermaceae,g__Acidothermus,s__?
16S	OTU_7690	k__Bacteria,p__Actinobacteria,c__Actinobacteria_(class),o__Frankiales,f__Cryptosporangiaceae,g__?,s__?
16S	OTU_2089	k__Bacteria,p__Actinobacteria,c__Actinobacteria_(class),o__Frankiales,f__Cryptosporangiaceae,g__Cryptosporangium,s__?
16S	OTU_2987	k__Bacteria,p__Actinobacteria,c__Actinobacteria_(class),o__Frankiales,f__Cryptosporangiaceae,g__Fodinicola,s__?
16S	OTU_3912	k__Bacteria,p__Actinobacteria,c__Actinobacteria_(class),o__Frankiales,f__Geodermatophilaceae,g__?,s__?
16S	OTU_5212	k__Bacteria,p__Actinobacteria,c__Actinobacteria_(class),o__Frankiales,f__Geodermatophilaceae,g__?,s__?
16S	OTU_5402	k__Bacteria,p__Actinobacteria,c__Actinobacteria_(class),o__Frankiales,f__Geodermatophilaceae,g__?,s__?
16S	OTU_5460	k__Bacteria,p__Actinobacteria,c__Actinobacteria_(class),o__Frankiales,f__Geodermatophilaceae,g__?,s__?
16S	OTU_6159	k__Bacteria,p__Actinobacteria,c__Actinobacteria_(class),o__Frankiales,f__Geodermatophilaceae,g__?,s__?
16S	OTU_1144	k__Bacteria,p__Actinobacteria,c__Actinobacteria_(class),o__Frankiales,f__Geodermatophilaceae,g__Blastococcus,s__?
16S	OTU_5344	k__Bacteria,p__Actinobacteria,c__Actinobacteria_(class),o__Frankiales,f__Geodermatophilaceae,g__Blastococcus,s__?
16S	OTU_67	k__Bacteria,p__Actinobacteria,c__Actinobacteria_(class),o__Frankiales,f__Geodermatophilaceae,g__Blastococcus,s__?
16S	OTU_595	k__Bacteria,p__Actinobacteria,c__Actinobacteria_(class),o__Frankiales,f__Geodermatophilaceae,g__Geodermatophilus,s__?
16S	OTU_601	k__Bacteria,p__Actinobacteria,c__Actinobacteria_(class),o__Frankiales,f__Geodermatophilaceae,g__Modestobacter,s__?
16S	OTU_172	k__Bacteria,p__Actinobacteria,c__Actinobacteria_(class),o__Frankiales,f__Nakamurellaceae,g__Nakamurella,s__?
16S	OTU_4167	k__Bacteria,p__Actinobacteria,c__Actinobacteria_(class),o__Frankiales,f__Nakamurellaceae,g__Nakamurella,s__?
16S	OTU_6924	k__Bacteria,p__Actinobacteria,c__Actinobacteria_(class),o__Frankiales,f__Nakamurellaceae,g__Nakamurella,s__?
16S	OTU_6637	k__Bacteria,p__Actinobacteria,c__Actinobacteria_(class),o__Frankiales,f__Sporichthyaceae,g__?,s__?
16S	OTU_1926	k__Bacteria,p__Actinobacteria,c__Actinobacteria_(class),o__Frankiales,f__Sporichthyaceae,g__Sporichthya,s__?
16S	OTU_2103	k__Bacteria,p__Actinobacteria,c__Actinobacteria_(class),o__Glycomycetales,f__Glycomycetaceae,g__Glycomyces,s__?
16S	OTU_27	k__Bacteria,p__Actinobacteria,c__Actinobacteria_(class),o__Glycomycetales,f__Glycomycetaceae,g__Glycomyces,s__?
16S	OTU_1177	k__Bacteria,p__Actinobacteria,c__Actinobacteria_(class),o__Kineosporiales,f__Kineosporiaceae,g__?,s__?
16S	OTU_4863	k__Bacteria,p__Actinobacteria,c__Actinobacteria_(class),o__Kineosporiales,f__Kineosporiaceae,g__?,s__?
16S	OTU_4913	k__Bacteria,p__Actinobacteria,c__Actinobacteria_(class),o__Kineosporiales,f__Kineosporiaceae,g__?,s__?
16S	OTU_5110	k__Bacteria,p__Actinobacteria,c__Actinobacteria_(class),o__Kineosporiales,f__Kineosporiaceae,g__?,s__?
16S	OTU_2297	k__Bacteria,p__Actinobacteria,c__Actinobacteria_(class),o__Micrococcales,f__?,g__?,s__?
16S	OTU_4079	k__Bacteria,p__Actinobacteria,c__Actinobacteria_(class),o__Micrococcales,f__?,g__?,s__?
16S	OTU_5671	k__Bacteria,p__Actinobacteria,c__Actinobacteria_(class),o__Micrococcales,f__?,g__?,s__?
16S	OTU_3155	k__Bacteria,p__Actinobacteria,c__Actinobacteria_(class),o__Micrococcales,f__Cellulomonadaceae,g__?,s__?
16S	OTU_1731	k__Bacteria,p__Actinobacteria,c__Actinobacteria_(class),o__Micrococcales,f__Cellulomonadaceae,g__Cellulomonas,s__?
16S	OTU_632	k__Bacteria,p__Actinobacteria,c__Actinobacteria_(class),o__Micrococcales,f__Intrasporangiaceae,g__?,s__?
16S	OTU_633	k__Bacteria,p__Actinobacteria,c__Actinobacteria_(class),o__Micrococcales,f__Intrasporangiaceae,g__?,s__?
16S	OTU_103	k__Bacteria,p__Actinobacteria,c__Actinobacteria_(class),o__Micrococcales,f__Microbacteriaceae,g__?,s__?
16S	OTU_1448	k__Bacteria,p__Actinobacteria,c__Actinobacteria_(class),o__Micrococcales,f__Microbacteriaceae,g__?,s__?
16S	OTU_5235	k__Bacteria,p__Actinobacteria,c__Actinobacteria_(class),o__Micrococcales,f__Microbacteriaceae,g__?,s__?
16S	OTU_160	k__Bacteria,p__Actinobacteria,c__Actinobacteria_(class),o__Micrococcales,f__Microbacteriaceae,g__Agromyces,s__?
16S	OTU_3108	k__Bacteria,p__Actinobacteria,c__Actinobacteria_(class),o__Micrococcales,f__Microbacteriaceae,g__Agromyces,s__?
16S	OTU_6574	k__Bacteria,p__Actinobacteria,c__Actinobacteria_(class),o__Micrococcales,f__Microbacteriaceae,g__Microbacterium,s__?
16S	OTU_105	k__Bacteria,p__Actinobacteria,c__Actinobacteria_(class),o__Micrococcales,f__Micrococcaceae,g__?,s__?
16S	OTU_20	k__Bacteria,p__Actinobacteria,c__Actinobacteria_(class),o__Micrococcales,f__Micrococcaceae,g__?,s__?
16S	OTU_4715	k__Bacteria,p__Actinobacteria,c__Actinobacteria_(class),o__Micrococcales,f__Micrococcaceae,g__Arthrobacter,s__?
16S	OTU_3669	k__Bacteria,p__Actinobacteria,c__Actinobacteria_(class),o__Micrococcales,f__Micrococcaceae,g__Citricoccus,s__?
16S	OTU_5337	k__Bacteria,p__Actinobacteria,c__Actinobacteria_(class),o__Micrococcales,f__Micrococcaceae,g__Kocuria,s__?
16S	OTU_4477	k__Bacteria,p__Actinobacteria,c__Actinobacteria_(class),o__Micrococcales,f__Promicromonosporaceae,g__?,s__?
16S	OTU_65	k__Bacteria,p__Actinobacteria,c__Actinobacteria_(class),o__Micrococcales,f__Promicromonosporaceae,g__Promicromonospora,s__?
16S	OTU_7316	k__Bacteria,p__Actinobacteria,c__Actinobacteria_(class),o__Micrococcales,f__Sanguibacteraceae,g__Sanguibacter,s__?
16S	OTU_7882	k__Bacteria,p__Actinobacteria,c__Actinobacteria_(class),o__Micromonosporales,f__?,g__?,s__?
16S	OTU_1573	k__Bacteria,p__Actinobacteria,c__Actinobacteria_(class),o__Micromonosporales,f__Micromonosporaceae,g__?,s__?
16S	OTU_1592	k__Bacteria,p__Actinobacteria,c__Actinobacteria_(class),o__Micromonosporales,f__Micromonosporaceae,g__?,s__?
16S	OTU_1748	k__Bacteria,p__Actinobacteria,c__Actinobacteria_(class),o__Micromonosporales,f__Micromonosporaceae,g__?,s__?
16S	OTU_2112	k__Bacteria,p__Actinobacteria,c__Actinobacteria_(class),o__Micromonosporales,f__Micromonosporaceae,g__?,s__?
16S	OTU_252	k__Bacteria,p__Actinobacteria,c__Actinobacteria_(class),o__Micromonosporales,f__Micromonosporaceae,g__?,s__?
16S	OTU_2971	k__Bacteria,p__Actinobacteria,c__Actinobacteria_(class),o__Micromonosporales,f__Micromonosporaceae,g__?,s__?
16S	OTU_3441	k__Bacteria,p__Actinobacteria,c__Actinobacteria_(class),o__Micromonosporales,f__Micromonosporaceae,g__?,s__?
16S	OTU_3566	k__Bacteria,p__Actinobacteria,c__Actinobacteria_(class),o__Micromonosporales,f__Micromonosporaceae,g__?,s__?
16S	OTU_4371	k__Bacteria,p__Actinobacteria,c__Actinobacteria_(class),o__Micromonosporales,f__Micromonosporaceae,g__?,s__?
16S	OTU_4484	k__Bacteria,p__Actinobacteria,c__Actinobacteria_(class),o__Micromonosporales,f__Micromonosporaceae,g__?,s__?
16S	OTU_468	k__Bacteria,p__Actinobacteria,c__Actinobacteria_(class),o__Micromonosporales,f__Micromonosporaceae,g__?,s__?
16S	OTU_4804	k__Bacteria,p__Actinobacteria,c__Actinobacteria_(class),o__Micromonosporales,f__Micromonosporaceae,g__?,s__?
16S	OTU_4806	k__Bacteria,p__Actinobacteria,c__Actinobacteria_(class),o__Micromonosporales,f__Micromonosporaceae,g__?,s__?
16S	OTU_5369	k__Bacteria,p__Actinobacteria,c__Actinobacteria_(class),o__Micromonosporales,f__Micromonosporaceae,g__?,s__?
16S	OTU_5374	k__Bacteria,p__Actinobacteria,c__Actinobacteria_(class),o__Micromonosporales,f__Micromonosporaceae,g__?,s__?
16S	OTU_5419	k__Bacteria,p__Actinobacteria,c__Actinobacteria_(class),o__Micromonosporales,f__Micromonosporaceae,g__?,s__?
16S	OTU_5532	k__Bacteria,p__Actinobacteria,c__Actinobacteria_(class),o__Micromonosporales,f__Micromonosporaceae,g__?,s__?
16S	OTU_5728	k__Bacteria,p__Actinobacteria,c__Actinobacteria_(class),o__Micromonosporales,f__Micromonosporaceae,g__?,s__?
16S	OTU_6612	k__Bacteria,p__Actinobacteria,c__Actinobacteria_(class),o__Micromonosporales,f__Micromonosporaceae,g__?,s__?
16S	OTU_6903	k__Bacteria,p__Actinobacteria,c__Actinobacteria_(class),o__Micromonosporales,f__Micromonosporaceae,g__?,s__?
16S	OTU_7143	k__Bacteria,p__Actinobacteria,c__Actinobacteria_(class),o__Micromonosporales,f__Micromonosporaceae,g__?,s__?
16S	OTU_7150	k__Bacteria,p__Actinobacteria,c__Actinobacteria_(class),o__Micromonosporales,f__Micromonosporaceae,g__?,s__?
16S	OTU_745	k__Bacteria,p__Actinobacteria,c__Actinobacteria_(class),o__Micromonosporales,f__Micromonosporaceae,g__?,s__?
16S	OTU_755	k__Bacteria,p__Actinobacteria,c__Actinobacteria_(class),o__Micromonosporales,f__Micromonosporaceae,g__?,s__?
16S	OTU_7737	k__Bacteria,p__Actinobacteria,c__Actinobacteria_(class),o__Micromonosporales,f__Micromonosporaceae,g__?,s__?
16S	OTU_1040	k__Bacteria,p__Actinobacteria,c__Actinobacteria_(class),o__Micromonosporales,f__Micromonosporaceae,g__Actinoplanes,s__?
16S	OTU_113	k__Bacteria,p__Actinobacteria,c__Actinobacteria_(class),o__Micromonosporales,f__Micromonosporaceae,g__Actinoplanes,s__?
16S	OTU_4441	k__Bacteria,p__Actinobacteria,c__Actinobacteria_(class),o__Micromonosporales,f__Micromonosporaceae,g__Actinoplanes,s__?
16S	OTU_500	k__Bacteria,p__Actinobacteria,c__Actinobacteria_(class),o__Micromonosporales,f__Micromonosporaceae,g__Actinoplanes,s__?
16S	OTU_6173	k__Bacteria,p__Actinobacteria,c__Actinobacteria_(class),o__Micromonosporales,f__Micromonosporaceae,g__Actinoplanes,s__?
16S	OTU_2683	k__Bacteria,p__Actinobacteria,c__Actinobacteria_(class),o__Micromonosporales,f__Micromonosporaceae,g__Catellatospora,s__?
16S	OTU_2964	k__Bacteria,p__Actinobacteria,c__Actinobacteria_(class),o__Micromonosporales,f__Micromonosporaceae,g__Dactylosporangium,s__?
16S	OTU_4064	k__Bacteria,p__Actinobacteria,c__Actinobacteria_(class),o__Micromonosporales,f__Micromonosporaceae,g__Longispora,s__?
16S	OTU_7097	k__Bacteria,p__Actinobacteria,c__Actinobacteria_(class),o__Micromonosporales,f__Micromonosporaceae,g__Longispora,s__?
16S	OTU_988	k__Bacteria,p__Actinobacteria,c__Actinobacteria_(class),o__Micromonosporales,f__Micromonosporaceae,g__Longispora,s__?
16S	OTU_4855	k__Bacteria,p__Actinobacteria,c__Actinobacteria_(class),o__Micromonosporales,f__Micromonosporaceae,g__Phytohabitans,s__?
16S	OTU_4930	k__Bacteria,p__Actinobacteria,c__Actinobacteria_(class),o__Micromonosporales,f__Micromonosporaceae,g__Phytohabitans,s__?
16S	OTU_1071	k__Bacteria,p__Actinobacteria,c__Actinobacteria_(class),o__Micromonosporales,f__Micromonosporaceae,g__Rhizocola,s__?
16S	OTU_4224	k__Bacteria,p__Actinobacteria,c__Actinobacteria_(class),o__Micromonosporales,f__Micromonosporaceae,g__Stackebrandtia,s__?
16S	OTU_2823	k__Bacteria,p__Actinobacteria,c__Actinobacteria_(class),o__Propionibacteriales,f__Nocardioidaceae,g__?,s__?
16S	OTU_4458	k__Bacteria,p__Actinobacteria,c__Actinobacteria_(class),o__Propionibacteriales,f__Nocardioidaceae,g__?,s__?
16S	OTU_6034	k__Bacteria,p__Actinobacteria,c__Actinobacteria_(class),o__Propionibacteriales,f__Nocardioidaceae,g__?,s__?
16S	OTU_7465	k__Bacteria,p__Actinobacteria,c__Actinobacteria_(class),o__Propionibacteriales,f__Nocardioidaceae,g__?,s__?
16S	OTU_110	k__Bacteria,p__Actinobacteria,c__Actinobacteria_(class),o__Propionibacteriales,f__Nocardioidaceae,g__Aeromicrobium,s__?
16S	OTU_3117	k__Bacteria,p__Actinobacteria,c__Actinobacteria_(class),o__Propionibacteriales,f__Nocardioidaceae,g__Aeromicrobium,s__?
16S	OTU_5589	k__Bacteria,p__Actinobacteria,c__Actinobacteria_(class),o__Propionibacteriales,f__Nocardioidaceae,g__Aeromicrobium,s__?
16S	OTU_7335	k__Bacteria,p__Actinobacteria,c__Actinobacteria_(class),o__Propionibacteriales,f__Nocardioidaceae,g__Aeromicrobium,s__?
16S	OTU_7894	k__Bacteria,p__Actinobacteria,c__Actinobacteria_(class),o__Propionibacteriales,f__Nocardioidaceae,g__Aeromicrobium,s__?
16S	OTU_2603	k__Bacteria,p__Actinobacteria,c__Actinobacteria_(class),o__Propionibacteriales,f__Nocardioidaceae,g__Flindersiella,s__?
16S	OTU_3416	k__Bacteria,p__Actinobacteria,c__Actinobacteria_(class),o__Propionibacteriales,f__Nocardioidaceae,g__Flindersiella,s__?
16S	OTU_102	k__Bacteria,p__Actinobacteria,c__Actinobacteria_(class),o__Propionibacteriales,f__Nocardioidaceae,g__Kribbella,s__?
16S	OTU_6111	k__Bacteria,p__Actinobacteria,c__Actinobacteria_(class),o__Propionibacteriales,f__Nocardioidaceae,g__Kribbella,s__?
16S	OTU_6396	k__Bacteria,p__Actinobacteria,c__Actinobacteria_(class),o__Propionibacteriales,f__Nocardioidaceae,g__Kribbella,s__?
16S	OTU_7120	k__Bacteria,p__Actinobacteria,c__Actinobacteria_(class),o__Propionibacteriales,f__Nocardioidaceae,g__Kribbella,s__?
16S	OTU_1437	k__Bacteria,p__Actinobacteria,c__Actinobacteria_(class),o__Propionibacteriales,f__Nocardioidaceae,g__Marmoricola,s__?
16S	OTU_1042	k__Bacteria,p__Actinobacteria,c__Actinobacteria_(class),o__Propionibacteriales,f__Nocardioidaceae,g__Nocardioides,s__?
16S	OTU_1273	k__Bacteria,p__Actinobacteria,c__Actinobacteria_(class),o__Propionibacteriales,f__Nocardioidaceae,g__Nocardioides,s__?
16S	OTU_1397	k__Bacteria,p__Actinobacteria,c__Actinobacteria_(class),o__Propionibacteriales,f__Nocardioidaceae,g__Nocardioides,s__?
16S	OTU_1555	k__Bacteria,p__Actinobacteria,c__Actinobacteria_(class),o__Propionibacteriales,f__Nocardioidaceae,g__Nocardioides,s__?
16S	OTU_1733	k__Bacteria,p__Actinobacteria,c__Actinobacteria_(class),o__Propionibacteriales,f__Nocardioidaceae,g__Nocardioides,s__?
16S	OTU_2295	k__Bacteria,p__Actinobacteria,c__Actinobacteria_(class),o__Propionibacteriales,f__Nocardioidaceae,g__Nocardioides,s__?
16S	OTU_233	k__Bacteria,p__Actinobacteria,c__Actinobacteria_(class),o__Propionibacteriales,f__Nocardioidaceae,g__Nocardioides,s__?
16S	OTU_3223	k__Bacteria,p__Actinobacteria,c__Actinobacteria_(class),o__Propionibacteriales,f__Nocardioidaceae,g__Nocardioides,s__?
16S	OTU_3525	k__Bacteria,p__Actinobacteria,c__Actinobacteria_(class),o__Propionibacteriales,f__Nocardioidaceae,g__Nocardioides,s__?
16S	OTU_385	k__Bacteria,p__Actinobacteria,c__Actinobacteria_(class),o__Propionibacteriales,f__Nocardioidaceae,g__Nocardioides,s__?
16S	OTU_3914	k__Bacteria,p__Actinobacteria,c__Actinobacteria_(class),o__Propionibacteriales,f__Nocardioidaceae,g__Nocardioides,s__?
16S	OTU_4257	k__Bacteria,p__Actinobacteria,c__Actinobacteria_(class),o__Propionibacteriales,f__Nocardioidaceae,g__Nocardioides,s__?
16S	OTU_4291	k__Bacteria,p__Actinobacteria,c__Actinobacteria_(class),o__Propionibacteriales,f__Nocardioidaceae,g__Nocardioides,s__?
16S	OTU_4448	k__Bacteria,p__Actinobacteria,c__Actinobacteria_(class),o__Propionibacteriales,f__Nocardioidaceae,g__Nocardioides,s__?
16S	OTU_4450	k__Bacteria,p__Actinobacteria,c__Actinobacteria_(class),o__Propionibacteriales,f__Nocardioidaceae,g__Nocardioides,s__?
16S	OTU_4519	k__Bacteria,p__Actinobacteria,c__Actinobacteria_(class),o__Propionibacteriales,f__Nocardioidaceae,g__Nocardioides,s__?
16S	OTU_453	k__Bacteria,p__Actinobacteria,c__Actinobacteria_(class),o__Propionibacteriales,f__Nocardioidaceae,g__Nocardioides,s__?
16S	OTU_5117	k__Bacteria,p__Actinobacteria,c__Actinobacteria_(class),o__Propionibacteriales,f__Nocardioidaceae,g__Nocardioides,s__?
16S	OTU_5322	k__Bacteria,p__Actinobacteria,c__Actinobacteria_(class),o__Propionibacteriales,f__Nocardioidaceae,g__Nocardioides,s__?
16S	OTU_5383	k__Bacteria,p__Actinobacteria,c__Actinobacteria_(class),o__Propionibacteriales,f__Nocardioidaceae,g__Nocardioides,s__?
16S	OTU_5688	k__Bacteria,p__Actinobacteria,c__Actinobacteria_(class),o__Propionibacteriales,f__Nocardioidaceae,g__Nocardioides,s__?
16S	OTU_5940	k__Bacteria,p__Actinobacteria,c__Actinobacteria_(class),o__Propionibacteriales,f__Nocardioidaceae,g__Nocardioides,s__?
16S	OTU_628	k__Bacteria,p__Actinobacteria,c__Actinobacteria_(class),o__Propionibacteriales,f__Nocardioidaceae,g__Nocardioides,s__?
16S	OTU_6320	k__Bacteria,p__Actinobacteria,c__Actinobacteria_(class),o__Propionibacteriales,f__Nocardioidaceae,g__Nocardioides,s__?
16S	OTU_6504	k__Bacteria,p__Actinobacteria,c__Actinobacteria_(class),o__Propionibacteriales,f__Nocardioidaceae,g__Nocardioides,s__?
16S	OTU_6552	k__Bacteria,p__Actinobacteria,c__Actinobacteria_(class),o__Propionibacteriales,f__Nocardioidaceae,g__Nocardioides,s__?
16S	OTU_7018	k__Bacteria,p__Actinobacteria,c__Actinobacteria_(class),o__Propionibacteriales,f__Nocardioidaceae,g__Nocardioides,s__?
16S	OTU_7200	k__Bacteria,p__Actinobacteria,c__Actinobacteria_(class),o__Propionibacteriales,f__Nocardioidaceae,g__Nocardioides,s__?
16S	OTU_7342	k__Bacteria,p__Actinobacteria,c__Actinobacteria_(class),o__Propionibacteriales,f__Nocardioidaceae,g__Nocardioides,s__?
16S	OTU_7386	k__Bacteria,p__Actinobacteria,c__Actinobacteria_(class),o__Propionibacteriales,f__Nocardioidaceae,g__Nocardioides,s__?
16S	OTU_7848	k__Bacteria,p__Actinobacteria,c__Actinobacteria_(class),o__Propionibacteriales,f__Nocardioidaceae,g__Nocardioides,s__?
16S	OTU_7881	k__Bacteria,p__Actinobacteria,c__Actinobacteria_(class),o__Propionibacteriales,f__Nocardioidaceae,g__Nocardioides,s__?
16S	OTU_896	k__Bacteria,p__Actinobacteria,c__Actinobacteria_(class),o__Propionibacteriales,f__Nocardioidaceae,g__Nocardioides,s__?
16S	OTU_2326	k__Bacteria,p__Actinobacteria,c__Actinobacteria_(class),o__Propionibacteriales,f__Propionibacteriaceae,g__Jiangella,s__?
16S	OTU_1266	k__Bacteria,p__Actinobacteria,c__Actinobacteria_(class),o__Pseudonocardiales,f__Pseudonocardiaceae,g__?,s__?
16S	OTU_130	k__Bacteria,p__Actinobacteria,c__Actinobacteria_(class),o__Pseudonocardiales,f__Pseudonocardiaceae,g__?,s__?
16S	OTU_2564	k__Bacteria,p__Actinobacteria,c__Actinobacteria_(class),o__Pseudonocardiales,f__Pseudonocardiaceae,g__?,s__?
16S	OTU_3357	k__Bacteria,p__Actinobacteria,c__Actinobacteria_(class),o__Pseudonocardiales,f__Pseudonocardiaceae,g__?,s__?
16S	OTU_4528	k__Bacteria,p__Actinobacteria,c__Actinobacteria_(class),o__Pseudonocardiales,f__Pseudonocardiaceae,g__?,s__?
16S	OTU_1418	k__Bacteria,p__Actinobacteria,c__Actinobacteria_(class),o__Pseudonocardiales,f__Pseudonocardiaceae,g__Actinomycetospora,s__?
16S	OTU_231	k__Bacteria,p__Actinobacteria,c__Actinobacteria_(class),o__Pseudonocardiales,f__Pseudonocardiaceae,g__Actinophytocola,s__?
16S	OTU_378	k__Bacteria,p__Actinobacteria,c__Actinobacteria_(class),o__Pseudonocardiales,f__Pseudonocardiaceae,g__Actinophytocola,s__?
16S	OTU_3877	k__Bacteria,p__Actinobacteria,c__Actinobacteria_(class),o__Pseudonocardiales,f__Pseudonocardiaceae,g__Actinophytocola,s__?
16S	OTU_3987	k__Bacteria,p__Actinobacteria,c__Actinobacteria_(class),o__Pseudonocardiales,f__Pseudonocardiaceae,g__Actinophytocola,s__?
16S	OTU_4383	k__Bacteria,p__Actinobacteria,c__Actinobacteria_(class),o__Pseudonocardiales,f__Pseudonocardiaceae,g__Actinophytocola,s__?
16S	OTU_6077	k__Bacteria,p__Actinobacteria,c__Actinobacteria_(class),o__Pseudonocardiales,f__Pseudonocardiaceae,g__Actinophytocola,s__?
16S	OTU_7301	k__Bacteria,p__Actinobacteria,c__Actinobacteria_(class),o__Pseudonocardiales,f__Pseudonocardiaceae,g__Actinophytocola,s__?
16S	OTU_909	k__Bacteria,p__Actinobacteria,c__Actinobacteria_(class),o__Pseudonocardiales,f__Pseudonocardiaceae,g__Actinophytocola,s__?
16S	OTU_5597	k__Bacteria,p__Actinobacteria,c__Actinobacteria_(class),o__Pseudonocardiales,f__Pseudonocardiaceae,g__Allokutzneria,s__?
16S	OTU_2102	k__Bacteria,p__Actinobacteria,c__Actinobacteria_(class),o__Pseudonocardiales,f__Pseudonocardiaceae,g__Amycolatopsis,s__?
16S	OTU_268	k__Bacteria,p__Actinobacteria,c__Actinobacteria_(class),o__Pseudonocardiales,f__Pseudonocardiaceae,g__Amycolatopsis,s__?
16S	OTU_5378	k__Bacteria,p__Actinobacteria,c__Actinobacteria_(class),o__Pseudonocardiales,f__Pseudonocardiaceae,g__Amycolatopsis,s__?
16S	OTU_7195	k__Bacteria,p__Actinobacteria,c__Actinobacteria_(class),o__Pseudonocardiales,f__Pseudonocardiaceae,g__Crossiella,s__?
16S	OTU_5174	k__Bacteria,p__Actinobacteria,c__Actinobacteria_(class),o__Pseudonocardiales,f__Pseudonocardiaceae,g__Kibdelosporangium,s__?
16S	OTU_106	k__Bacteria,p__Actinobacteria,c__Actinobacteria_(class),o__Pseudonocardiales,f__Pseudonocardiaceae,g__Lentzea,s__?
16S	OTU_262	k__Bacteria,p__Actinobacteria,c__Actinobacteria_(class),o__Pseudonocardiales,f__Pseudonocardiaceae,g__Pseudonocardia,s__?
16S	OTU_4492	k__Bacteria,p__Actinobacteria,c__Actinobacteria_(class),o__Pseudonocardiales,f__Pseudonocardiaceae,g__Pseudonocardia,s__?
16S	OTU_831	k__Bacteria,p__Actinobacteria,c__Actinobacteria_(class),o__Pseudonocardiales,f__Pseudonocardiaceae,g__Pseudonocardia,s__?
16S	OTU_95	k__Bacteria,p__Actinobacteria,c__Actinobacteria_(class),o__Pseudonocardiales,f__Pseudonocardiaceae,g__Pseudonocardia,s__?
16S	OTU_1387	k__Bacteria,p__Actinobacteria,c__Actinobacteria_(class),o__Pseudonocardiales,f__Pseudonocardiaceae,g__Saccharopolyspora,s__?
16S	OTU_7732	k__Bacteria,p__Actinobacteria,c__Actinobacteria_(class),o__Pseudonocardiales,f__Pseudonocardiaceae,g__Saccharopolyspora,s__?
16S	OTU_3	k__Bacteria,p__Actinobacteria,c__Actinobacteria_(class),o__Pseudonocardiales,f__Pseudonocardiaceae,g__Saccharothrix,s__?
16S	OTU_3933	k__Bacteria,p__Actinobacteria,c__Actinobacteria_(class),o__Pseudonocardiales,f__Pseudonocardiaceae,g__Umezawaea,s__?
16S	OTU_5424	k__Bacteria,p__Actinobacteria,c__Actinobacteria_(class),o__Streptomycetales,f__?,g__?,s__?
16S	OTU_5095	k__Bacteria,p__Actinobacteria,c__Actinobacteria_(class),o__Streptomycetales,f__Streptomycetaceae,g__?,s__?
16S	OTU_5407	k__Bacteria,p__Actinobacteria,c__Actinobacteria_(class),o__Streptomycetales,f__Streptomycetaceae,g__?,s__?
16S	OTU_7458	k__Bacteria,p__Actinobacteria,c__Actinobacteria_(class),o__Streptomycetales,f__Streptomycetaceae,g__?,s__?
16S	OTU_17	k__Bacteria,p__Actinobacteria,c__Actinobacteria_(class),o__Streptomycetales,f__Streptomycetaceae,g__Streptomyces,s__?
16S	OTU_1704	k__Bacteria,p__Actinobacteria,c__Actinobacteria_(class),o__Streptomycetales,f__Streptomycetaceae,g__Streptomyces,s__?
16S	OTU_1979	k__Bacteria,p__Actinobacteria,c__Actinobacteria_(class),o__Streptomycetales,f__Streptomycetaceae,g__Streptomyces,s__?
16S	OTU_2891	k__Bacteria,p__Actinobacteria,c__Actinobacteria_(class),o__Streptomycetales,f__Streptomycetaceae,g__Streptomyces,s__?
16S	OTU_2952	k__Bacteria,p__Actinobacteria,c__Actinobacteria_(class),o__Streptomycetales,f__Streptomycetaceae,g__Streptomyces,s__?
16S	OTU_3006	k__Bacteria,p__Actinobacteria,c__Actinobacteria_(class),o__Streptomycetales,f__Streptomycetaceae,g__Streptomyces,s__?
16S	OTU_34	k__Bacteria,p__Actinobacteria,c__Actinobacteria_(class),o__Streptomycetales,f__Streptomycetaceae,g__Streptomyces,s__?
16S	OTU_4036	k__Bacteria,p__Actinobacteria,c__Actinobacteria_(class),o__Streptomycetales,f__Streptomycetaceae,g__Streptomyces,s__?
16S	OTU_41	k__Bacteria,p__Actinobacteria,c__Actinobacteria_(class),o__Streptomycetales,f__Streptomycetaceae,g__Streptomyces,s__?
16S	OTU_513	k__Bacteria,p__Actinobacteria,c__Actinobacteria_(class),o__Streptomycetales,f__Streptomycetaceae,g__Streptomyces,s__?
16S	OTU_5333	k__Bacteria,p__Actinobacteria,c__Actinobacteria_(class),o__Streptomycetales,f__Streptomycetaceae,g__Streptomyces,s__?
16S	OTU_5342	k__Bacteria,p__Actinobacteria,c__Actinobacteria_(class),o__Streptomycetales,f__Streptomycetaceae,g__Streptomyces,s__?
16S	OTU_5398	k__Bacteria,p__Actinobacteria,c__Actinobacteria_(class),o__Streptomycetales,f__Streptomycetaceae,g__Streptomyces,s__?
16S	OTU_5517	k__Bacteria,p__Actinobacteria,c__Actinobacteria_(class),o__Streptomycetales,f__Streptomycetaceae,g__Streptomyces,s__?
16S	OTU_6065	k__Bacteria,p__Actinobacteria,c__Actinobacteria_(class),o__Streptomycetales,f__Streptomycetaceae,g__Streptomyces,s__?
16S	OTU_6088	k__Bacteria,p__Actinobacteria,c__Actinobacteria_(class),o__Streptomycetales,f__Streptomycetaceae,g__Streptomyces,s__?
16S	OTU_6400	k__Bacteria,p__Actinobacteria,c__Actinobacteria_(class),o__Streptomycetales,f__Streptomycetaceae,g__Streptomyces,s__?
16S	OTU_337	k__Bacteria,p__Actinobacteria,c__Actinobacteria_(class),o__Streptosporangiales,f__?,g__?,s__?
16S	OTU_4813	k__Bacteria,p__Actinobacteria,c__Actinobacteria_(class),o__Streptosporangiales,f__Nocardiopsaceae,g__Nocardiopsis,s__?
16S	OTU_7263	k__Bacteria,p__Actinobacteria,c__Actinobacteria_(class),o__Streptosporangiales,f__Nocardiopsaceae,g__Nocardiopsis,s__?
16S	OTU_2045	k__Bacteria,p__Actinobacteria,c__Actinobacteria_(class),o__Streptosporangiales,f__Streptosporangiaceae,g__?,s__?
16S	OTU_465	k__Bacteria,p__Actinobacteria,c__Actinobacteria_(class),o__Streptosporangiales,f__Streptosporangiaceae,g__Nonomuraea,s__?
16S	OTU_631	k__Bacteria,p__Actinobacteria,c__Actinobacteria_(class),o__Streptosporangiales,f__Streptosporangiaceae,g__Nonomuraea,s__?
16S	OTU_733	k__Bacteria,p__Actinobacteria,c__Actinobacteria_(class),o__Streptosporangiales,f__Streptosporangiaceae,g__Nonomuraea,s__?
16S	OTU_599	k__Bacteria,p__Actinobacteria,c__Actinobacteria_(class),o__Streptosporangiales,f__Streptosporangiaceae,g__Planomonospora,s__?
16S	OTU_863	k__Bacteria,p__Actinobacteria,c__Actinobacteria_(class),o__Streptosporangiales,f__Streptosporangiaceae,g__Streptosporangium,s__?
16S	OTU_6086	k__Bacteria,p__Actinobacteria,c__Actinobacteria_(class),o__Streptosporangiales,f__Streptosporangiaceae,g__Thermopolyspora,s__?
16S	OTU_5363	k__Bacteria,p__Actinobacteria,c__Actinobacteria_(class),o__Streptosporangiales,f__Streptosporangiales_Incertae_Sedis,g__Motilibacter,s__?
16S	OTU_5633	k__Bacteria,p__Actinobacteria,c__Actinobacteria_(class),o__Streptosporangiales,f__Thermomonosporaceae,g__?,s__?
16S	OTU_6553	k__Bacteria,p__Actinobacteria,c__Actinobacteria_(class),o__Streptosporangiales,f__Thermomonosporaceae,g__?,s__?
16S	OTU_7163	k__Bacteria,p__Actinobacteria,c__Actinobacteria_(class),o__Streptosporangiales,f__Thermomonosporaceae,g__?,s__?
16S	OTU_5449	k__Bacteria,p__Actinobacteria,c__Actinobacteria_(class),o__Streptosporangiales,f__Thermomonosporaceae,g__Actinoallomurus,s__?
16S	OTU_1179	k__Bacteria,p__Actinobacteria,c__Actinobacteria_(class),o__Streptosporangiales,f__Thermomonosporaceae,g__Actinocorallia,s__?
16S	OTU_7098	k__Bacteria,p__Actinobacteria,c__Actinobacteria_(class),o__Streptosporangiales,f__Thermomonosporaceae,g__Actinocorallia,s__?
16S	OTU_568	k__Bacteria,p__Actinobacteria,c__Actinobacteria_(class),o__Streptosporangiales,f__Thermomonosporaceae,g__Actinomadura,s__?
16S	OTU_1786	k__Bacteria,p__Actinobacteria,c__Actinobacteria_(class),o__Streptosporangiales,f__Thermomonosporaceae,g__Thermomonospora,s__?
16S	OTU_1737	k__Bacteria,p__Actinobacteria,c__FFCH16263,o__?,f__?,g__?,s__?
16S	OTU_2303	k__Bacteria,p__Actinobacteria,c__FFCH16263,o__?,f__?,g__?,s__?
16S	OTU_6781	k__Bacteria,p__Actinobacteria,c__FFCH16263,o__?,f__?,g__?,s__?
16S	OTU_1139	k__Bacteria,p__Actinobacteria,c__MB-A2-108,o__?,f__?,g__?,s__?
16S	OTU_1207	k__Bacteria,p__Actinobacteria,c__MB-A2-108,o__?,f__?,g__?,s__?
16S	OTU_1367	k__Bacteria,p__Actinobacteria,c__MB-A2-108,o__?,f__?,g__?,s__?
16S	OTU_1398	k__Bacteria,p__Actinobacteria,c__MB-A2-108,o__?,f__?,g__?,s__?
16S	OTU_1553	k__Bacteria,p__Actinobacteria,c__MB-A2-108,o__?,f__?,g__?,s__?
16S	OTU_1630	k__Bacteria,p__Actinobacteria,c__MB-A2-108,o__?,f__?,g__?,s__?
16S	OTU_1661	k__Bacteria,p__Actinobacteria,c__MB-A2-108,o__?,f__?,g__?,s__?
16S	OTU_1785	k__Bacteria,p__Actinobacteria,c__MB-A2-108,o__?,f__?,g__?,s__?
16S	OTU_1849	k__Bacteria,p__Actinobacteria,c__MB-A2-108,o__?,f__?,g__?,s__?
16S	OTU_1865	k__Bacteria,p__Actinobacteria,c__MB-A2-108,o__?,f__?,g__?,s__?
16S	OTU_1975	k__Bacteria,p__Actinobacteria,c__MB-A2-108,o__?,f__?,g__?,s__?
16S	OTU_2150	k__Bacteria,p__Actinobacteria,c__MB-A2-108,o__?,f__?,g__?,s__?
16S	OTU_2322	k__Bacteria,p__Actinobacteria,c__MB-A2-108,o__?,f__?,g__?,s__?
16S	OTU_2446	k__Bacteria,p__Actinobacteria,c__MB-A2-108,o__?,f__?,g__?,s__?
16S	OTU_2530	k__Bacteria,p__Actinobacteria,c__MB-A2-108,o__?,f__?,g__?,s__?
16S	OTU_2731	k__Bacteria,p__Actinobacteria,c__MB-A2-108,o__?,f__?,g__?,s__?
16S	OTU_2785	k__Bacteria,p__Actinobacteria,c__MB-A2-108,o__?,f__?,g__?,s__?
16S	OTU_2911	k__Bacteria,p__Actinobacteria,c__MB-A2-108,o__?,f__?,g__?,s__?
16S	OTU_2954	k__Bacteria,p__Actinobacteria,c__MB-A2-108,o__?,f__?,g__?,s__?
16S	OTU_3103	k__Bacteria,p__Actinobacteria,c__MB-A2-108,o__?,f__?,g__?,s__?
16S	OTU_3266	k__Bacteria,p__Actinobacteria,c__MB-A2-108,o__?,f__?,g__?,s__?
16S	OTU_3455	k__Bacteria,p__Actinobacteria,c__MB-A2-108,o__?,f__?,g__?,s__?
16S	OTU_3744	k__Bacteria,p__Actinobacteria,c__MB-A2-108,o__?,f__?,g__?,s__?
16S	OTU_388	k__Bacteria,p__Actinobacteria,c__MB-A2-108,o__?,f__?,g__?,s__?
16S	OTU_4160	k__Bacteria,p__Actinobacteria,c__MB-A2-108,o__?,f__?,g__?,s__?
16S	OTU_4420	k__Bacteria,p__Actinobacteria,c__MB-A2-108,o__?,f__?,g__?,s__?
16S	OTU_4534	k__Bacteria,p__Actinobacteria,c__MB-A2-108,o__?,f__?,g__?,s__?
16S	OTU_457	k__Bacteria,p__Actinobacteria,c__MB-A2-108,o__?,f__?,g__?,s__?
16S	OTU_4879	k__Bacteria,p__Actinobacteria,c__MB-A2-108,o__?,f__?,g__?,s__?
16S	OTU_5021	k__Bacteria,p__Actinobacteria,c__MB-A2-108,o__?,f__?,g__?,s__?
16S	OTU_5055	k__Bacteria,p__Actinobacteria,c__MB-A2-108,o__?,f__?,g__?,s__?
16S	OTU_5152	k__Bacteria,p__Actinobacteria,c__MB-A2-108,o__?,f__?,g__?,s__?
16S	OTU_5275	k__Bacteria,p__Actinobacteria,c__MB-A2-108,o__?,f__?,g__?,s__?
16S	OTU_5278	k__Bacteria,p__Actinobacteria,c__MB-A2-108,o__?,f__?,g__?,s__?
16S	OTU_529	k__Bacteria,p__Actinobacteria,c__MB-A2-108,o__?,f__?,g__?,s__?
16S	OTU_5444	k__Bacteria,p__Actinobacteria,c__MB-A2-108,o__?,f__?,g__?,s__?
16S	OTU_5674	k__Bacteria,p__Actinobacteria,c__MB-A2-108,o__?,f__?,g__?,s__?
16S	OTU_5708	k__Bacteria,p__Actinobacteria,c__MB-A2-108,o__?,f__?,g__?,s__?
16S	OTU_5955	k__Bacteria,p__Actinobacteria,c__MB-A2-108,o__?,f__?,g__?,s__?
16S	OTU_6147	k__Bacteria,p__Actinobacteria,c__MB-A2-108,o__?,f__?,g__?,s__?
16S	OTU_6468	k__Bacteria,p__Actinobacteria,c__MB-A2-108,o__?,f__?,g__?,s__?
16S	OTU_6587	k__Bacteria,p__Actinobacteria,c__MB-A2-108,o__?,f__?,g__?,s__?
16S	OTU_6590	k__Bacteria,p__Actinobacteria,c__MB-A2-108,o__?,f__?,g__?,s__?
16S	OTU_6718	k__Bacteria,p__Actinobacteria,c__MB-A2-108,o__?,f__?,g__?,s__?
16S	OTU_672	k__Bacteria,p__Actinobacteria,c__MB-A2-108,o__?,f__?,g__?,s__?
16S	OTU_7184	k__Bacteria,p__Actinobacteria,c__MB-A2-108,o__?,f__?,g__?,s__?
16S	OTU_720	k__Bacteria,p__Actinobacteria,c__MB-A2-108,o__?,f__?,g__?,s__?
16S	OTU_7586	k__Bacteria,p__Actinobacteria,c__MB-A2-108,o__?,f__?,g__?,s__?
16S	OTU_7766	k__Bacteria,p__Actinobacteria,c__MB-A2-108,o__?,f__?,g__?,s__?
16S	OTU_882	k__Bacteria,p__Actinobacteria,c__MB-A2-108,o__?,f__?,g__?,s__?
16S	OTU_923	k__Bacteria,p__Actinobacteria,c__MB-A2-108,o__?,f__?,g__?,s__?
16S	OTU_948	k__Bacteria,p__Actinobacteria,c__MB-A2-108,o__?,f__?,g__?,s__?
16S	OTU_982	k__Bacteria,p__Actinobacteria,c__MB-A2-108,o__?,f__?,g__?,s__?
16S	OTU_3064	k__Bacteria,p__Actinobacteria,c__Nitriliruptoria,o__?,f__?,g__?,s__?
16S	OTU_6130	k__Bacteria,p__Actinobacteria,c__Nitriliruptoria,o__?,f__?,g__?,s__?
16S	OTU_4562	k__Bacteria,p__Actinobacteria,c__Nitriliruptoria,o__Euzebyales,f__?,g__?,s__?
16S	OTU_5201	k__Bacteria,p__Actinobacteria,c__Nitriliruptoria,o__Euzebyales,f__?,g__?,s__?
16S	OTU_1740	k__Bacteria,p__Actinobacteria,c__Nitriliruptoria,o__Euzebyales,f__Euzebyaceae,g__?,s__?
16S	OTU_1857	k__Bacteria,p__Actinobacteria,c__Nitriliruptoria,o__Euzebyales,f__Euzebyaceae,g__?,s__?
16S	OTU_1985	k__Bacteria,p__Actinobacteria,c__Nitriliruptoria,o__Euzebyales,f__Euzebyaceae,g__?,s__?
[truncated: 7,849 more rows]

## Sheet: Table D
Table D. Metabolites identified within leaf samples collected from Setaria A3 and A4 and combined accessions. Statistical P-values are included along with relative abundance information.
[truncated: 110 more rows]

[truncated: 1 more sheets: Table E]
